# Supplementary material for: Integrated analysis of miRNA and mRNA paired expression profiling of prenatal skeletal muscle development in three genotype pigs
Source: Sci Rep. 2015 Oct 26;5:15544. doi: 10.1038/srep15544 (PMC4620456; doi:10.1038/srep15544)
Supplement: Supplementary Table S1 [file srep15544-s2.xls]

## Sheet: Sheet1
Table S1. The mRNA genes differentially expressed during prenatal skeletal muscle development in Landrace pigs; L, Landrace pigs; 33, 65 and 90 refer to days post coitus.
Breed	Array ID	Acc	Gene symbol	Parametric p-value	FDR	Geom mean of intensities in L33	Geom mean of intensities in L65	Geom mean of intensities in L90	Gene name
L	B08C023R07	NM_027063	1700013G24Rik	0.0063542	0.0338053	294.9	367.2	214.6	RIKEN cDNA 1700013G24 gene
L	B030C02R08	NM_183259	2210020M01Rik	0.0001267	0.0031735	73.4	279.5	267	RIKEN cDNA 2210020M01 gene
L	B03C022R07	XP_483917	2310015B20Rik	1e-06	0.000208	1848.8	865.7	138.3	RIKEN cDNA 2310015B20 gene
L	B036C01R08	NM_175675	4930471M23Rik	0.0019893	0.0159866	754.2	464.4	287.2	RIKEN cDNA 4930471M23 gene
L	B048C020R014	Q9UGJ1	76P	0.0053361	0.0300917	186.8	151.4	326.6	gamma tubulin ring complex protein (76p gene)
L	B041C08R01	Q9UG63	ABCF2	0.00609305	0.0323417	452.8	240.95	223.95	ATP-binding cassette, sub-family F (GCN20), member 2
L	B038C015R07	NP_631905	ABRA	0.0012886	0.012444	855.2	2396.6	2412.7	actin-binding Rho activating protein
L	B023C02R013	NP_079523	ACAD10	0.0033147	0.0218318	98.7	234.7	232.6	acyl-Coenzyme A dehydrogenase family, member 10
L	B016C018R07	Q9UKU7	ACAD8	0.009961	0.0450345	199.7	122	251.9	acyl-Coenzyme A dehydrogenase family, member 8
L	B042C05R014	P28330	ACADL	0.0038946	0.0241016	329.8	812.5	548.8	acyl-Coenzyme A dehydrogenase, long chain
L	B02C013R08	P11310	ACADM	0.0035719	0.0228771	407	621.4	1065.8	acyl-Coenzyme A dehydrogenase, C-4 to C-12 straight chain
L	B08C02R013	P16219	ACADS	0.0002537	0.004643	68.5	130.1	210.8	acyl-Coenzyme A dehydrogenase, C-2 to C-3 short chain
L	B01C024R013	P49748	ACADVL	0.0001723	0.0037725	364.2	442.3	1092.9	acyl-Coenzyme A dehydrogenase, very long chain
L	B013C06R09	NP_059115	ACCN5	0.0095482	0.0438961	169.5	79.5	118	amiloride-sensitive cation channel 5, intestinal
L	B02C016R01	Q99798	ACO2	0.00025305	0.00437645	541.7	771.65	1558.25	aconitase 2, mitochondrial
L	B01C024R05	O14734	ACOT8	0.0015875	0.0139859	512.8	1105.2	1141.1	acyl-CoA thioesterase 8
L	B028C05R013	NP_149059	ACPT	0.0022589	0.0173799	137.8	339.5	276.1	acid phosphatase, testicular
L	B032C03R019	O60488	ACSL4	0.0059656	0.0323717	601.6	853.1	468.6	Acyl-CoA synthetase long-chain family member 4
L	B041C04R011	P63261	ACTG1	0.0078875	0.0387764	315.5	740.8	411.7	actin, gamma 1
L	B034C07R016	O43707	ACTN4	5.93e-05	0.0020089	338.2	1266.2	1893.1	actinin, alpha 4
L	B015C020R02	P42025	ACTR1B	0.0001242	0.0031453	91.5	117.4	262.7	ARP1 actin-related protein 1 homolog B, centractin beta (yeast)
L	B033C013R014	Q13705	ACVR2B	0.0029791	0.0205897	695.1	327.5	249.2	Activin A receptor, type IIB
L	B013C02R015	Q03154	ACY1	4.08e-05	0.0016667	154.6	161.7	515.6	aminoacylase 1
L	B020C06R010	P14621	ACYP2	0.000424	0.006414	741.9	1657.3	2104.3	acylphosphatase 2, muscle type
L	B025C09R010	P59510	ADAMTS20	0.0026402	0.0189735	141.9	422.8	393.3	ADAM metallopeptidase with thrombospondin type 1 motif, 20
L	B041C023R02	NP_872309	ADAT2	0.0059041	0.0322354	803.3	539.8	320.9	adenosine deaminase, tRNA-specific 2, TAD2 homolog (S. cerevisiae)
L	B027C016R014	Q08462	ADCY2	0.0010503	0.0110164	83	180.4	226.2	adenylate cyclase 2 (brain)
L	B08C021R08	P35318	ADM	0.0049951	0.0286634	118.3	334.2	526.6	adrenomedullin
L	B05C023R05	NP_954631	ADPRHL1	0.0002005	0.0040415	360.7	654.1	1239.9	ADP-ribosylhydrolase like 1
L	B031C05R02	P07550	ADRB2	0.0001675	0.0037358	79.1	125.5	244.7	adrenergic, beta-2-, receptor, surface
L	B031C015R01	P30566	ADSL	0.0048199	0.0279856	448.8	796.7	808.8	adenylosuccinate lyase
L	B043C011R012	P35573	AGL	0.0004434	0.0065598	236.3	628.7	652	amylo-1, 6-glucosidase, 4-alpha-glucanotransferase (glycogen debranching enzyme, glycogen storage disease type III)
L	B030C024R03	Q99943	AGPAT1	8.53e-05	0.0025018	84.3	293.1	332.6	1-acylglycerol-3-phosphate O-acyltransferase 1 (lysophosphatidic acid acyltransferase, alpha)
L	B038C024R02	Q9NRZ5	AGPAT4	0.0010858	0.0112659	287.5	133.9	97	1-acylglycerol-3-phosphate O-acyltransferase 4 (lysophosphatidic acid acyltransferase, delta)
L	B047C019R010	P35414	AGTRL1	0.0031089	0.0210834	506.5	889	387.6	angiotensin II receptor-like 1
L	B015C011R016	Q09666	AHNAK	0.000878	0.0100764	42.4	102.1	156.9	AHNAK nucleoprotein (desmoyokin)
L	B019C014R03	P00568	AK1	0.0001734	0.0037725	3848.9	10351.9	17087.4	adenylate kinase 1
L	B027C019R02	Q9UIJ7	AK3	0.0005773	0.0077232	75.5	132.6	227.7	adenylate kinase 3
L	B08C017R02	Q9Y2D5	AKAP2	0.0005408	0.0074528	193.3	283.9	98.3	A kinase (PRKA) anchor protein 2
L	B025C022R012	P05091	ALDH2	5.06e-05	0.0018654	501.2	2194.2	903	aldehyde dehydrogenase 2 family (mitochondrial)
L	B014C017R010	P04075	ALDOA	1.95e-05	0.0010793	5855.4	16780.6	38658.1	aldolase A, fructose-bisphosphate
L	B020C04R019	NP_060936	ALG13	0.0075698	0.0377007	323.5	603.5	528.6	asparagine-linked glycosylation 13 homolog (S. cerevisiae)
L	B02C03R09	Q9Y672	ALG6	0.0009778	0.0106878	224.7	482.7	640.4	asparagine-linked glycosylation 6 homolog (S. cerevisiae, alpha-1,3-glucosyltransferase)
L	B031C05R04	NP_443179	ALPK2	0.0080508	0.0392419	243.9	258.8	439.3	alpha-kinase 2
L	B046C03R015	NP_667340	ALS2CL	2.1e-05	0.0011226	15.9	146.6	195.1	ALS2 C-terminal like
L	B09C08R08	Q9C0K7	ALS2CR2	0.0002141	0.0041982	598.4	819.3	2067.4	amyotrophic lateral sclerosis 2 (juvenile) chromosome region, candidate 2
L	B011C022R08	P23109	AMPD1	1e-06	0.000208	197.3	2193.5	2309.6	adenosine monophosphate deaminase 1 (isoform M)
L	B039C024R016	Q01433	AMPD2	8.13e-05	0.0024243	202.4	783.3	503.2	adenosine monophosphate deaminase 2 (isoform L)
L	B046C01R017	P04746	AMY1A	0.0074388	0.0372646	216.1	659.6	696.6	amylase, alpha 1A; salivary
L	B032C018R03	P04746	AMY2A	0.0006634	0.0084157	33	124.3	230.3	amylase, alpha 2A (pancreatic)
L	B028C02R016	P16157	ANK1	1.16e-05	0.0007655	112	504.6	1366.9	ankyrin 1, erythrocytic
L	B015C04R016	Q12955	ANK3	0.0011763	0.0117791	156.6	290.5	486.9	ankyrin 3, node of Ranvier (ankyrin G)
L	B047C010R05	Q9NXR5	ANKRD10	0.0082201	0.039831	170.2	198.3	296.8	ankyrin repeat domain 10
L	B015C04R06	Q9GZV1	ANKRD2	0.0007437	0.0090762	123.1	315.6	2188.3	ankyrin repeat domain 2 (stretch responsive muscle)
L	B046C021R09	NP_659431	ANKRD23	2.88e-05	0.001387	45.6	83.8	509.9	ankyrin repeat domain 23
L	B046C07R02	NP_115666	ANKRD32	0.0005569	0.0075547	318.5	827.5	228.1	ankyrin repeat domain 32
L	B016C018R01	P07355	ANXA2	0.0008462	0.0099443	23469.7	11402.3	9372.6	annexin A2
L	B019C01R01	P56377	AP1S2	0.0009136	0.0101484	714.75	368.2	196.45	adaptor-related protein complex 1, sigma 2 subunit
L	B017C019R06	Q9Y235	APOBEC2	2.22e-05	0.001161	1342.1	4028.5	7083.1	apolipoprotein B mRNA editing enzyme, catalytic polypeptide-like 2
L	B029C014R03	Q92624	APPBP2	0.0030731	0.0208819	354.6	508.1	253.3	amyloid beta precursor protein (cytoplasmic tail) binding protein 2
L	B040C09R019	P29972	AQP1	0.0016329	0.0142396	228.4	459.5	350.9	aquaporin 1 (Colton blood group)
L	B026C04R07	Q13795	ARFRP1	0.001802	0.0151575	51.3	67.6	172.6	ADP-ribosylation factor related protein 1
L	B027C07R011	NP_078881	ARHGAP10	0.0037235	0.0235091	116.6	178.5	266.5	Rho GTPase activating protein 10
L	B07C02R012	Q9NZN5	ARHGEF12	0.0074371	0.0372646	42.8	95.9	106.1	Rho guanine nucleotide exchange factor (GEF) 12
L	B016C09R02	Q99856	ARID3A	0.0004711	0.006821	228.7	183.7	82.2	AT rich interactive domain 3A (BRIGHT-like)
L	B023C08R01	P40617	ARL4A	6.3e-06	0.00053705	1731.5	2344.85	380.7	ADP-ribosylation factor-like 4A
L	B046C02R015	P55145	ARMET	0.0003025	0.0052294	5391.4	2176.8	1457.5	arginine-rich, mutated in early stage tumors
L	B031C013R08	O00327	ARNTL	4.57e-05	0.001782	56	156.7	265.9	aryl hydrocarbon receptor nuclear translocator-like
L	B028C021R03	P51689	ARSD	0.0032229	0.0214745	82.4	138.7	307.4	arylsulfatase D
L	B010C08R06	P52961	ART1	6.95e-05	0.002188	165.7	200.5	475.2	ADP-ribosyltransferase 1
L	B042C014R04	Q13508	ART3	1e-07	7.63e-05	13.7	640.7	3988	ADP-ribosyltransferase 3
L	B09C024R012	O00192	ARVCF	0.0029513	0.0204594	325	312.3	561.8	armadillo repeat gene deletes in velocardiofacial syndrome
L	B042C011R05	Q8WXH4	ASB11	2.5e-06	0.00033	38.8	472.8	352.3	ankyrin repeat and SOCS box-containing 11
L	B039C011R03	Q8WXK4	ASB12	0.0007021	0.008745	66.9	158.3	186.6	ankyrin repeat and SOCS box-containing 12
L	B029C022R014	Q96Q27	ASB2	0.0011951	0.0119042	65.2	109.7	351.3	ankyrin repeat and SOCS box-containing 2
L	B017C03R09	Q96DX5	ASB9	0.0002442	0.0045005	385.9	151.2	66.8	ankyrin repeat and SOCS box-containing 9
L	B047C07R01	P08243	ASNS	0.0010366	0.0100068	389.35	513.95	95.1	asparagine synthetase
L	B037C01R07	O00244	ATOX1	0.0004873	0.0069529	5102.4	2931.6	1896.3	ATX1 antioxidant protein 1 homolog (yeast)
L	B024C06R012	P05026	ATP1B1	3.2e-06	0.0003839	480.7	265.9	1513.3	ATPase, Na+/K+ transporting, beta 1 polypeptide
L	B019C011R07	P54709	ATP1B3	0.0032773	0.0216468	3360.5	2540.3	1440.9	ATPase, Na+/K+ transporting, beta 3 polypeptide
L	B035C03R06	O14983	ATP2A1	0.0010995	0.0113472	457.3	923	1070	ATPase, Ca++ transporting, cardiac muscle, fast twitch 1
L	B023C08R07	P36542	ATP5C1	0.0024009	0.0179109	5647.5	5604.8	10931.9	ATP synthase, H+ transporting, mitochondrial F1 complex, gamma polypeptide 1
L	B024C01R07	P30049	ATP5D	0.003743	0.0235823	3032.8	3066.1	5632.6	ATP synthase, H+ transporting, mitochondrial F1 complex, delta subunit
L	B031C03R017	NM_001025218.1	ATP5G1	0.0006346	0.0082603	9105.8	8944.1	22840.3	ATP synthase, H+ transporting, mitochondrial F0 complex, subunit C1 (subunit 9)
L	B044C05R010	P56385	ATP5I	0.0090298	0.0423882	3568.5	2423.5	4716.1	ATP synthase, H+ transporting, mitochondrial F0 complex, subunit E
L	B015C03R019	Q15904	ATP6AP1	0.0033656	0.0220823	503.2	422.9	857.7	ATPase, H+ transporting, lysosomal accessory protein 1
L	B024C04R03	Q9UII2	ATPIF1	0.001521	0.0136198	14102.7	15069.5	26769.8	ATPase inhibitory factor 1
L	B018C022R01	O75366	AVIL	0.0001784	0.003842	110.4	388.9	225.6	advillin
L	B036C04R017	NM_213829.1	AWN	0.0046408	0.0273624	248.8	551.8	161.1	sperm associated AWN protein
L	B022C024R01	O60513	B4GALT4	0.0061529	0.0330676	172.4	104.1	39.5	UDP-Gal:betaGlcNAc beta 1,4- galactosyltransferase, polypeptide 4
L	B026C08R07	O43286	B4GALT5	0.0017831	0.0151079	479.1	200.9	453.1	UDP-Gal:betaGlcNAc beta 1,4- galactosyltransferase, polypeptide 5
L	B036C024R013	NP_056496	B9D1	0.0047357	0.0278025	190.8	132.5	256.8	B9 protein domain 1
L	B015C023R015	O95817	BAG3	0.0010107	0.0108234	75	135.2	167.5	BCL2-associated athanogene 3
L	B08C016R010	P80723	BASP1	5.11e-05	0.0018654	372.1	113.2	68.4	brain abundant, membrane attached signal protein 1
L	B047C020R014	Q9NRL2	BAZ1A	0.0097116	0.0444338	227.8	158	84.7	bromodomain adjacent to zinc finger domain, 1A
L	B010C014R013	P50895	BCAM	0.0084918	0.0405562	54.8	81.1	152.8	basal cell adhesion molecule (Lutheran blood group)
L	B016C023R05	O15382	BCAT2	0.0066466	0.0347151	820.2	711.9	1315.4	branched chain aminotransferase 2, mitochondrial
L	B025C013R04	NP_116010	BEX2	0.0023675	0.0178115	2672.7	1282.6	774.3	brain expressed X-linked 2
L	B03C012R014	O00499	BIN1	0.0001028	0.0028221	891.1	2340.6	3873.9	bridging integrator 1
L	B01C015R06	O15392	BIRC5	0.0005773	0.0077232	876.2	369.1	356.9	baculoviral IAP repeat-containing 5 (survivin)
L	B08C03R05	Q96CA5	BIRC7	0.0003264	0.005477	70.6	260.3	112.1	baculoviral IAP repeat-containing 7 (livin)
L	B018C018R014	P54132	BLM	0.0022517	0.0173439	555.7	243.5	192.6	Bloom syndrome
L	B047C022R01	P78537	BLOC1S1	0.0089031	0.0419945	736.6	988.3	1423.9	biogenesis of lysosome-related organelles complex-1, subunit 1
L	B020C010R01	P53004	BLVRA	0.00192945	0.0150717	1353.8	742.05	505.5	biliverdin reductase A
L	B014C03R04	Q9ULZ2	BRDG1	0.0002682	0.0048185	190.9	1090.8	375.8	BCR downstream signaling 1
L	B034C011R012	P78543	BTG2	0.0014935	0.0135045	137.4	637.7	452.7	BTG family, member 2
L	B02C014R04	Q6UXG8	BTNL9	4e-07	0.0001373	71.5	285.1	759.5	butyrophilin-like 9
L	B016C024R016	O60566	BUB1B	0.0002275	0.0043031	747.1	310.2	333.5	BUB1 budding uninhibited by benzimidazoles 1 homolog beta (yeast)
L	B021C02R03	Q9H7B2	BXDC1	0.0090811	0.0425483	539.6	313.9	289.1	brix domain containing 1
L	B028C04R06	Q9NTK1	C10orf10	0.0036554	0.0232072	191.9	284.3	386.4	chromosome 10 open reading frame 10
L	B030C022R03	Q15847	C10orf116	4.8e-06	0.0004575	25	1138.7	1962.6	chromosome 10 open reading frame 116
L	B045C016R010	Q8WXW3	C13orf24	0.0052904	0.0299078	197.3	215.5	99.1	chromosome 13 open reading frame 24
L	B012C04R015	Q9UKR5	C14orf1	0.0002234	0.0042947	880.4	409.3	302	chromosome 14 open reading frame 1
L	B019C03R016	Q9Y3B6	C14orf122	0.0096079	0.0440769	1926.1	3154.1	4180.3	chromosome 14 open reading frame 122
L	B01C017R014	P56378	C14orf2	0.0004905	0.006984	8583.8	9567.4	19748.5	chromosome 14 open reading frame 2
L	B015C03R06	Q9BSN7	C16orf30	0.000241	0.0044702	210.9	128.3	315.9	chromosome 16 open reading frame 30
L	B033C013R010	Q9H246	C1orf21	0.0068614	0.0354957	1340.8	1967.8	3054.9	chromosome 1 open reading frame 21
L	B01C020R016	Q9BWL3	C1orf43	0.0048325	0.0280063	597	345.4	664.9	chromosome 1 open reading frame 43
L	B016C09R014	P02745	C1QA	0.0012909	0.012444	110.5	168.3	441.6	complement component 1, q subcomponent, A chain
L	B04C01R08	Q9BXJ0	C1QTNF5	0.0019086	0.0156683	152.3	138.7	344.9	C1q and tumor necrosis factor related protein 5
L	B037C016R09	P30042	C21orf33	0.0003763	0.005992	240.1	303.3	684.7	chromosome 21 open reading frame 33
L	B013C011R04	Q9BSG0	C2orf7	0.0025832	0.0187207	823.7	908.3	1645.4	chromosome 2 open reading frame 7
L	B011C015R05	NP_078892	C3orf52	0.0084276	0.0404183	224.9	326.7	159.3	chromosome 3 open reading frame 52
L	B01C022R010	P78312	C4orf8	0.0067064	0.0349742	89.4	157.5	237.3	chromosome 4 open reading frame 8
L	B031C012R08	O43598	C6orf108	0.0029045	0.0202284	497.6	297.7	204.8	chromosome 6 open reading frame 108
L	B07C01R03	Q8TF01	C6orf111	0.0083555	0.0401849	951.6	2137.9	1515.7	chromosome 6 open reading frame 111
L	B033C01R03	Q8IXW8	C6orf189	0.0001631	0.0037137	69.2	171	280.8	chromosome 6 open reading frame 189
L	B015C08R015	Q9GZU0	C6orf62	0.0007774	0.0092949	525.2	912.7	1180.9	chromosome 6 open reading frame 62
L	B038C015R03	Q9BUW7	C9orf16	0.0018556	0.0154177	1989.3	901.9	779.8	chromosome 9 open reading frame 16
L	B025C017R02	Q8N666	C9orf165	0.0072875	0.0368292	860.1	1919.2	1886.5	chromosome 9 open reading frame 165
L	B039C021R02	Q9H4G4	C9orf19	4.04e-05	0.0016667	3855.8	2614.8	864.6	chromosome 9 open reading frame 19
L	B035C020R04	Q96LW7	C9orf89	0.0005957	0.0078964	367.5	498.2	1046.3	chromosome 9 open reading frame 89
L	B019C012R07	P07451	CA3	1e-07	7.63e-05	549.6	29864.6	18472.1	carbonic anhydrase III, muscle specific
L	B07C018R03	Q8NI60	CABC1	0.0023721	0.0178115	73.7	127.3	380.1	chaperone, ABC1 activity of bc1 complex homolog (S. pombe)
L	B040C021R04	Q13698	CACNA1S	4e-05	0.0016667	113.6	209.6	508.9	calcium channel, voltage-dependent, L type, alpha 1S subunit
L	B032C02R014	Q02641	CACNB1	0.0005531	0.0075534	928.3	1949.9	2784.9	calcium channel, voltage-dependent, beta 1 subunit
L	B05C011R08	Q06432	CACNG1	2.63e-05	0.0012985	41.8	453.1	1022.1	calcium channel, voltage-dependent, gamma subunit 1
L	B044C020R015	NP_001026903	CALML4	3.49e-05	0.0015862	64.9	358.9	128.6	calmodulin-like 4
L	B05C011R05	P40121	CAPG	0.0084906	0.0405562	1306.6	557.8	567.9	capping protein (actin filament), gelsolin-like
L	B034C021R04	Q9HC96	CAPN10	0.0098846	0.0449165	244.3	193.7	107.1	calpain 10
L	B06C017R016	P20807	CAPN3	4.83e-05	0.0018264	377	1354.4	1821.9	calpain 3, (p94)
L	B08C04R01	Q9Y6Q1	CAPN6	0.0002975	0.00475305	149.75	456.9	123.4	calpain 6
L	B029C023R06	O14958	CASQ2	0.0086652	0.0411267	310.4	1081.7	988.6	calsequestrin 2 (cardiac muscle)
L	B032C06R017	NM_214438.1	CAV1	0.0009483	0.0105481	266.8	482.4	1280.8	caveolin 1
L	B042C010R019	P51636	CAV2	0.000143	0.0033842	42.7	111.2	281.1	caveolin 2
L	B027C023R014	P56539	CAV3	6e-07	0.0001716	901	3904.5	8242.6	caveolin 3
L	B021C016R05	O75828	CBR3	3.6e-06	0.0003922	62.9	488	309.5	carbonyl reductase 3
L	B011C020R02	NP_742000	CBWD2	0.0008023	0.009537	1410.3	753.5	555.2	COBW domain containing 2
L	B09C016R01	Q9Y3M2	CBY1	0.0028545	0.0200514	342.2	179.5	179.65	chibby homolog 1 (Drosophila)
L	B02C01R013	NP_958843	CCDC62	0.0033944	0.0222076	163.2	303.6	347	coiled-coil domain containing 62
L	B018C011R016	Q15834	CCDC85B	0.0002996	0.0052252	400.5	367.7	918.3	coiled-coil domain containing 85B
L	B042C020R013	Q16627	CCL14	0.001342	0.0127919	119.1	102.1	304.5	chemokine (C-C motif) ligand 14
L	B023C020R013	P13500	CCL2	0.0076336	0.0379084	234.8	263.8	413.8	chemokine (C-C motif) ligand 2
L	B037C015R05	O00585	CCL21	1.56e-05	0.000923	32.6	49.9	427.9	chemokine (C-C motif) ligand 21
L	B026C01R06	P13236	CCL4	0.0001706	0.0037647	49.4	189.6	311.5	chemokine (C-C motif) ligand 4
L	B05C05R01	Q9BSQ5	CCM2	0.0043161	0.0259442	294.75	185.45	324.35	cerebral cavernous malformation 2
L	B040C02R02	P20248	CCNA2	0.0003256	0.0054769	708.8	350.7	186.5	cyclin A2
L	B047C014R014	P14635	CCNB1	2.11e-05	0.0011226	1683.4	557.4	263.9	cyclin B1
L	B047C08R016	P24385	CCND1	0.000739	0.0090567	805.3	278.6	469.1	cyclin D1
L	B026C021R015	NP_061957	CCNJ	0.0058887	0.0322282	299.4	334.9	602.8	cyclin J
L	B039C020R01	P78371	CCT2	0.0088936	0.0419814	4687.7	5077.3	2590.6	chaperonin containing TCP1, subunit 2 (beta)
L	B07C07R07	P50990	CCT8	0.0032766	0.0216468	5972.3	4918.2	3154.8	chaperonin containing TCP1, subunit 8 (theta)
L	B026C04R014	NP_660316	CD300LG	8.16e-05	0.0024243	64	115.1	245.9	CD300 molecule-like family member g
L	B032C08R01	P16671	CD36	1.98e-05	0.00096875	340.35	2562.15	3080.6	CD36 molecule (thrombospondin receptor)
L	B030C05R02	P04233	CD74	5.77e-05	0.0019968	42.1	135	390.5	CD74 molecule, major histocompatibility complex, class II invariant chain
L	B023C013R01	P21926	CD9	8e-06	0.0005985	224.4	969.8	1606.55	CD9 molecule
L	B03C09R07	Q9NPY3	CD93	0.0047859	0.0279587	125.2	122.1	266.5	CD93 molecule
L	B040C021R011	NP_604394	CD99L2	0.002621	0.0189125	686.3	436	997.4	CD99 molecule-like 2
L	B014C011R01	P06493	CDC2	0.00031715	0.00537965	3244.25	1608.15	1092.4	cell division cycle 2, G1 to S and G2 to M
L	B017C018R016	Q12834	CDC20	0.0004452	0.0065708	826.6	415.5	281.1	cell division cycle 20 homolog (S. cerevisiae)
L	B028C010R02	P49427	CDC34	0.0008267	0.0097653	644.8	1350.7	2671	cell division cycle 34 homolog (S. cerevisiae)
L	B043C06R01	O60508	CDC40	0.00148845	0.0126306	332.65	253.25	94.3	cell division cycle 40 homolog (S. cerevisiae)
L	B014C013R012	Q9Y5S2	CDC42BPB	0.0058212	0.0319766	138.5	97.1	229.2	CDC42 binding protein kinase beta (DMPK-like)
L	B036C017R04	Q9UKI2	CDC42EP3	0.0004861	0.0069502	1585.7	1071.4	4162.7	CDC42 effector protein (Rho GTPase binding) 3
L	B03C013R019	NP_112589	CDCA3	0.0077554	0.0383187	1005.5	429.3	458.5	cell division cycle associated 3
L	B01C012R013	P55287	CDH11	6.02e-05	0.0020089	1589	477.2	320.6	cadherin 11, type 2, OB-cadherin (osteoblast)
L	B015C013R06	P55290	CDH13	0.007739	0.0382933	166.8	157.1	341.9	cadherin 13, H-cadherin (heart)
L	B046C011R013	O75309	CDH16	0.0023437	0.0177194	160	223.7	72.7	cadherin 16, KSP-cadherin
L	B046C01R010	Q9H251	CDH23	0.0009802	0.0106878	103.2	338	343.4	cadherin-like 23
L	B046C021R01	P24941	CDK2	0.0041246	0.0250727	261.8	125.6	164.7	cyclin-dependent kinase 2
L	B039C022R06	O75956	CDK2AP2	0.0010447	0.0109797	733.7	352.5	369.3	CDK2-associated protein 2
L	B027C013R03	P50750	CDK9	0.007331	0.0369946	179.9	137.2	243.1	cyclin-dependent kinase 9 (CDC2-related kinase)
L	B010C014R07	Q16878	CDO1	0.0001864	0.0039057	10636.6	6117.7	2720.2	cysteine dioxygenase, type I
L	B018C024R01	Q14002	CEACAM7	0.0002659	0.0048023	31.3	56.3	165.9	carcinoembryonic antigen-related cell adhesion molecule 7
L	B018C017R05	P17676	CEBPB	0.0029865	0.0205973	2658.3	1804.9	4254	CCAAT/enhancer binding protein (C/EBP), beta
L	B019C05R05	Q504X4	CEBPD	0.0022939	0.0175155	470.3	658.3	1364.3	CCAAT/enhancer binding protein (C/EBP), delta
L	B023C01R02	NP_001804	CENPE	0.0020799	0.0164262	417.8	194.9	149.7	centromere protein E, 312kDa
L	B07C013R014	Q9H3R5	CENPH	0.0010063	0.0108234	489.3	244.8	180.7	centromere protein H
L	B06C08R012	NP_055627	CEP170	0.00031	0.0053188	95.5	335.3	178.9	centrosomal protein 170kDa
L	B07C024R012	Q12798	CETN1	0.0058569	0.0321218	864.9	577.9	407.9	centrin, EF-hand protein, 1
L	B010C04R011	P00746	CFD	1.4e-06	0.0002402	41.6	132.4	834.3	complement factor D (adipsin)
L	B046C06R08	P08603	CFH	0.0001589	0.0036842	59.9	161.6	239.8	complement factor H
L	B012C019R08	P36980	CFHR2	0.0004761	0.0068357	143.9	377.1	628.4	complement factor H-related 2
L	B034C011R016	P23528	CFL1	0.0021074	0.0165671	830.1	563.8	353.1	cofilin 1 (non-muscle)
L	B015C02R03	P01215	CGA	0.0048083	0.0279587	122.6	234.7	188.2	glycoprotein hormones, alpha polypeptide
L	B011C05R01	Q9NX63	CHCHD3	0.00653275	0.0343638	972.05	1525.85	2224.25	coiled-coil-helix-coiled-coil-helix domain containing 3
L	B012C010R016	O14757	CHEK1	0.0006342	0.0082603	247.2	160.2	96	CHK1 checkpoint homolog (S. pombe)
L	B07C06R07	Q9H444	CHMP4B	0.0071469	0.0364678	430.7	929.8	623.6	chromatin modifying protein 4B
L	B045C012R016	NP_036256	CHORDC1	0.0010715	0.011162	412.5	408.7	198.9	cysteine and histidine-rich domain (CHORD)-containing 1
L	B043C09R04	Q6WN34	CHRDL2	4.3e-06	0.0004216	15.5	97.1	187.5	chordin-like 2
L	B010C011R010	Q9UGM1	CHRNA9	0.0001858	0.0039057	964.5	2795.1	3563.6	cholinergic receptor, nicotinic, alpha 9
L	B026C022R013	Q04844	CHRNE	0.0048937	0.0281994	273.3	175.6	111.2	cholinergic receptor, nicotinic, epsilon
L	B030C08R014	P07510	CHRNG	2.87e-05	0.001387	235.1	147.4	40.7	cholinergic receptor, nicotinic, gamma
L	B020C02R06	O75838	CIB2	0.0035562	0.0228529	338.6	130.4	129.4	calcium and integrin binding family member 2
L	B03C01R017	Q99966	CITED1	0.0012034	0.0119349	602.6	1241.6	484.5	Cbp/p300-interacting transactivator, with Glu/Asp-rich carboxy-terminal domain, 1
L	B036C02R04	NP_060674	CKAP2	0.0002381	0.0044284	268.2	105	73.2	cytoskeleton associated protein 2
L	B037C02R010	P12277	CKB	8e-07	0.0001961	6764.7	2869.3	281.5	creatine kinase, brain
L	B034C014R013	P06732	CKM	0.0009313	0.0104106	73.8	453.4	444.8	creatine kinase, muscle
L	B028C06R02	P17540	CKMT2	0.0001224	0.0031228	98.5	151.1	403.1	creatine kinase, mitochondrial 2 (sarcomeric)
L	B023C018R02	P33552	CKS2	0.0001283	0.0031772	6476.9	2443	2383.2	CDC28 protein kinase regulatory subunit 2
L	B024C013R05	P78369	CLDN10	0.0015246	0.0136198	155.2	424.6	210.6	claudin 10
L	B018C014R06	Q9Y240	CLEC11A	0.0004064	0.0062257	59.3	104	181.6	C-type lectin domain family 11, member A
L	B017C014R01	Q8NC01	CLEC1A	0.0034941	0.0225835	243.5	360.4	613.85	C-type lectin domain family 1, member A
L	B042C01R03	P05452	CLEC3B	3.3e-06	0.0003839	133.8	758.4	1764.3	C-type lectin domain family 3, member B
L	B010C04R05	O15247	CLIC2	0.0001368	0.0032808	78.6	140.4	309.9	chloride intracellular channel 2
L	B04C05R016	Q96DZ9	CMTM5	0.0092519	0.043048	208.8	155.6	316.5	CKLF-like MARVEL transmembrane domain containing 5
L	B034C01R07	Q99439	CNN2	0.0043346	0.0259811	325.9	103	131.9	calponin 2
L	B014C01R017	Q15417	CNN3	7.44e-05	0.0023	6185.1	3830.5	2083.1	calponin 3, acidic
L	B015C018R010	NP_057368	CNOT1	0.0085678	0.0408056	141.5	292.3	349	CCR4-NOT transcription complex, subunit 1
L	B07C024R014	Q9P232	CNTN3	0.0017599	0.0149854	210.7	206.3	98.6	contactin 3 (plasmacytoma associated)
L	B042C01R04	NP_056013	COBL	8.9e-06	0.0006363	64.2	327	330.8	cordon-bleu homolog (mouse)
L	B05C08R08	NP_055715	COBLL1	0.001291	0.012444	54.9	93	194.9	COBL-like 1
L	B015C022R02	P39059	COL15A1	1.9e-06	0.0002835	638.6	1462.4	3762.2	collagen, type XV, alpha 1
L	B020C023R011	NP_116277	COL27A1	0.007076	0.0362137	165.5	136.3	55.4	collagen, type XXVII, alpha 1
L	B06C019R05	P02462	COL4A1	0.000581	0.0077576	362.3	472.6	885.8	collagen, type IV, alpha 1
L	B029C023R05	P08572	COL4A2	0.0025913	0.0187596	120.6	149.4	307	collagen, type IV, alpha 2
L	B03C07R015	Q02388	COL7A1	0.0037971	0.0238422	199.6	729.5	493.5	collagen, type VII, alpha 1 (epidermolysis bullosa, dystrophic, dominant and recessive)
L	B027C05R016	NP_653190	COMTD1	0.000385	0.0060511	445	574.6	1125.1	catechol-O-methyltransferase domain containing 1
L	B041C018R013	P35606	COPB2	0.002554	0.0185918	660.6	412.4	277.1	coatomer protein complex, subunit beta 2 (beta prime)
L	B024C015R03	Q9Y3A0	COQ4	0.0040088	0.0246527	410.2	336.4	741.9	coenzyme Q4 homolog (S. cerevisiae)
L	B047C011R06	O00230	CORT	6.03e-05	0.0020089	780.9	257.9	202.6	cortistatin
L	B02C017R05	Q12887	COX10	0.0030277	0.0206552	3026.9	1929.2	4263.9	COX10 homolog, cytochrome c oxidase assembly protein, heme A: farnesyltransferase (yeast)
L	B04C012R013	Q14061	COX17	0.004757	0.0278748	4495.8	5533.5	9029	COX17 cytochrome c oxidase assembly homolog (S. cerevisiae)
L	B031C07R013	P13073	COX4I1	0.0024007	0.0179109	19197.1	19456.5	35060.7	Cytochrome c oxidase subunit IV isoform 1
L	B016C019R02	P10606	COX5B	0.0031781	0.021337	10131.3	9089.1	15822.5	cytochrome c oxidase subunit Vb
L	B020C016R015	Q02221	COX6A2	0.0001813	0.0038642	7022.3	15176.5	21205.8	cytochrome c oxidase subunit VIa polypeptide 2
L	B09C019R03	P14854	COX6B1	0.0053658	0.0301601	9977.7	7785.7	14209.1	cytochrome c oxidase subunit Vib polypeptide 1 (ubiquitous)
L	B029C02R06	P24310	COX7A1	2e-07	9.8e-05	512.1	1155.5	8115.6	cytochrome c oxidase subunit VIIa polypeptide 1 (muscle)
L	B017C09R016	P10176	COX8A	4.1e-06	0.0004138	2391.9	6577.5	14296.3	cytochrome c oxidase subunit 8A (ubiquitous)
L	B035C05R01	P15085	CPA1	0.0001787	0.003166	143.9	629.45	530.9	carboxypeptidase A1 (pancreatic)
L	B031C09R011	P14384	CPM	0.0031685	0.021337	356.2	128.1	78.5	carboxypeptidase M
L	B09C020R014	P29762	CRABP1	7.86e-05	0.002396	6315.5	313.3	193.2	cellular retinoic acid binding protein 1
L	B01C021R016	P29373	CRABP2	0.000723	0.0089404	1056	346.1	258.6	cellular retinoic acid binding protein 2
L	B01C018R014	P52943	CRIP2	0.0037767	0.0237358	287.8	468.6	642.6	cysteine-rich protein 2
L	B04C010R07	Q9UJA2	CRLS1	0.0089221	0.0420552	879.2	946.5	1615.6	cardiolipin synthase 1
L	B011C04R017	NM_213747.1	CRSP-2	0.0053218	0.0300358	62.9	205.6	165.8	calcitonin receptor-stimulating peptide-2
L	B045C018R07	NP_066940	CRY2	0.005614	0.0311219	158.4	348.9	138.3	cryptochrome 2 (photolyase-like)
L	B010C016R015	Q14894	CRYM	0.0036407	0.0231537	380.2	384.4	129.7	crystallin, mu
L	B010C015R03	P16989	CSDA	3.3e-06	0.0003839	2020.2	12959.1	14340.5	cold shock domain protein A
L	B027C010R016	P50461	CSRP3	0.0005536	0.0075534	11669.9	35491	51441.4	cysteine and glycine-rich protein 3 (cardiac LIM protein)
L	B038C021R03	Q12996	CSTF3	0.0020535	0.0163147	646.8	519.7	294.5	cleavage stimulation factor, 3' pre-RNA, subunit 3, 77kDa
L	B038C07R016	Q9UBX1	CTSF	0.0006115	0.0080551	191.9	235.6	455.1	cathepsin F
L	B035C08R07	NP_001020247	CUGBP2	0.0086771	0.0411548	106.8	60.6	153	CUG triplet repeat, RNA binding protein 2
L	B034C010R013	O95715	CXCL14	0.0054477	0.0305205	8813	1334.3	1975.4	chemokine (C-X-C motif) ligand 14
L	B035C022R014	P61073	CXCR4	0.0025264	0.0184979	144.2	290.6	584.2	chemokine (C-X-C motif) receptor 4
L	B047C016R02	NP_057547	CXXC5	0.0028933	0.0202001	245.1	229.7	461.2	CXXC finger 5
L	B012C07R013	P13498	CYBA	0.0009748	0.0106878	2285	924.2	1446.7	cytochrome b-245, alpha polypeptide
L	B010C023R05	P08574	CYC1	0.0006902	0.0086281	2150	2393.2	4679.1	cytochrome c-1
L	B039C012R012	NR_001560	CYCSP52	0.006066	0.0327545	371.8	688.5	656.8	cytochrome c, somatic pseudogene 52
L	B040C08R01	Q16850	CYP51A1	0.0040327	0.0247111	322.5	289.6	93.9	cytochrome P450, family 51, subfamily A, polypeptide 1
L	B034C06R017	NM_214130.1	CYSLT2	4.08e-05	0.0016667	55.6	173	280.9	CYSLT2 protein
L	B025C016R014	P98082	DAB2	0.0054659	0.0305725	370.6	595.6	686.3	Disabled homolog 2, mitogen-responsive phosphoprotein (Drosophila)
L	B013C018R03	NP_006707	DBF4	0.006415	0.0339946	384	243	189.8	DBF4 homolog (S. cerevisiae)
L	B08C022R014	Q9UJU6	DBNL	0.0028695	0.0201291	523.7	288	447.7	drebrin-like
L	B023C013R015	P42126	DCI	0.0015981	0.014038	588.7	739.2	1312.5	dodecenoyl-Coenzyme A delta isomerase (3,2 trans-enoyl-Coenzyme A isomerase)
L	B07C01R02	NP_660287	DDIT4L	1.53e-05	0.000923	181.8	415.8	1581.6	DNA-damage-inducible transcript 4-like
L	B023C08R04	Q9NVP1	DDX18	0.000201	0.0040415	2453.1	1476.5	824.4	DEAD (Asp-Glu-Ala-Asp) box polypeptide 18
L	B041C015R06	P17844	DDX5	0.0068487	0.0354957	4438.9	3228.3	1833.1	DEAD (Asp-Glu-Ala-Asp) box polypeptide 5
L	B020C019R06	Q9NUI1	DECR2	0.0006573	0.0083693	93.2	143.1	225.4	2,4-dienoyl CoA reductase 2, peroxisomal
L	B024C05R014	P17661	DES	5.88e-05	0.0020077	1080	3100.5	4720.1	desmin
L	B02C023R013	XP_943583	DHRS7C	5.19e-05	0.0018846	684.2	1667.5	2906.7	dehydrogenase/reductase (SDR family) member 7C
L	B045C04R015	NP_619519	DHX30	0.007532	0.0375774	522.3	332.8	220.9	DEAH (Asp-Glu-Ala-His) box polypeptide 30
L	B047C01R013	Q9NR28	DIABLO	0.0042528	0.0256476	580	307.8	318.2	diablo homolog (Drosophila)
L	B036C017R05	Q9NSV4	DIAPH3	0.0095804	0.0439801	222	155.2	99.8	diaphanous homolog 3 (Drosophila)
L	B030C014R014	Q9UNQ2	DIMT1L	0.0084189	0.0404048	866.8	511.4	348.9	DIM1 dimethyladenosine transferase 1-like (S. cerevisiae)
L	B010C06R013	Q8N262	DKFZp667G2110	0.0048017	0.0279587	57.9	82.9	150.8	hypothetical protein DKFZp667G2110
L	B07C016R05	Q15398	DLG7	0.0001505	0.0035373	494.1	235.7	131.9	discs, large homolog 7 (Drosophila)
L	B034C011R011	P80370	DLK1	0.0035525	0.0228529	245.7	517.3	560.1	delta-like 1 homolog (Drosophila)
L	B039C019R014	O15061	DMN	0.0055712	0.0309847	98	110.6	288.6	desmuslin
L	B046C018R03	Q9UBS4	DNAJB11	0.0025479	0.0185826	451.4	195.4	159.2	DnaJ (Hsp40) homolog, subfamily B, member 11
L	B020C020R02	O75953	DNAJB5	0.0026716	0.0190793	167.9	248.2	543.5	DnaJ (Hsp40) homolog, subfamily B, member 5
L	B013C03R04	NP_037370	DNAJC15	0.006535	0.0343952	1944.4	1122.1	1085.5	DnaJ (Hsp40) homolog, subfamily C, member 15
L	B042C07R012	NP_653259	DOCK11	0.0040811	0.0249128	916.7	1056.7	373.5	dedicator of cytokinesis 11
L	B026C01R07	Q96HP0	DOCK6	0.0012337	0.0121341	349.3	273.6	603.9	dedicator of cytokinesis 6
L	B016C024R07	Q9H3H5	DPAGT1	0.0095493	0.0438961	534.4	273	495	dolichyl-phosphate (UDP-N-acetylglucosamine) N-acetylglucosaminephosphotransferase 1 (GlcNAc-1-P transferase)
L	B020C011R014	P27487	DPP4	4.54e-05	0.0017805	294.1	1416.3	1305	dipeptidyl-peptidase 4 (CD26, adenosine deaminase complexing protein 2)
L	B028C011R07	NP_076999	DSCC1	8.83e-05	0.0025462	404.9	185.6	101.2	defective in sister chromatid cohesion 1 homolog (S. cerevisiae)
L	B07C06R015	Q14206	DSCR1L1	0.0006197	0.0081164	60.6	119.6	305.8	Down syndrome critical region gene 1-like 1
L	B07C010R05	Q9UKA8	DSCR1L2	0.0032143	0.0214589	155.7	81.8	131.2	Down syndrome critical region gene 1-like 2
L	B036C09R015	Q9Y4J8	DTNA	0.0001791	0.003842	109.6	271.8	514.6	dystrobrevin, alpha
L	B025C010R015	Q96EV8	DTNBP1	0.0022943	0.0175155	342.2	544.4	751.4	dystrobrevin binding protein 1
L	B027C012R04	O75319	DUSP11	0.0087598	0.0414325	1244.4	990.4	579.8	dual specificity phosphatase 11 (RNA/RNP complex 1-interacting)
L	B015C05R016	Q9UII6	DUSP13	0.0004114	0.0062743	137.3	191.8	426.1	dual specificity phosphatase 13
L	B08C019R011	Q8WTR2	DUSP19	0.0019209	0.0157129	326.5	745.9	531.7	dual specificity phosphatase 19
L	B034C019R03	NP_076930	DUSP26	2.57e-05	0.0012781	29.7	345.5	1606.1	dual specificity phosphatase 26 (putative)
L	B038C011R014	Q13409	DYNC1I2	0.0014891	0.0134824	2316.2	1948.6	1142.8	dynein, cytoplasmic 1, intermediate chain 2
L	B036C021R05	Q8WXU2	DYX1C1	0.0063802	0.033861	273	397.8	633.8	dyslexia susceptibility 1 candidate 1
L	B048C013R05	Q86YF9	DZIP1	0.0093108	0.0432341	849.1	548.9	427.4	DAZ interacting protein 1
L	B08C023R013	Q96CJ1	EAF2	5e-07	0.0001492	197.1	207.4	29.2	ELL associated factor 2
L	B042C01R017	P21453	EDG1	0.0088942	0.0419814	97.8	105.6	190.9	endothelial differentiation, sphingolipid G-protein-coupled receptor, 1
L	B043C03R07	Q05639	EEF1A2	2e-07	9.8e-05	61	414.1	2764.9	eukaryotic translation elongation factor 1 alpha 2
L	B048C021R04	Q12805	EFEMP1	0.0005614	0.0075844	521.2	45.9	213.4	EGF-containing fibulin-like extracellular matrix protein 1
L	B030C020R016	P20827	EFNA1	0.0018532	0.0154164	139.1	173.4	340.1	ephrin-A1
L	B023C01R08	Q61533	EG622147	0.007237	0.0367771	244.9	461.5	298.9	predicted gene, EG622147
L	B04C05R09	P01133	EGF	1.49e-05	0.0009212	42	128.6	193.9	epidermal growth factor (beta-urogastrone)
L	B03C013R04	XP_575227	Eid1	0.0059229	0.0322354	3356.1	1777.7	1308	EP300 interacting inhibitor of differentiation 1
L	B035C07R014	Q13347	EIF3S2	0.0037085	0.0234359	4478.9	2569.8	2042.2	eukaryotic translation initiation factor 3, subunit 2 beta, 36kDa
L	B016C019R013	P60842	EIF4A1	0.0004633	0.0067585	8847.1	4037.8	3527.8	Eukaryotic translation initiation factor 4A, isoform 1
L	B026C08R014	O60573	EIF4E2	0.0007663	0.0092104	2600.3	1180.7	834.4	eukaryotic translation initiation factor 4E family member 2
L	B032C01R016	Q13541	EIF4EBP1	5.39e-05	0.0019238	694	3220	5582	eukaryotic translation initiation factor 4E binding protein 1
L	B048C07R010	O60516	EIF4EBP3	0.0020261	0.0162064	181.5	453.3	600.8	eukaryotic translation initiation factor 4E binding protein 3
L	B029C022R04	NP_076995	ELOVL6	0.0048634	0.02811	155.7	175.8	88.8	ELOVL family member 6, elongation of long chain fatty acids (FEN1/Elo2, SUR4/Elo3-like, yeast)
L	B011C01R02	Q9ULC0	EMCN	0.001374	0.012923	369.8	530.7	1023.6	endomucin
L	B07C015R02	Q9Y6C2	EMILIN1	0.0007658	0.0092104	2410.7	1265.1	1076.1	elastin microfibril interfacer 1
L	B022C018R011	Q8N8S7	ENAH	0.0017316	0.0148179	223.9	227.6	100.1	enabled homolog (Drosophila)
L	B030C019R012	P06733	ENO1	9.48e-05	0.0026774	2865.9	5638.1	12145.3	enolase 1, (alpha)
L	B010C022R013	P13929	ENO3	1e-07	7.63e-05	1561.2	17042.3	37931.1	enolase 3 (beta, muscle)
L	B018C01R04	O14638	ENPP3	0.0004746	0.0068357	162.1	285.7	107	ectonucleotide pyrophosphatase/phosphodiesterase 3
L	B017C023R09	NP_699174	ENPP6	0.0065539	0.0343952	268.4	125.9	89.4	ectonucleotide pyrophosphatase/phosphodiesterase 6
L	B036C09R014	P54764	EPHA4	0.0001282	0.0031772	538.1	164.6	102	EPH receptor A4
L	B018C04R011	P54753	EPHB3	0.0018901	0.0156286	392.3	309.1	197	EPH receptor B3
L	B032C010R09	P07099	EPHX1	0.0054296	0.0304688	122.9	216.7	344	epoxide hydrolase 1, microsomal (xenobiotic)
L	B017C022R01	P21860	ERBB3	0.0003885	0.0060724	231.5	270.8	94.4	v-erb-b2 erythroblastic leukemia viral oncogene homolog 3 (avian)
L	B028C023R012	Q16134	ETFDH	0.0012676	0.0123049	236.5	276.2	529	electron-transferring-flavoprotein dehydrogenase
L	B034C08R01	Q15910	EZH2	0.00281595	0.0197209	1826.1	984.1	755.05	enhancer of zeste homolog 2 (Drosophila)
L	B06C018R016	Q9Y624	F11R	0.001148	0.0116034	311.5	209.5	96.7	F11 receptor
L	B033C015R07	P15090	FABP4	1e-07	7.63e-05	38	4290.4	8382.3	fatty acid binding protein 4, adipocyte
L	B035C011R016	NP_068373	FADS3	0.0057756	0.0318122	189.8	97.1	68.8	fatty acid desaturase 3
L	B05C023R07	Q5RI15	FAM36A	0.0018953	0.0156339	270.3	336.9	529.4	family with sequence similarity 36, member A
L	B024C07R013	Q92508	FAM38A	0.0083246	0.0401079	261.3	428.5	492.8	family with sequence similarity 38, member A
L	B031C014R06	MGI:1341823	Fanca	0.0026578	0.0190219	628.7	391.3	234.7	Fanconi anemia, complementation group A
L	B026C018R09	Q9BXW9	FANCD2	0.0073803	0.0371887	331.9	212.6	52	Fanconi anemia, complementation group D2
L	B039C02R08	MGI:3045256	Fat4	0.001375	0.012923	521.3	288.6	155.7	FAT tumor suppressor homolog 4 (Drosophila)
L	B033C017R01	P23142	FBLN1	3.5e-06	0.0003922	901	223.1	116.4	fibulin 1
L	B025C08R05	O00757	FBP2	1.22e-05	0.0007899	14.6	125.3	250	fructose-1,6-bisphosphatase 2
L	B044C018R010	Q8N4B4	FBXO39	0.0050644	0.028916	34.2	134	96.6	F-box protein 39
L	B033C015R014	Q9UKT5	FBXO4	0.0065603	0.0343952	248.6	132.5	103.8	F-box protein 4
L	B043C011R08	Q9UKT4	FBXO5	0.0018327	0.0153201	455.1	333.9	171.9	F-box protein 5
L	B013C024R06	P31994	FCGR2B	0.0012273	0.012102	369.1	1025.2	1411.9	Fc fragment of IgG, low affinity IIb, receptor (CD32)
L	B039C06R04	O00602	FCN1	0.0013786	0.012923	21.6	171.3	137.5	ficolin (collagen/fibrinogen domain containing) 1
L	B011C020R016	P14324	FDPS	2.22e-05	0.001161	3241.8	1733.6	702.4	farnesyl diphosphate synthase (farnesyl pyrophosphate synthetase, dimethylallyltranstransferase, geranyltranstransferase)
L	B020C016R04	Q9UHY8	FEZ2	5.74e-05	0.0019968	137.2	417.3	688	fasciculation and elongation protein zeta 2 (zygin II)
L	B04C08R01	Q14314	FGL2	4.15e-06	0.00040195	77.7	1231.9	1516.55	fibrinogen-like 2
L	B042C020R03	Q13642	FHL1	0.0009711	0.0106878	1817.7	4822.5	7870.8	four and a half LIM domains 1
L	B027C010R015	NP_079411	FHOD3	0.0033772	0.0221373	458.8	252.3	207.4	formin homology 2 domain containing 3
L	B025C019R015	Q9Y3D6	FIS1	0.0019367	0.0158045	1452	1536.9	3194.6	fission 1 (mitochondrial outer membrane) homolog (S. cerevisiae)
L	B033C010R06	NP_981947	FIT1	0.0086567	0.0411148	2787	6947.1	5045.8	fat-inducing transcript 1
L	B029C023R02	P68106	FKBP1B	0.0023176	0.0176143	761.3	496.7	293.9	FK506 binding protein 1B, 12.6 kDa
L	B033C011R014	Q9Y680	FKBP7	0.001484	0.013454	1379	592.2	486.4	FK506 binding protein 7
L	B033C014R04	Q96A72	FLJ10292	0.0079296	0.0389414	1031.6	562	403.8	Mago-nashi homolog 2
L	B024C011R09	Q96SQ3	FLJ14712	1.64e-05	0.000962	197	1190.3	207.4	hypothetical protein FLJ14712
L	B013C015R03	NP_115921	FNDC1	0.0014027	0.0129971	814.2	1514.8	800.2	fibronectin type III domain containing 1
L	B039C02R05	P32314	FOXN2	0.0034133	0.0222888	124.6	173	291.7	forkhead box N2
L	B028C013R09	Q12778	FOXO1A	0.0001141	0.0030003	77	219.2	366.8	Forkhead box O1A (rhabdomyosarcoma)
L	B07C013R011	Q9H334	FOXP1	0.000596	0.0078964	192.6	647.8	1014.1	forkhead box P1
L	B033C018R02	NP_777598	FRMD3	0.0002062	0.0041178	1431.6	422.7	346.8	FERM domain containing 3
L	B030C01R017	NP_001013682	FRRS1	0.0085541	0.0407686	220.4	460.8	214.5	ferric-chelate reductase 1
L	B029C09R03	Q92765	FRZB	0.0019034	0.0156444	215	348	749.2	frizzled-related protein
L	B024C019R015	Q16658	FSCN1	0.0072611	0.0367771	407.8	166.5	167.2	fascin homolog 1, actin-bundling protein (Strongylocentrotus purpuratus)
L	B022C07R011	NP_001007123	FSD2	0.0016739	0.0145234	15.9	198.7	78.1	fibronectin type III and SPRY domain containing 2
L	B014C015R011	O75494	FUSIP1	0.0019697	0.0159036	1438.1	1174.6	723.6	FUS interacting protein (serine/arginine-rich) 1
L	B040C014R06	O00168	FXYD1	1.56e-05	0.000923	4199.5	14902.2	23790.9	FXYD domain containing ion transport regulator 1 (phospholemman)
L	B034C019R09	P54710	FXYD2	0.0056341	0.0311829	152.1	235.4	521.4	FXYD domain containing ion transport regulator 2
L	B026C03R015	NP_078789	FYCO1	0.0084851	0.0405562	151.7	190.4	318	FYVE and coiled-coil domain containing 1
L	B047C022R04	Q9UP38	FZD1	0.0012381	0.0121426	863	392.3	469.3	frizzled homolog 1 (Drosophila)
L	B010C016R06	O95166	GABARAP	0.0016126	0.0140805	6008.3	5654.8	10747.6	GABA(A) receptor-associated protein
L	B019C02R07	Q14353	GAMT	0.000994	0.0107815	208.2	421.5	587.6	guanidinoacetate N-methyltransferase
L	B027C010R08	O14556	GAPDHS	4.27e-05	0.0016939	778.1	2642.2	2738.5	glyceraldehyde-3-phosphate dehydrogenase, spermatogenic
L	B014C023R01	O95210	GENX-3414	0.0010276	0.0108731	323.6	1135.1	900.8	Genethonin 1
L	B030C015R05	Q14691	GINS1	0.006434	0.0340189	661.3	344.3	278.8	GINS complex subunit 1 (Psf1 homolog)
L	B043C07R013	Q9Y248	GINS2	0.005281	0.0299039	418.6	255.9	207.8	GINS complex subunit 2 (Psf2 homolog)
L	B032C02R013	Q14161	GIT2	0.0087258	0.0413286	1191.2	676.5	468.3	G protein-coupled receptor kinase interactor 2
L	B013C06R06	P35212	GJA4	0.0028498	0.0200597	249.1	344.1	641.6	gap junction protein, alpha 4, 37kDa
L	B035C01R017	P08034	GJB1	9.23e-05	0.0026284	140.8	355.2	430.7	gap junction protein, beta 1, 32kDa
L	B021C08R04	P32189	GK	0.0069707	0.0358284	630.6	814.1	397	glycerol kinase
L	B037C012R013	Q92896	GLG1	0.0079872	0.0390428	184.6	200.3	98.9	golgi apparatus protein 1
L	B019C08R010	Q92990	GLMN	0.0064979	0.0343039	204.2	185.8	102.3	glomulin, FKBP associated protein
L	B021C015R03	P15104	GLUL	0.002413	0.0179614	145.8	254.5	328.1	glutamate-ammonia ligase (glutamine synthetase)
L	B044C020R07	XP_918595	Gm595	0.0003679	0.0059031	89.2	221.6	188.2	gene model 595, (NCBI)
L	B029C010R015	P36959	GMPR	0.0094061	0.0434708	477.7	701.3	1138.6	guanosine monophosphate reductase
L	B036C011R015	P63096	GNAI1	0.0013898	0.0129419	111.2	239.8	138.5	guanine nucleotide binding protein (G protein), alpha inhibiting activity polypeptide 1
L	B015C04R012	P16520	GNB3	0.0055128	0.0307596	1926.7	1107.8	1212.1	guanine nucleotide binding protein (G protein), beta polypeptide 3
L	B012C04R04	P61952	GNG11	0.0052899	0.0299078	8812.2	9469.5	16006.4	guanine nucleotide binding protein (G protein), gamma 11
L	B016C010R013	P00505	GOT2	0.0029555	0.0204678	189.5	160.9	297.9	glutamic-oxaloacetic transaminase 2, mitochondrial (aspartate aminotransferase 2)
L	B035C06R017	NM_214267.1	GP22-PHOX	0.0038508	0.0239931	1701.6	733	1075.3	NADPH oxidase light chain subunit
L	B027C014R019	P51654	GPC3	0.0068459	0.0354957	1021.9	2171.6	1597.6	glypican 3
L	B025C03R01	O75487	GPC4	0.0035499	0.0228371	411.85	353.7	182.25	glypican 4
L	B037C020R01	P21695	GPD1	0.0079725	0.0389988	449.8	868.6	1289.8	glycerol-3-phosphate dehydrogenase 1 (soluble)
L	B034C012R010	Q9NQX3	GPHN	0.0019478	0.0158271	71.8	222.4	144.7	gephyrin
L	B034C013R07	NP_835466	GPIHBP1	0.0001797	0.003842	59.3	86	216.2	glycosylphosphatidylinositol anchored high density lipoprotein binding protein 1
L	B028C02R05	Q13491	GPM6B	0.00085	0.0099549	324.2	237.6	137.9	glycoprotein M6B
L	B032C01R01	P51810	GPR143	3.47e-05	0.0014234	830.05	158.25	141.5	G protein-coupled receptor 143
L	B025C017R06	Q7Z3F1	GPR155	0.0061593	0.0330761	214.6	334.6	188.3	G protein-coupled receptor 155
L	B045C011R05	NP_079187	GPR177	0.0082471	0.039831	323	113.8	96.8	G protein-coupled receptor 177
L	B032C012R05	O15354	GPR37	1e-07	7.63e-05	1589.6	368.5	66.7	G protein-coupled receptor 37 (endothelin receptor type B-like)
L	B026C014R019	Q9H1C0	GPR92	0.0029134	0.020258	144.5	242.1	476.5	G protein-coupled receptor 92
L	B024C018R04	NP_001004051	GPRASP2	0.0087397	0.0413659	342.6	229	195.2	G protein-coupled receptor associated sorting protein 2
L	B033C03R04	Q9NQ84	GPRC5C	0.0008384	0.0098695	318.7	262.2	147.7	G protein-coupled receptor, family C, group 5, member C
L	B05C011R06	P24298	GPT	0.0031884	0.0213583	84.7	56.4	202.3	glutamic-pyruvate transaminase (alanine aminotransferase)
L	B010C09R013	NP_597700	GPT2	0.0034357	0.0223712	95.8	153.1	82.6	glutamic pyruvate transaminase (alanine aminotransferase) 2
L	B024C011R014	Q14449	GRB14	0.0031735	0.021337	66.5	226.1	131.2	growth factor receptor-bound protein 14
L	B07C01R06	P28799	GRN	0.0021221	0.0166636	191.9	609.1	502.1	granulin
L	B016C05R06	Q12849	GRSF1	0.0009904	0.010772	440.1	391.7	205.3	G-rich RNA sequence binding factor 1
L	B040C06R010	O15217	GSTA4	0.0001115	0.0029625	1793	862.8	474.4	glutathione S-transferase A4
L	B034C05R012	Q9Y2Q3	GSTK1	0.0004038	0.006212	120.8	242.3	540.8	glutathione S-transferase kappa 1
L	B047C024R016	P21266	GSTM3	0.0017542	0.0149554	3655.4	3612.6	774.2	glutathione S-transferase M3 (brain)
L	B015C022R06	P09211	GSTP1	0.0002211	0.0042701	9794.9	3628.1	4100.6	glutathione S-transferase pi
L	B025C023R05	P13984	GTF2F2	0.0060089	0.0324973	1083.6	1057	635.7	general transcription factor IIF, polypeptide 2, 30kDa
L	B047C010R016	P32780	GTF2H1	0.0087113	0.0412884	442.3	1057.1	539.1	general transcription factor IIH, polypeptide 1, 62kDa
L	B018C07R09	Q9UHL9	GTF2IRD1	0.0096582	0.0442485	468.2	375.5	232.7	GTF2I repeat domain containing 1
L	B019C06R05	Q02153	GUCY1B3	0.0014205	0.013121	98.3	270.6	352.6	guanylate cyclase 1, soluble, beta 3
L	B018C04R010	P08236	GUSB	0.0073115	0.0369233	480.5	334	247.4	glucuronidase, beta
L	B027C021R07	MGI:95891	H19	0.0001608	0.0037125	3738.5	4669.1	10389.5	H19 fetal liver mRNA
L	B021C05R02	NP_060737	H2AFJ	0.0024708	0.0182531	10796	5113	4045.2	H2A histone family, member J
L	B044C04R06	Q9P0M6	H2AFY2	0.0031805	0.021337	196.1	114.8	86.2	H2A histone family, member Y2
L	B047C02R02	P0C0S5	H2AFZ	0.0032594	0.0216128	15128.4	8782.1	7067.9	H2A histone family, member Z
L	B014C09R06	P40939	HADHA	0.0056334	0.0311829	197.5	260.8	372.8	hydroxyacyl-Coenzyme A dehydrogenase/3-ketoacyl-Coenzyme A thiolase/enoyl-Coenzyme A hydratase (trifunctional protein), alpha subunit
L	B029C08R02	P10915	HAPLN1	0.0002157	0.0042175	44	146.6	178.2	hyaluronan and proteoglycan link protein 1
L	B03C018R015	P69905	HBA1	0.0072478	0.0367771	9654.3	4774.8	11397.4	hemoglobin, alpha 1
L	B025C09R01	O60381	HBP1	0.0071178	0.0363463	445.8	854.6	527	HMG-box transcription factor 1
L	B028C08R02	P51610	HCFC1	2.1e-06	0.0002882	106.6	494.1	531.1	host cell factor C1 (VP16-accessory protein)
L	B08C016R05	NP_001002017	HCFC1R1	0.0001673	0.0037358	270.5	187.2	500.7	host cell factor C1 regulator 1 (XPO1 dependent)
L	B03C08R016	P14317	HCLS1	1.38e-05	0.0008769	775.4	407.1	141.7	hematopoietic cell-specific Lyn substrate 1
L	B044C016R08	NP_055081	HCST	0.0028315	0.0199718	71.8	156.1	176.9	hematopoietic cell signal transducer
L	B023C07R014	Q13547	HDAC1	0.0076802	0.0380847	367	207.5	202.5	histone deacetylase 1
L	B01C017R01	Q969S8	HDAC10	0.0002446	0.0045005	242.8	534.3	804.1	histone deacetylase 10
L	B033C011R05	Q92769	HDAC2	0.0038099	0.0238789	1129.1	731.1	361.8	histone deacetylase 2
L	B042C02R04	NP_116020	HDGF2	0.0063355	0.0337582	818.7	494.2	383.8	hepatoma-derived growth factor-related protein 2
L	B01C013R01	Q9NRV9	HEBP1	0.0054793	0.0290185	1880.95	837.95	929.9	heme binding protein 1
L	B09C011R013	NP_060533	HELLS	4.74e-05	0.0018264	491.7	238	133.7	helicase, lymphoid-specific
L	B039C020R016	Q96HZ4	HES6	0.0003798	0.0060107	757	374.7	245.5	hairy and enhancer of split 6 (Drosophila)
L	B026C022R016	MGI:1916835	Hfe2	0.0007956	0.0094795	52.6	142.7	282.7	hemochromatosis type 2 (juvenile) (human homolog)
L	B013C02R011	Q5VTY9	HHAT	0.0099704	0.045047	226.9	119.1	97.1	hedgehog acyltransferase
L	B04C012R011	Q9HCP6	HHATL	5.41e-05	0.0019238	148.9	185.2	637.5	hedgehog acyltransferase-like
L	B013C011R01	P31937	HIBADH	0.00328075	0.0217546	216.9	307.55	560.75	3-hydroxyisobutyrate dehydrogenase
L	B048C09R06	P16403	HIST1H1C	0.0019852	0.0159724	52.7	178.8	150.8	histone cluster 1, H1c
L	B026C015R016	Q99879	HIST1H2BM	0.0077312	0.0382823	218.1	436.8	394	histone cluster 1, H2bm
L	B039C09R06	P62805	HIST1H4A	0.0005361	0.0074029	58.1	164.1	134	histone cluster 1, H4a
L	B030C07R03	P04439	HLA-A	9e-07	0.0001992	62.8	189.2	622.3	major histocompatibility complex, class I, A
L	B020C021R08	P30466	HLA-B	0.0002372	0.0044237	220.4	121.8	517	major histocompatibility complex, class I, B
L	B039C04R015	P28067	HLA-DMA	0.0030123	0.0206382	38.4	131.4	262	major histocompatibility complex, class II, DM alpha
L	B047C04R015	P06340	HLA-DOA	0.0009961	0.0107815	96.2	209.9	212.7	major histocompatibility complex, class II, DO alpha
L	B039C010R011	P01907	HLA-DQA1	9.9e-06	0.0006931	17.1	310.6	466.1	major histocompatibility complex, class II, DQ alpha 1
L	B06C04R03	P01918	HLA-DQB1	4.87e-05	0.0018264	69.1	263.2	417.3	major histocompatibility complex, class II, DQ beta 1
L	B014C021R011	NP_061984	HLA-DRA	4e-07	0.0001373	15.9	302.9	874.8	major histocompatibility complex, class II, DR alpha
L	B05C07R015	P01911	HLA-DRB2	0.0016415	0.0142603	26	146.1	166.3	major histocompatibility complex, class II, DR beta 2 (pseudogene)
L	B044C06R015	Q9TNU7	HLA-E	0.0002581	0.0046985	323	444.8	1037	major histocompatibility complex, class I, E
L	B030C07R015	NM_018950	HLA-F	0.0020398	0.016264	1139.3	1951.2	4062.8	major histocompatibility complex, class I, F
L	B038C03R06	Q30175	HLA-J	0.0003824	0.0060331	395.8	411.9	1077.3	major histocompatibility complex, class I, J (pseudogene)
L	B042C02R05	P09429	HMGB1	0.0010645	0.0111367	20209.7	11332.2	6971.2	high-mobility group box 1
L	B041C015R014	Q01581	HMGCS1	3.48e-05	0.0015862	445.2	395.2	95.1	3-hydroxy-3-methylglutaryl-Coenzyme A synthase 1 (soluble)
L	B035C018R013	Q9UK76	HN1	2.3e-05	0.0011693	8350.5	5727.6	1625.4	hematological and neurological expressed 1
L	B024C010R011	XP_942858	HNRNPA1	0.0021333	0.0167125	7877	3923	2604.4	similar to Heterogeneous nuclear ribonucleoprotein A1 (Helix-destabilizing protein) (Single-strand binding protein) (hnRNP core protein A1) (HDP)
L	B028C02R06	Q9NSB8	HOMER2	0.0074235	0.0372498	393.3	390.6	934.9	homer homolog 2 (Drosophila)
L	B016C016R016	NP_116145	HPDL	0.0016922	0.0146083	100.9	149.7	210.4	4-hydroxyphenylpyruvate dioxygenase-like
L	B042C017R02	P15428	HPGD	0.0047416	0.0278133	808.1	444.6	311.1	hydroxyprostaglandin dehydrogenase 15-(NAD)
L	B029C010R016	P01112	HRAS	0.0079324	0.0389414	576.8	737.2	1362.2	v-Ha-ras Harvey rat sarcoma viral oncogene homolog
L	B012C011R015	Q9HDD0	HRASLS	7e-07	0.0001922	99	1190.3	1807	HRAS-like suppressor
L	B029C06R013	P23327	HRC	0.0055929	0.0310551	200.6	289.4	470.6	histidine rich calcium binding protein
L	B08C03R03	NP_115679	HSDL2	0.0018444	0.0153805	102	211.7	228.7	hydroxysteroid dehydrogenase like 2
L	B010C014R03	P11021	HSPA5	0.0039666	0.0244286	1295.1	602.1	523.6	heat shock 70kDa protein 5 (glucose-regulated protein, 78kDa)
L	B05C017R08	P04792	HSPB1	6.6e-05	0.0021166	4185.7	6886.5	15750.8	heat shock 27kDa protein 1
L	B04C011R04	Q12988	HSPB3	7e-05	0.0021937	4062.6	1941	821.1	heat shock 27kDa protein 3
L	B045C02R06	O14558	HSPB6	0.0001927	0.0039764	158.2	543.4	651.6	heat shock protein, alpha-crystallin-related, B6
L	B041C017R06	Q9UBY9	HSPB7	8.6e-06	0.0006352	15	56.9	246.3	heat shock 27kDa protein family, member 7 (cardiovascular)
L	B012C015R05	Q9UJY1	HSPB8	8.83e-05	0.0025462	258.5	694.5	1350.7	heat shock 22kDa protein 8
L	B020C015R03	Q92598	HSPH1	9.75e-05	0.0027201	800.5	357.8	228.8	heat shock 105kDa/110kDa protein 1
L	B018C013R014	P31040	HSSUCCDH	0.0084882	0.0405562	94.3	181.3	186	succinate dehydrogenase flavoprotein subunit
L	B025C02R02	P83110	HTRA3	0.0077921	0.0384451	353	1058	279.2	HtrA serine peptidase 3
L	B05C06R014	O75874	IDH1	0.0086106	0.040963	425.3	221.2	243.9	isocitrate dehydrogenase 1 (NADP+), soluble
L	B030C018R014	P48735	IDH2	0.0035501	0.0228529	3547.8	2131.6	3959.4	isocitrate dehydrogenase 2 (NADP+), mitochondrial
L	B017C020R014	P50213	IDH3A	0.0014583	0.0133266	189.7	250.4	436.1	isocitrate dehydrogenase 3 (NAD+) alpha
L	B022C023R05	O43837	IDH3B	0.0007627	0.0091993	729	1045.6	2046	isocitrate dehydrogenase 3 (NAD+) beta
L	B040C010R07	Q13907	IDI1	0.0092255	0.0429834	2127.2	1825.9	1147.8	isopentenyl-diphosphate delta isomerase 1
L	B041C016R011	Q16666	IFI16	3.1e-06	0.0003799	55.1	446.7	549.4	interferon, gamma-inducible protein 16
L	B024C024R04	NP_006811	IFI44L	0.0048788	0.0281371	187.7	207.7	462.7	interferon-induced protein 44-like
L	B05C022R05	P09912	IFI6	3.49e-05	0.0015862	280.3	479.6	1157.5	interferon, alpha-inducible protein 6
L	B019C017R06	Q13099	IFT88	0.0060502	0.0326949	278.1	276.6	146.2	intraflagellar transport 88 homolog (Chlamydomonas)
L	B042C02R012	P01344	IGF2	0.0004301	0.0064449	1718.5	3651.1	7137.5	insulin-like growth factor 2 (somatomedin A)
L	B010C05R014	P18065	IGFBP2	2.5e-06	0.00033	7285	2134.3	1095.8	insulin-like growth factor binding protein 2, 36kDa
L	B033C024R01	Q16270	IGFBP7	6.44e-05	0.0021147	1642.5	3487.6	7567.7	insulin-like growth factor binding protein 7
L	B011C06R011	NP_840059	IGFN1	0.0001737	0.0037725	442.6	1290.3	251.5	immunoglobulin-like and fibronectin type III domain containing 1
L	B020C06R014	Q14623	IHH	0.0026595	0.0190219	271.4	417.7	811.9	Indian hedgehog homolog (Drosophila)
L	B045C018R02	Q14626	IL11RA	0.0099311	0.0449585	566.4	247.3	275.1	interleukin 11 receptor, alpha
L	B05C019R05	P78552	IL13RA1	0.0035563	0.0228529	62.8	114.4	172	interleukin 13 receptor, alpha 1
L	B026C015R08	Q14627	IL13RA2	5.5e-06	0.0004967	19.6	286.2	456.4	interleukin 13 receptor, alpha 2
L	B028C024R08	Q9UHF5	IL17B	3.63e-05	0.0016073	410.1	517.7	141.5	interleukin 17B
L	B041C020R07	Q14116	IL18	0.0017286	0.0148107	3040.2	2436	899.3	interleukin 18 (interferon-gamma-inducing factor)
L	B022C017R07	Q6UXL0	IL20RB	0.0003009	0.0052252	1016.7	583.8	58.3	interleukin 20 receptor beta
L	B024C02R01	P26951	IL3RA	0.00118335	0.0118412	175.1	395.15	450.65	interleukin 3 receptor, alpha (low affinity)
L	B07C014R04	Q9Y283	INVS	0.0050258	0.0287868	161	87.6	81.1	inversin
L	B030C02R05	Q6ZWI5	IPO11	0.0076456	0.0379405	173.8	367	425.7	importin 11
L	B035C011R09	Q13576	IQGAP2	0.0038863	0.0240719	38.4	104.3	127.4	IQ motif containing GTPase activating protein 2
L	B025C08R06	NP_057452	ISYNA1	9.8e-06	0.0006931	4535.5	2003	701.2	myo-inositol 1-phosphate synthase A1
L	B017C011R011	Q13683	ITGA7	0.003343	0.0219761	167.9	343.9	389.3	integrin, alpha 7
L	B028C016R015	Q13349	ITGAD	0.0001372	0.0032808	20.6	140.5	192.7	integrin, alpha D
L	B019C01R017	Q9UKP3	ITGB1BP2	0.0003355	0.0055766	1116.6	2553.7	3627.2	integrin beta 1 binding protein (melusin) 2
L	B020C06R08	Q9NPI5	ITGB1BP3	8.7e-06	0.0006352	62.9	301.3	810.4	integrin beta 1 binding protein 3
L	B06C03R015	Q06033	ITIH3	0.0044732	0.0265567	182.7	550.7	950	inter-alpha (globulin) inhibitor H3
L	B014C03R015	Q14624	ITIH4	3.9e-06	0.0004055	60.3	70.3	509.6	inter-alpha (globulin) inhibitor H4 (plasma Kallikrein-sensitive glycoprotein)
L	B034C011R07	Q9BY32	ITPA	0.000972	0.0106878	1522.1	1058.9	622.7	inosine triphosphatase (nucleoside triphosphate pyrophosphatase)
L	B01C010R06	P26440	IVD	0.0093653	0.0433687	88.2	199.6	195.3	isovaleryl Coenzyme A dehydrogenase
L	B032C014R011	NP_006460	IVNS1ABP	0.00247	0.0182531	434.2	583.9	1159.3	influenza virus NS1A binding protein
L	B031C018R03	NP_006609	JARID1B	0.0085204	0.0406362	1623.1	1276	876.1	jumonji, AT rich interactive domain 1B
L	B028C04R02	NP_057688	JMJD1B	0.0011191	0.0114472	252.7	340.7	152.5	jumonji domain containing 1B
L	B045C019R04	Q9BR39	JPH2	0.0002013	0.0040415	2610.5	7389.4	7072.6	junctophilin 2
L	B012C04R011	Q9Y4A0	JRKL	0.0015139	0.0136172	2321.2	4508.1	2490.9	jerky homolog-like (mouse)
L	B031C012R014	O60662	KBTBD10	0.0018976	0.0156341	18354.1	64730.9	36543.4	kelch repeat and BTB (POZ) domain containing 10
L	B044C03R05	Q15842	KCNJ8	0.006628	0.0346443	94.4	181.2	273.6	potassium inwardly-rectifying channel, subfamily J, member 8
L	B016C024R014	NP_699162	KCTD6	0.0003542	0.0057604	108.4	119.5	273.3	potassium channel tetramerisation domain containing 6
L	B048C05R03	NP_006549	KHDRBS3	0.0006687	0.0084362	277.5	112.2	149.3	KH domain containing, RNA binding, signal transduction associated 3
L	B038C011R01	Q15004	KIAA0101	0.00300735	0.0205555	1253.75	972.3	481.5	KIAA0101
L	B048C022R013	O75153	KIAA0664	0.0005176	0.0071909	81	154.3	216	KIAA0664
L	B030C012R05	P52732	KIF11	0.000164	0.0037137	324.4	153.2	116.6	kinesin family member 11
L	B044C04R02	O95235	KIF20A	0.000369	0.0059031	361.9	150.6	99.8	kinesin family member 20A
L	B036C020R07	Q9Y5W3	KLF2	0.0030542	0.0207946	188.5	87.5	277.5	Kruppel-like factor 2 (lung)
L	B036C014R014	Q13887	KLF5	0.0001396	0.0033151	80.1	302.6	135.9	Kruppel-like factor 5 (intestinal)
L	B028C018R06	NP_476502	KLHDC3	0.0015362	0.013663	472.2	619.9	1296.4	kelch domain containing 3
L	B017C04R011	NP_116164	KLHL22	0.0010414	0.0109619	377.8	1031.2	967	kelch-like 22 (Drosophila)
L	B042C016R013	P52292	KPNA2	8.01e-05	0.0024111	2481.5	801.7	529.1	karyopherin alpha 2 (RAG cohort 1, importin alpha 1)
L	B044C01R03	P24043	LAMA2	0.0001545	0.0036066	1880.7	6408.7	7214.2	laminin, alpha 2 (merosin, congenital muscular dystrophy)
L	B036C05R05	Q16787	LAMA3	0.0024589	0.0182043	28.3	156.8	303	laminin, alpha 3
L	B017C03R015	P55268	LAMB2	0.0002096	0.0041514	898.8	1632.7	3250	laminin, beta 2 (laminin S)
L	B043C014R03	O95461	LARGE	0.0044213	0.0263339	54.8	132.2	110.9	like-glycosyltransferase
L	B042C01R01	Q9Y4W2	LAS1L	0.005304	0.0288212	73	167.85	160.7	LAS1-like (S. cerevisiae)
L	B036C023R03	O75112	LDB3	3.94e-05	0.0016667	20.2	101.7	259.7	LIM domain binding 3
L	B015C06R05	O95970	LGI1	0.0048357	0.0280063	211.5	429.2	225.1	leucine-rich, glioma inactivated 1
L	B016C020R014	Q99538	LGMN	0.0091858	0.0428599	242.4	281.2	423	legumain
L	B04C012R04	P20700	LMNB1	0.0020979	0.0165113	550.4	288.3	237.5	lamin B1
L	B030C014R016	P61968	LMO4	0.0019613	0.0158795	1793.7	676.2	804.7	LIM domain only 4
L	B011C017R06	NP_938012	LMOD3	6.07e-05	0.0020125	1739.6	4874.6	6391.8	leiomodin 3 (fetal)
L	B032C011R08	Q9UIQ6	LNPEP	0.0022107	0.0171219	67.6	114.9	173.2	leucyl/cystinyl aminopeptidase
L	B030C017R05	XP_942685	LOC121952	4e-07	0.0001373	2552.5	2887.2	259.5	hypothetical protein LOC121952
L	B034C04R08	XP_945073	LOC132706	0.0001361	0.0032774	100.2	364	220.8	similar to heat shock factor binding protein 1
L	B015C04R013	Q6P6A7	LOC152217	0.0002544	0.0046435	472.2	458.7	1036.8	hypothetical protein BC007882
L	B011C014R011	NP_001001414	LOC342897	0.0020539	0.0163147	55.6	166.8	257	similar to F-box only protein 2
L	B014C08R012	XP_372926	LOC391370	0.0030411	0.020726	166.3	343.1	74.9	similar to hCG1818387
L	B010C06R05	Q5BLP8	LOC401115	0.0038579	0.0240043	915.2	473.4	542.5	hypothetical gene supported by BC038466; BC062790
L	B09C04R01	XP_497547	LOC441795	0.0089794	0.0422672	856.2	355.7	652.9	similar to high-mobility group box 3
L	B044C016R019	Q9NSG0	LOC553158	1.4e-06	0.0002402	279.7	180	31.5	PRR5-ARHGAP8 fusion
L	B036C023R07	XP_920266	LOC638958	0.0017872	0.0151223	957	1290.6	1998.2	similar to MAS-related GPR, member A4
L	B025C03R012	Q6ZU70	LOC643406	0.0029921	0.0205973	441.3	774.5	450	hypothetical protein LOC643406
L	B048C022R011	XP_932079	LOC653342	0.0002777	0.0049632	72.8	199.9	329.5	similar to Complement C1r subcomponent precursor (Complement component 1, r subcomponent)
L	B018C01R02	NP_619643	LOC91431	0.0019429	0.0158271	447.9	236.6	187	prematurely terminated mRNA decay factor-like
L	B015C03R03	P50851	LRBA	0.0031466	0.0212133	272.9	590.2	304.2	LPS-responsive vesicle trafficking, beach and anchor containing
L	B03C04R06	Q9Y2L9	LRCH1	0.0097449	0.0445268	108.1	85.6	204.6	Leucine-rich repeats and calponin homology (CH) domain containing 1
L	B031C024R09	Q96NI6	LRFN5	0.0012654	0.0123009	242.5	111.6	90.5	leucine rich repeat and fibronectin type III domain containing 5
L	B033C023R010	Q6UXM1	LRIG3	0.0001877	0.0039057	1205	343	353.4	leucine-rich repeats and immunoglobulin-like domains 3
L	B045C010R01	Q8N6Y2	LRRC17	3.835e-05	0.0013582	4798.65	2741.2	439.85	leucine rich repeat containing 17
L	B010C023R07	MGI:1915689	Lrrc28	0.009373	0.0433687	15.5	42.5	67.8	leucine rich repeat containing 28
L	B02C020R04	Q6UXK5	LRRN1	2.75e-05	0.0013481	1150.6	661	255.3	leucine rich repeat neuronal 1
L	B034C03R06	Q06643	LTB	0.0004599	0.0067442	85.4	95	190.6	Lymphotoxin beta (TNF superfamily, member 3)
L	B024C023R01	Q9NX58	LYAR	0.0072593	0.0367771	550.2	261.5	309.7	hypothetical protein FLJ20425
L	B024C015R05	Q13257	MAD2L1	0.0020944	0.0165082	1722.3	847.7	763.6	MAD2 mitotic arrest deficient-like 1 (yeast)
L	B019C03R012	Q9UI95	MAD2L2	0.0011395	0.0115627	551.1	221.8	256.3	MAD2 mitotic arrest deficient-like 2 (yeast)
L	B016C04R04	O75444	MAF	6.78e-05	0.0021606	119.3	201.5	368.6	V-maf musculoaponeurotic fibrosarcoma oncogene homolog (avian)
L	B040C02R017	NP_079135	MAGIX	0.0040177	0.0246767	28.3	65.9	171.2	MAGI family member, X-linked
L	B034C014R015	Q9Y3D7	Magmas	0.005444	0.0305205	1967.2	2061.9	4158.8	mitochondria-associated protein involved in granulocyte-macrophage colony-stimulating factor signal transduction
L	B031C011R012	NP_115497	MAGT1	2.08e-05	0.0011226	2694.5	1446.2	547.3	magnesium transporter 1
L	B039C024R08	Q16706	MAN2A1	0.0032187	0.0214674	61.2	273	96.9	mannosidase, alpha, class 2A, member 1
L	B040C020R014	P78559	MAP1A	0.0002201	0.004269	1395.8	861.4	346	microtubule-associated protein 1A
L	B06C06R09	Q13233	MAP3K1	0.0047602	0.0278748	87.4	148	210.5	mitogen-activated protein kinase kinase kinase 1
L	B07C07R015	Q9NYJ8	MAP3K7IP2	0.000312	0.0053398	189.5	365.6	497.2	mitogen-activated protein kinase kinase kinase 7 interacting protein 2
L	B027C08R04	NP_001034669	MAP9	0.0003853	0.0060511	112.7	70.8	20.8	microtubule-associated protein 9
L	B05C017R01	P53778	MAPK12	0.0002099	0.0041514	173	203.2	846.5	Mitogen-activated protein kinase 12
L	B041C018R07	Q9UQF2	MAPK8IP1	0.0009058	0.0102335	543.4	439.7	202.7	mitogen-activated protein kinase 8 interacting protein 1
L	B019C07R014	P49006	MARCKSL1	0.0004751	0.0068357	400.8	145	131	MARCKS-like 1
L	B041C018R014	P27448	MARK3	0.0005614	0.0075844	293	229.3	117.7	MAP/microtubule affinity-regulating kinase 3
L	B045C06R02	P43243	MATR3	0.0026318	0.018933	5573	4432	2400.4	matrin 3
L	B06C011R01	P02144	MB	1.79e-05	0.00099345	95.3	310.75	1122.2	myoglobin
L	B030C024R012	Q9NUK0	MBNL3	0.0029062	0.0202284	328.7	316.5	158.1	muscleblind-like 3 (Drosophila)
L	B041C014R014	Q14566	MCM6	0.0001253	0.0031615	2905.4	1319.2	867.1	minichromosome maintenance complex component 6
L	B013C019R015	P40926	MDH2	0.0006716	0.0084572	614.5	595.7	1574.5	malate dehydrogenase 2, NAD (mitochondrial)
L	B01C012R06	P21741	MDK	0.0005941	0.0078964	16081.6	5513.1	5859.5	midkine (neurite growth-promoting factor 2)
L	B044C05R012	Q8NDY4	MDS2	0.005464	0.0305725	98.6	224.6	87.3	myelodysplastic syndrome 2 translocation associated
L	B012C016R06	P55001	MFAP2	0.0023925	0.0179109	808.1	209.1	513.5	microfibrillar-associated protein 2
L	B026C013R019	Q13361	MFAP5	0.0051442	0.0292742	2818.8	6939.7	7509.3	microfibrillar associated protein 5
L	B016C06R012	Q6PID2	MGC4836	0.0004044	0.006212	206.7	549	196.4	similar to hypothetical protein (L1H 3 region)
L	B012C08R04	Q6ZRG4	MGC52498	5.88e-05	0.0020077	290.6	1000.2	2171	hypothetical protein MGC52498
L	B025C013R01	P08493	MGP	0.00083005	0.00958125	1094.3	5275.05	11580.4	matrix Gla protein
L	B037C011R015	Q86YT6	MIB1	0.0003364	0.0055766	1608.3	1052.1	380.1	mindbomb homolog 1 (Drosophila)
L	B04C013R04	P58340	MLF1	3.62e-05	0.0016073	140.8	658	1535.6	Myeloid leukemia factor 1
L	B020C03R06	NP_078905	MLF1IP	0.0004861	0.0069502	747.2	366.4	261.7	MLF1 interacting protein
L	B07C024R013	Q15546	MMD	0.0004365	0.0064983	148.8	293.7	355.6	monocyte to macrophage differentiation-associated
L	B07C012R06	NP_008914	MMP23B	0.0001197	0.0030768	878.1	1706.9	2989.7	matrix metallopeptidase 23B
L	B018C021R012	NP_115493	MND1	0.0017003	0.0146457	940.4	593.5	329.7	meiotic nuclear divisions 1 homolog (S. cerevisiae)
L	B027C021R09	P41218	MNDA	0.0001682	0.0037358	58	315.4	343.9	myeloid cell nuclear differentiation antigen
L	B014C08R07	O95396	MOCS3	0.000552	0.0075534	411.4	1025.5	203.6	molybdenum cofactor synthesis 3
L	B035C010R011	NP_060368	MOSC2	0.0031249	0.0211596	263.3	367.4	738.1	MOCO sulphurase C-terminal domain containing 2
L	B036C015R010	O75970	MPDZ	6.53e-05	0.0021166	839.7	2224	3397.7	multiple PDZ domain protein
L	B04C010R04	Q9NZW5	MPP6	0.0059504	0.0323594	551.7	211.8	144.1	membrane protein, palmitoylated 6 (MAGUK p55 subfamily member 6)
L	B048C015R07	Q15777	MPPED2	0.0064195	0.0339946	661.9	123.3	224.2	metallophosphoesterase domain containing 2
L	B043C013R02	NP_663303	MRPL33	0.0083718	0.0402351	2123.8	4265.2	4951.1	mitochondrial ribosomal protein L33
L	B015C020R08	P82909	MRPS36	0.0028604	0.0201137	1043.3	1527	2202.7	mitochondrial ribosomal protein S36
L	B02C014R09	Q01362	MS4A2	0.0045895	0.0271065	651.8	833.6	406.6	membrane-spanning 4-domains, subfamily A, member 2 (Fc fragment of IgE, high affinity I, receptor for; beta polypeptide)
L	B014C021R04	P43246	MSH2	0.0012238	0.0120848	771.6	705	290.7	mutS homolog 2, colon cancer, nonpolyposis type 1 (E. coli)
L	B033C022R04	P52701	MSH6	0.0045957	0.0271198	457.3	345.8	212.3	mutS homolog 6 (E. coli)
L	B021C015R012	NM_138826	Mt1a	0.0010221	0.0108731	269.7	388.8	1412.5	metallothionein 1a
L	B034C018R012	P25713	MT3	0.0003399	0.0056075	651.6	745.8	1514.4	metallothionein 3
L	B027C024R04	Q9BTC8	MTA3	0.0004046	0.006212	515.7	343	199.3	metastasis associated 1 family, member 3
L	B035C09R04	P13995	MTHFD2	0.0046753	0.027532	202.2	158.9	94.7	methylenetetrahydrofolate dehydrogenase (NADP+ dependent) 2, methenyltetrahydrofolate cyclohydrolase
L	B018C04R09	P46199	MTIF2	0.0038143	0.0238846	203.6	426	262.8	mitochondrial translational initiation factor 2
L	B030C07R010	Q13615	MTMR3	0.0074725	0.0373516	127.4	331.7	310.4	myotubularin related protein 3
L	B015C012R012	P03915	MT-ND5	0.0012001	0.0119349	8618.9	11572.2	20818.5	mitochondrially encoded NADH dehydrogenase 5
L	B012C01R013	Q03426	MVK	0.0009318	0.0104106	225.8	394.3	193.4	mevalonate kinase (mevalonic aciduria)
L	B016C020R06	Q14764	MVP	2.89e-05	0.001387	135.6	467.2	646.4	major vault protein
L	B08C011R04	Q14582	MXD4	0.0018134	0.0152144	180.6	192.7	370.1	MAX dimerization protein 4
L	B012C06R07	P10244	MYBL2	0.0039688	0.0244286	711.4	386.6	335	v-myb myeloblastosis viral oncogene homolog (avian)-like 2
L	B024C021R01	Q00872	MYBPC1	1.2e-06	0.0002288	4818.8	27256.6	38794.7	myosin binding protein C, slow type
L	B030C014R06	Q14324	MYBPC2	3e-07	0.0001287	11.5	32.7	486.4	myosin binding protein C, fast type
L	B046C018R07	Q14896	MYBPC3	7.8e-06	0.0006083	571.7	4881.4	4601.6	myosin binding protein C, cardiac
L	B029C011R012	Q13203	MYBPH	4.7e-06	0.0004543	2019.8	2398.9	442.2	myosin binding protein H
L	B012C013R08	NP_079383	MYCT1	0.0036436	0.0231537	99.3	130.4	211.1	myc target 1
L	B033C015R013	P12882	MYH1	1e-07	7.63e-05	817.5	5417.6	17342.2	myosin, heavy chain 1, skeletal muscle, adult
L	B024C02R09	NP_065935	MYH7B	0.0008126	0.0096153	1019.7	732.9	333	myosin, heavy chain 7B, cardiac muscle, beta
L	B040C015R05	P12829	MYL4	1.7e-06	0.0002713	37980.6	36303.3	5867.7	myosin, light chain 4, alkali; atrial, embryonic
L	B033C022R01	P14649	MYL6B	0.0025282	0.0184979	21317.4	7484.1	11980.5	myosin, light chain 6B, alkali, smooth muscle and non-muscle
L	B041C011R01	Q01449	MYL7	0.00011715	0.00282155	523.6	8281.3	9607.15	myosin, light chain 7, regulatory
L	B010C05R07	P24844	MYL9	0.00128	0.0124077	464.1	495	1347	myosin, light chain 9, regulatory
L	B026C03R014	Q15746	MYLK	0.0023113	0.0176026	133	143.2	366.7	myosin, light chain kinase
L	B037C022R04	P54296	MYOM2	9.63e-05	0.0026976	1912.9	8387.5	7070.4	myomesin (M-protein) 2, 165kDa
L	B08C03R02	Q9UBF9	MYOT	0.0013626	0.0128809	5699.6	16593.2	16238.8	myotilin
L	B026C06R016	Q9NP98	MYOZ1	6.9e-06	0.0005637	424.9	8132	19460.6	myozenin 1
L	B038C023R09	Q8TDC0	MYOZ3	5e-07	0.0001492	126.9	521.1	1858.8	myozenin 3
L	B08C020R01	Q13765	NACA	0.0086332	0.0410316	46234.2	35150.7	25783.1	nascent polypeptide-associated complex alpha subunit
L	B023C021R07	MGI:1351641	Naglu	0.0004269	0.006417	56.9	148.3	244.2	alpha-N-acetylglucosaminidase (Sanfilippo disease IIIB)
L	B023C022R02	Q9NR45	NANS	0.0005101	0.00713	458.2	177.4	104.9	N-acetylneuraminic acid synthase (sialic acid synthase)
L	B034C021R01	P55209	NAP1L1	0.0084789	0.0405562	14579.9	9611.2	6540.3	nucleosome assembly protein 1-like 1
L	B013C019R05	Q6N069	NARG1L	0.0099271	0.0449585	195.3	337.8	207.9	NMDA receptor regulated 1-like
L	B028C01R04	P49321	NASP	0.0024324	0.0180471	2169.9	1143.2	763.4	nuclear autoantigenic sperm protein (histone-binding)
L	B030C012R07	P61601	NCALD	0.0014097	0.0130388	1925.1	1176.4	651.5	neurocalcin delta
L	B015C017R08	Q9BPX3	NCAPG	0.0028135	0.0198801	763.5	556.9	327.8	non-SMC condensin I complex, subunit G
L	B09C012R015	NP_006092	NDC80	0.0012228	0.0120848	364.8	143.6	126.3	NDC80 homolog, kinetochore complex component (S. cerevisiae)
L	B040C011R016	Q9UN36	NDRG2	6.8e-05	0.0021606	141.9	260.7	547.2	NDRG family member 2
L	B047C08R012	Q9UGV2	NDRG3	0.0081737	0.0396899	467.9	216.3	222.7	NDRG family member 3
L	B023C020R016	O95299	NDUFA10	0.0048075	0.0279587	1153.4	997.8	1841	NADH dehydrogenase (ubiquinone) 1 alpha subcomplex, 10, 42kDa
L	B043C011R02	Q86Y39	NDUFA11	0.0023988	0.0179109	6565.1	6765.3	12786.4	NADH dehydrogenase (ubiquinone) 1 alpha subcomplex, 11, 14.7kDa
L	B03C016R02	O43678	NDUFA2	0.0063452	0.0337836	5852.2	6285	10825.6	NADH dehydrogenase (ubiquinone) 1 alpha subcomplex, 2, 8kDa
L	B014C015R019	P56556	NDUFA6	0.0081774	0.0396899	3146.7	2137.5	4358.1	NADH dehydrogenase (ubiquinone) 1 alpha subcomplex, 6, 14kDa
L	B040C013R01	Q16795	NDUFA9	0.0099259	0.0449585	1004.6	949.8	1540.6	NADH dehydrogenase (ubiquinone) 1 alpha subcomplex, 9, 39kDa
L	B06C03R03	Q9NX14	NDUFB11	0.0002317	0.0043566	3078.8	3662.3	8212.9	NADH dehydrogenase (ubiquinone) 1 beta subcomplex, 11, 17.3kDa
L	B048C01R07	O75251	NDUFS7	0.0016835	0.0145698	3499.8	3227.4	6429.7	NADH dehydrogenase (ubiquinone) Fe-S protein 7, 20kDa (NADH-coenzyme Q reductase)
L	B047C022R06	O00217	NDUFS8	0.0015033	0.0135396	4006.9	4550.1	8303.8	NADH dehydrogenase (ubiquinone) Fe-S protein 8, 23kDa (NADH-coenzyme Q reductase)
L	B015C03R016	P56181	NDUFV3	0.0065523	0.0343952	3391.8	4547.1	7063.1	NADH dehydrogenase (ubiquinone) flavoprotein 3, 10kDa
L	B040C01R06	P20929	NEB	0.0015374	0.013663	7985.2	20378.4	18958.5	nebulin
L	B08C010R05	Q8TAT5	NEIL3	0.0014506	0.0133232	431.6	222.9	202.9	nei endonuclease VIII-like 3 (E. coli)
L	B044C08R03	Q9HC98	NEK6	0.0003787	0.0060107	371.5	171.6	92.4	NIMA (never in mitosis gene a)-related kinase 6
L	B025C024R010	Q9UMX5	NENF	0.0095784	0.0439801	1579.1	2432.3	3148.9	neuron derived neurotrophic factor
L	B043C015R011	P48681	NES	0.0008756	0.0100764	187	128.6	58.4	nestin
L	B09C021R011	O94916	NFAT5	0.0061011	0.0328923	657.8	468.1	1481.8	nuclear factor of activated T-cells 5, tonicity-responsive
L	B016C014R016	Q12857	NFIA	0.0037038	0.0234359	1145.6	2691.4	2335.8	Nuclear factor I/A
L	B08C012R02	P08651	NFIC	0.001025	0.0108731	287.8	452.8	1053.7	nuclear factor I/C (CCAAT-binding transcription factor)
L	B035C01R02	P19838	NFKB1	0.0020148	0.0161537	79.9	171.7	126.4	nuclear factor of kappa light polypeptide gene enhancer in B-cells 1 (p105)
L	B034C017R06	P25963	NFKBIA	0.0003015	0.0052252	370.4	767.3	1558.8	nuclear factor of kappa light polypeptide gene enhancer in B-cells inhibitor, alpha
L	B021C06R04	Q00994	NGFRAP1	0.0008617	0.0099896	1670.2	624.3	373.7	nerve growth factor receptor (TNFRSF16) associated protein 1
L	B07C022R09	Q96T66	NMNAT3	0.0022916	0.0175155	50.8	100.5	125.7	nicotinamide nucleotide adenylyltransferase 3
L	B09C024R05	Q16517	NNAT	0.0015725	0.0138716	562.2	304.1	48.5	neuronatin
L	B021C018R01	No Description	No Description	7.89e-05	0.002396	743	314	247.5	No Description
L	B047C09R018	No Description	No Description	0.0035975	0.0229671	1644.6	467.1	246.5	No Description
L	B017C02R03	No Description	No Description	0.0030673	0.0208631	370.3	170	136.4	No Description
L	B019C011R03	No Description	No Description	0.0050471	0.0288412	2087.7	1327.5	1026.7	No Description
L	B011C07R04	No Description	No Description	0.0098037	0.0447359	475.7	180.2	118.3	No Description
L	B023C010R04	No Description	No Description	0.0094249	0.0435249	465.9	290.6	236.2	No Description
L	B031C013R06	No Description	No Description	0.0001321	0.0032344	557.2	244.7	170.7	No Description
L	B019C016R07	No Description	No Description	0.0004657	0.0067585	775	364.5	232.9	No Description
L	B034C05R08	no description	no description	0.0006418	0.0083107	11151.7	4250.1	3411.6	no description
L	B021C09R08	No Description	No Description	5.1e-05	0.0018654	850	116.4	66.1	No Description
L	B048C012R018	No Description	No Description	0.0063671	0.0338477	2801.6	1652.6	1245.3	No Description
L	B08C012R018	No Description	No Description	0.0003801	0.0060107	42761.5	19551.7	13175.8	No Description
L	B030C09R010	No Description	No Description	0.0002276	0.0043031	7474	3674.6	2612.6	No Description
L	B046C08R018	no description	no description	0.0068633	0.0354957	2881.5	634.7	356.8	no description
L	B042C04R014	No Description	No Description	0.0016761	0.0145241	938.5	418.3	325.8	No Description
L	B013C018R015	No Description	No Description	0.0043086	0.0258855	810.5	467.6	380.3	No Description
L	B048C05R017	No Description	No Description	0.0059595	0.0323717	690.2	370	246.7	No Description
L	B01C09R017	no description	no description	0.0038706	0.0240236	1167.8	619.1	473.9	no description
L	B015C011R017	No Description	No Description	0.0048112	0.0279587	3243.5	1742.4	1449	No Description
L	B024C011R017	No Description	No Description	0.0008032	0.009537	7627.4	4272.6	2971.2	No Description
L	B027C017R017	No Description	No Description	0.0062561	0.033439	1132.4	710.1	612.6	No Description
L	B017C019R017	No Description	No Description	0.0032466	0.0215905	5444	3160.4	2423.2	No Description
L	B026C020R017	No Description	No Description	0.007605	0.0377937	209.4	102.5	86.6	No Description
L	B047C022R017	No Description	No Description	0.0045203	0.0267497	443	199.1	132	No Description
L	B038C023R017	no description	no description	0.0017201	0.0147933	989.6	342.9	259.9	no description
L	B026C023R017	No Description	No Description	0.0011406	0.0115627	2452.1	1020.5	622	No Description
L	B013C02R018	No Description	No Description	0.003826	0.0239186	488.7	300.2	251.2	No Description
L	B030C01R018	No Description	No Description	0.0003081	0.0052995	297.4	133.5	78.5	No Description
L	B04C01R02	no description	no description	0.009872	0.0448983	505.7	270.1	373.3	no description
L	B036C011R018	No Description	No Description	0.004323	0.0259342	1136.2	414.3	591.1	No Description
L	B09C03R013	No Description	No Description	0.0073894	0.0372072	1084.2	628	819.4	No Description
L	B018C07R018	No Description	No Description	0.0062234	0.0333681	7327	1285.7	2090.4	No Description
L	B040C020R013	No Description	No Description	0.0053528	0.0301364	322.3	124.8	192.8	No Description
L	B034C04R014	No Description	No Description	0.007425	0.0372498	146.9	79.3	95.2	No Description
L	B011C09R017	No Description	No Description	0.0080047	0.039063	590.1	101.8	222.9	No Description
L	B033C016R017	No Description	No Description	0.0045368	0.0268183	262.6	94.1	167.3	No Description
L	B015C08R01	No Description	No Description	0.0033217	0.021857	207.9	384.8	221.5	No Description
L	B03C010R018	No Description	No Description	0.001524	0.0136198	112.8	229	108.8	No Description
L	B06C011R04	No Description	No Description	0.0008116	0.0096153	2242.4	5117.2	2423	No Description
L	B035C07R05	No Description	No Description	0.0059163	0.0322354	68.8	327.6	78.2	No Description
L	B020C010R018	No Description	No Description	0.0005562	0.0075547	34.6	289.6	49.1	No Description
L	B019C012R018	No Description	No Description	0.0023495	0.0177194	767.3	1797.9	860.1	No Description
L	B043C021R011	Q6ZSV0	No Description	0.0026262	0.0189125	2016.8	3752.2	2195.5	No Description
L	B031C023R011	Q6ZV44	No Description	0.0002838	0.0050217	1488.9	3548.7	1819.2	No Description
L	B015C023R011	No Description	No Description	0.0017918	0.0151256	409.6	786.3	399.3	No Description
L	B04C023R011	No Description	No Description	0.0039529	0.0243964	3398.2	8140.9	4242.2	No Description
L	B019C013R018	No Description	No Description	0.0006038	0.007969	168.1	453.6	126.6	No Description
L	B030C01R016	No Description	No Description	0.0049251	0.0283327	83.6	163.2	75.7	No Description
L	B042C07R017	No Description	No Description	0.0081281	0.0395065	330.1	764.7	344.5	No Description
L	B016C07R017	No Description	No Description	0.0038267	0.0239186	1431.2	2771.2	1508.4	No Description
L	B027C011R017	No Description	No Description	0.0058044	0.0319451	641.2	1146	604.3	No Description
L	B026C013R017	No Description	No Description	0.0044251	0.0263339	1102.3	2780.9	1194.4	No Description
L	B08C016R017	No Description	No Description	0.0015356	0.013663	1089.6	2118.4	1117.7	No Description
L	B032C02R018	No Description	No Description	0.000336	0.0055766	124.3	467.9	130.4	No Description
L	B012C08R01	No Description	No Description	0.0007868	0.0091762	42.75	155	111.3	No Description
L	B044C011R019	No Description	No Description	0.0066871	0.0349001	166.1	346.6	318.9	No Description
L	B011C021R03	No Description	No Description	0.0016016	0.014038	69.5	173.4	146.1	No Description
L	B02C024R03	No Description	No Description	0.0086128	0.040963	162.7	271.9	292.8	No Description
L	B024C020R06	no description	no description	8.69e-05	0.0025378	710.1	2203.6	2078.1	no description
L	B039C019R07	no description	no description	0.0082594	0.0398343	233.5	690.8	532.1	no description
L	B047C020R07	No Description	No Description	0.0048002	0.0279587	213.6	596.9	711.6	No Description
L	B038C05R010	no description	no description	6.14e-05	0.0020259	5301.5	47891.7	65336.9	no description
L	B044C022R010	No Description	No Description	0.0032651	0.0216297	83.6	169.7	187.8	No Description
L	B09C03R011	No Description	No Description	1.8e-06	0.0002745	305.7	2745.5	2290.6	No Description
L	B011C08R011	No Description	No Description	0.0022742	0.0174497	1067.3	2681.7	2988.6	No Description
L	B07C08R014	No Description	No Description	0.0036382	0.0231537	146.5	282.5	257	No Description
L	B037C015R014	No Description	No Description	0.00026	0.0047206	54.8	216.5	215.1	No Description
L	B043C015R014	no description	no description	2.8e-06	0.0003559	125.1	833.4	1115.7	no description
L	B033C021R015	No Description	No Description	0.0041615	0.02523	96.5	368.3	337.9	No Description
L	B043C021R015	No Description	No Description	6.56e-05	0.0021166	111.3	280.4	339	No Description
L	B016C04R017	No Description	No Description	0.0069746	0.0358284	532.8	1164.1	1105.5	No Description
L	B018C09R017	No Description	No Description	0.0013774	0.012923	1407	3772.6	4500.4	No Description
L	B016C09R017	No Description	No Description	0.0092436	0.0430386	57.6	139.9	138.5	No Description
L	B017C011R017	no description	no description	0.0003284	0.0054971	618.5	1786.3	2089.9	no description
L	B04C012R017	No Description	No Description	0.001119	0.0114472	379.6	1558.9	1613	No Description
L	B024C014R017	No Description	No Description	0.0018692	0.0154745	71.4	208.7	160.4	No Description
L	B035C015R017	No Description	No Description	0.0018355	0.0153249	84.8	186.7	209	No Description
L	B040C015R017	no description	no description	0.0003375	0.0055814	610.3	1773.1	1592	no description
L	B040C016R017	No Description	No Description	5.96e-05	0.0020089	66.1	302.4	388.4	No Description
L	B05C019R017	No Description	No Description	4.17e-05	0.0016835	103	750.5	721.3	No Description
L	B024C020R017	No Description	No Description	4.16e-05	0.0016835	41.5	201.1	252.1	No Description
L	B07C022R017	No Description	No Description	0.0021365	0.0167125	157	370	390.6	No Description
L	B021C023R017	No Description	No Description	0.0012058	0.0119414	70.1	195.3	194.3	No Description
L	B01C023R017	No Description	No Description	0.0011805	0.011793	11435.6	34696	30390.5	No Description
L	B021C024R017	No Description	No Description	5.79e-05	0.0019968	63.2	706.7	992.9	No Description
L	B037C01R018	no description	no description	0.0042766	0.0257233	199.5	531.8	499.3	no description
L	B027C010R01	No Description	No Description	0.00098145	0.0104525	85.35	148.8	314.1	No Description
L	B08C011R01	No Description	No Description	0.0004281	0.0063905	415.55	735.8	1414.05	No Description
L	B018C03R02	No Description	No Description	0.0037025	0.0234359	318.9	467.5	751.3	No Description
L	B015C05R02	No Description	No Description	0.0010867	0.0112659	66.9	137.6	235.7	No Description
L	B04C09R02	no description	no description	5.6e-06	0.0004991	44.2	147.9	446.2	no description
L	B042C016R02	no description	no description	0.0024182	0.0179806	307	501.9	745.6	no description
L	B029C021R02	no description	no description	0.0016063	0.0140591	234.8	370.1	571.1	no description
L	B036C09R018	No Description	No Description	0.0017456	0.0149006	74.4	116	208.2	No Description
L	B040C024R04	No Description	No Description	0.0036141	0.0230516	622.1	979.2	1455.8	No Description
L	B030C011R018	No Description	No Description	0.0072189	0.0367532	306.3	510.3	749.9	No Description
L	B021C011R07	No Description	No Description	0.0042476	0.0256388	322.9	499.2	723	No Description
L	B011C022R010	No Description	No Description	1.35e-05	0.0008659	270.2	741.6	2079.2	No Description
L	B033C014R018	No Description	No Description	0.0008885	0.0101036	55.5	115.1	269	No Description
L	B036C017R012	No Description	No Description	0.0008831	0.010089	1007.3	1950.9	3167.5	No Description
L	B043C019R012	No Description	No Description	3.04e-05	0.0014489	3613.6	7593.2	16987.6	No Description
L	B03C010R013	no description	no description	0.0002125	0.0041866	596.8	1003.9	2015.9	no description
L	B044C08R018	no description	no description	0.0020637	0.0163547	589	857.3	1302.4	no description
L	B04C015R018	no description	no description	0.0015998	0.014038	80.3	180.6	331.5	no description
L	B027C07R017	No Description	No Description	0.0012943	0.0124583	703.8	1022.7	1670.3	No Description
L	B08C07R017	no description	no description	3.1e-06	0.0003799	93.9	270.8	614.4	no description
L	B036C010R017	no description	no description	0.0011354	0.0115612	77.9	229.8	663.8	no description
L	B010C016R017	No Description	No Description	4.05e-05	0.0016667	21.3	172.6	1362.3	No Description
L	B032C019R017	No Description	No Description	0.0032526	0.0216095	221.1	300.5	444.8	No Description
L	B01C021R017	No Description	No Description	0.0013742	0.012923	152.9	261	407.1	No Description
L	B048C04R03	No Description	No Description	0.0048083	0.0279587	520.1	591.4	972.7	No Description
L	B028C08R04	No Description	No Description	0.0075996	0.0377937	108.6	130.5	216.3	No Description
L	B03C01R05	no description	no description	9.53e-05	0.0026805	1306.5	1891.6	4187.7	no description
L	B03C06R06	No Description	No Description	1.04e-05	0.0006998	58.1	103.6	395	No Description
L	B04C09R06	no description	no description	3.9e-06	0.0004055	810.1	1127.1	4808.5	no description
L	B010C015R06	No Description	No Description	0.0072728	0.0368083	427.1	535.3	863.9	No Description
L	B036C019R06	No Description	No Description	3.6e-06	0.0003922	103.2	212.6	924.9	No Description
L	B016C011R018	No Description	No Description	0.0039628	0.0244286	1734.4	2110	3496.3	No Description
L	B019C018R012	no description	no description	0.0002341	0.0043777	75.6	163.6	627.1	no description
L	B020C024R013	No Description	No Description	0.0006355	0.0082603	323.3	412.1	852.7	No Description
L	B021C022R015	No Description	No Description	0.0011228	0.0114669	1055.6	1346.7	2252.5	No Description
L	B02C012R017	no description	no description	0.0013579	0.0128627	501.5	772.2	1818	no description
L	B08C014R017	No Description	No Description	0.0029838	0.0205973	296.1	402	725.6	No Description
L	B03C022R017	No Description	No Description	0.0068735	0.0355217	167.4	201.7	366.7	No Description
L	B030C08R01	No Description	No Description	0.0059722	0.0323747	184.3	533.2	383.1	No Description
L	B032C02R04	No Description	No Description	0.0098717	0.0448983	159	455.3	340.5	No Description
L	B027C020R06	No Description	No Description	0.0026608	0.0190219	65.4	168.3	99	No Description
L	B033C013R09	No Description	No Description	0.0002792	0.0049641	1388.8	4518.4	2735.1	No Description
L	B041C024R011	No Description	No Description	0.0041993	0.0253744	81.2	291.9	121.2	No Description
L	B040C03R012	No Description	No Description	0.0025584	0.0185918	2713.7	5482.7	3285.2	No Description
L	B042C017R012	No Description	No Description	0.0011774	0.0117791	5024.8	14049.7	7639.9	No Description
L	B032C03R013	No Description	No Description	0.0069576	0.0358215	167.2	419.1	261.8	No Description
L	B032C07R018	No Description	No Description	0.0094524	0.043589	803.2	1368.7	968.2	No Description
L	B07C08R017	No Description	No Description	0.0056751	0.0313593	3561	9925.2	7434.5	No Description
L	B036C07R017	No Description	No Description	0.0002609	0.0047244	1760.7	7171.6	3677.9	No Description
L	B043C018R017	no description	no description	0.0015718	0.0138716	366	1172	817.5	no description
L	B014C021R017	No Description	No Description	0.0005848	0.0077932	129	2812.1	533	No Description
L	B031C022R017	No Description	No Description	0.0083455	0.0401649	516.1	1107.4	705.7	No Description
L	B035C06R019	No Description	No Description	0.003802	0.0238511	75.1	144	177.5	No Description
L	B024C06R01	No Description	No Description	0.0002497	0.00464515	2411	5066.85	6544.45	No Description
L	B034C010R01	No Description	No Description	1.135e-05	0.0006295	45.35	353.05	566	No Description
L	B023C09R019	No Description	No Description	0.0034778	0.022581	877	1369.6	1638.2	No Description
L	B03C07R02	No Description	No Description	0.0093555	0.0433537	1495.1	3030.3	3691.8	No Description
L	B03C015R02	no description	no description	0.0008579	0.0099705	317.8	666.5	975.7	no description
L	B048C09R018	No Description	No Description	0.0020218	0.0161909	105.1	201.7	236.7	No Description
L	B032C09R018	No Description	No Description	0.0055611	0.0309536	49	91	135.2	No Description
L	B034C020R05	No Description	No Description	2.45e-05	0.0012273	39.9	162.2	268.8	No Description
L	B038C011R018	No Description	No Description	0.0027759	0.0196808	318.3	609.3	962.4	No Description
L	B034C011R018	No Description	No Description	0.0052207	0.0296113	250.9	498.9	646.9	No Description
L	B031C022R06	No Description	No Description	0.0014818	0.0134518	397.6	1043.6	1338.4	No Description
L	B031C020R07	No Description	No Description	8.75e-05	0.0025445	71.4	172.8	285.2	No Description
L	B034C020R08	No Description	No Description	5.09e-05	0.0018654	142.8	630.2	1657.4	No Description
L	B06C01R09	No Description	No Description	0.0001981	0.0040343	176.5	366	522.7	No Description
L	B020C019R09	No Description	No Description	0.0004103	0.0062715	422.9	961.5	1186.3	No Description
L	B017C022R09	no description	no description	0.0026259	0.0189125	521.8	1285.1	2111.9	no description
L	B01C06R010	no description	no description	4.77e-05	0.0018264	128.2	345	651.8	no description
L	B04C012R010	No Description	No Description	0.006854	0.0354957	62.9	96	120.6	No Description
L	B012C014R010	No Description	No Description	7.8e-06	0.0006083	239.2	890.9	1218.2	No Description
L	B043C020R010	No Description	No Description	0.0003593	0.0058174	544	1275.5	1644.8	No Description
L	B037C014R018	No Description	No Description	2.01e-05	0.0010948	15.9	126.6	254.5	No Description
L	B021C014R018	No Description	No Description	1.7e-06	0.0002713	45.3	216.2	440.8	No Description
L	B013C014R018	No Description	No Description	3.62e-05	0.0016073	54.8	329.3	548.5	No Description
L	B09C014R018	no description	no description	7.1e-06	0.0005733	14.6	123.7	241.8	no description
L	B05C014R018	No Description	No Description	0.0006195	0.0081164	22	99.1	138.2	No Description
L	B038C013R018	no description	no description	3.93e-05	0.0016667	16.7	149	654.9	no description
L	B034C013R018	no description	no description	5.2e-06	0.0004889	15.5	192.8	593.7	no description
L	B09C05R012	no description	no description	2.1e-06	0.0002882	60.1	229.3	549.2	no description
L	B047C018R012	No Description	No Description	0.0010959	0.0113271	1854.3	3310.8	4947.2	No Description
L	B034C022R012	No Description	No Description	1.4e-06	0.0002402	956.4	3799.6	9696.5	No Description
L	B044C015R013	No Description	No Description	9e-07	0.0001992	665.3	3913.9	7772.6	No Description
L	B039C02R015	No Description	No Description	0.0004343	0.0064796	167.6	426.4	700.9	No Description
L	B027C015R018	No Description	No Description	0.00611	0.0329144	553.9	1230.7	1569.9	No Description
L	B048C019R015	No Description	No Description	0.0005042	0.0070763	492.6	1066.3	1333.5	No Description
L	B024C015R018	no description	no description	0.0002463	0.0045197	228.2	560.1	994.2	no description
L	B012C015R018	no description	no description	0.0001868	0.0039057	218.1	568.6	1034.5	no description
L	B08C015R018	No Description	No Description	0.0005333	0.0073791	97.7	236.7	427.5	No Description
L	B033C07R017	no description	no description	5.45e-05	0.001928	125.5	332.1	558.1	no description
L	B030C07R017	no description	no description	0.0023453	0.0177194	2189.4	4961.8	7558.6	no description
L	B047C08R017	No Description	No Description	0.0090494	0.0424511	91.4	231.6	323.4	No Description
L	B06C015R017	No Description	No Description	7.9e-06	0.0006092	53.8	348.1	758.5	No Description
L	B034C016R017	No Description	No Description	5.06e-05	0.0018654	494.3	1146.1	1904.9	No Description
L	B07C015R017	No Description	No Description	0.0001933	0.0039764	303.9	1189.7	2575	No Description
L	B036C016R017	No Description	No Description	0.0022944	0.0175155	67.9	128.8	197.9	No Description
L	B01C017R017	no description	no description	0.0008826	0.010089	90.5	159.6	225.6	no description
L	B02C017R017	no description	no description	0.0001715	0.0037725	1934.8	6889.5	9060.6	no description
L	B044C017R017	No Description	No Description	0.0020705	0.0163897	214.4	441.8	723.4	No Description
L	B01C019R017	No Description	No Description	0.0008683	0.0100322	511.5	1565	3111.5	No Description
L	B010C020R017	no description	no description	0.0002676	0.0048185	206.1	398.9	632.1	no description
L	B036C019R017	No Description	No Description	0.0034957	0.0226544	104.3	186.2	237.1	No Description
L	B06C021R017	no description	no description	1.2e-06	0.0002288	23.3	148.7	444.8	no description
L	B016C022R017	No Description	No Description	0.0009217	0.0103699	787.1	1783.7	2168.4	No Description
L	B044C01R018	no description	no description	0.0018189	0.0152233	2029.6	5229.3	6625.6	no description
L	B042C04R018	no description	no description	5e-07	0.0001492	13.7	76.8	210.4	no description
L	B026C04R018	no description	no description	0.0028886	0.0201878	398.9	721.2	943.5	no description
L	B030C02R01	No Description	No Description	0.0048037	0.0279587	230.6	165	95.4	No Description
L	B041C05R018	No Description	No Description	4.63e-05	0.0017952	1432.4	951.3	319.6	No Description
L	B030C013R01	No Description	No Description	0.0027125	0.0193311	294.2	219.4	92.8	No Description
L	B038C022R01	No Description	No Description	0.0045128	0.0267455	389.9	201.8	47.9	No Description
L	B041C017R02	no description	no description	6.2e-06	0.0005253	251.5	138.1	34.6	no description
L	B014C08R03	No Description	No Description	0.0058599	0.0321218	10283.6	8995.8	5816.5	No Description
L	B034C02R04	No Description	No Description	0.0095046	0.0437786	413.8	317.2	168.4	No Description
L	B011C021R04	No Description	No Description	0.0032324	0.0215169	949	709	422.5	No Description
L	B07C06R05	No Description	No Description	0.0065846	0.03447	147.1	123	70.6	No Description
L	B047C012R018	No Description	No Description	0.0008766	0.0100764	17316.6	9090.7	3582.6	No Description
L	B039C012R018	No Description	No Description	0.0001745	0.0037779	19890.2	11625.5	4758.2	No Description
L	B035C012R018	No Description	No Description	0.0006681	0.0084362	13919	8704.5	3376.1	No Description
L	B031C012R018	No Description	No Description	0.0001574	0.0036618	6865.4	4659.5	1400.1	No Description
L	B028C012R018	No Description	No Description	0.0022433	0.0173181	764	582.1	312	No Description
L	B04C012R018	No Description	No Description	0.0001316	0.0032344	4386.5	3237.2	1033.1	No Description
L	B033C014R012	No Description	No Description	0.0029994	0.0206055	241.1	169.6	74.7	No Description
L	B010C01R015	no description	no description	0.0001729	0.0037725	1894	1245.6	628.3	no description
L	B039C04R017	No Description	No Description	0.0042623	0.025673	232.9	158.8	91.9	No Description
L	B014C09R017	No Description	No Description	0.0052974	0.0299227	302.3	254.4	156.3	No Description
L	B026C018R017	No Description	No Description	0.00484	0.0280075	24300.1	16590.1	8716.4	No Description
L	B014C019R017	No Description	No Description	0.0011942	0.0119042	415	328.1	170.6	No Description
L	B031C020R017	no description	no description	2.24e-05	0.001161	289.5	196.5	52.8	no description
L	B033C022R017	No Description	No Description	0.0028673	0.0201291	455.1	368.5	220.7	No Description
L	B032C04R018	No Description	No Description	0.0022024	0.0170862	385.9	215.3	128.9	No Description
L	B038C020R01	No Description	No Description	0.0010109	0.0108234	1443.3	918.7	616.3	No Description
L	B015C09R04	No Description	No Description	0.0004203	0.0063958	438.2	251	161.9	No Description
L	B02C04R05	No Description	No Description	0.0026548	0.0190219	1105.3	559.8	225.7	No Description
L	B036C012R05	No Description	No Description	0.0024969	0.0184063	1067.4	499.6	254.1	No Description
L	B024C012R018	No Description	No Description	0.0014253	0.0131476	75438.8	45363.8	26047.3	No Description
L	B016C012R018	No Description	No Description	0.0009033	0.0102299	72512.1	41038.3	26610.7	No Description
L	B012C012R018	No Description	No Description	0.000557	0.0075547	70584.8	38049.7	24363.9	No Description
L	B031C015R010	No Description	No Description	0.0001456	0.0034339	73119.4	36063.8	21477.1	No Description
L	B037C019R012	no description	no description	0.0098891	0.0449165	1836.6	1018.8	538.9	no description
L	B042C07R013	No Description	No Description	0.0032744	0.0216468	408.6	288.4	184.9	No Description
L	B045C06R015	no description	no description	0.0034196	0.0223087	1604.2	860.8	450.7	no description
L	B038C016R018	No Description	No Description	0.0035223	0.0227623	4429.1	2847.2	1853.7	No Description
L	B011C08R018	No Description	No Description	0.0012849	0.0124376	1738.3	254.1	47.6	No Description
L	B031C08R017	No Description	No Description	0.0019635	0.0158795	6853	4034.2	2623.8	No Description
L	B044C07R017	no description	no description	0.002311	0.0176026	451.1	202.3	101.9	no description
L	B029C09R017	No Description	No Description	0.0013576	0.0128627	2122.7	1145.6	597.3	No Description
L	B09C011R017	No Description	No Description	0.001021	0.0108731	2622.2	1806.3	1118.2	No Description
L	B05C012R017	No Description	No Description	0.003499	0.0226544	1791.4	1153.1	759.6	No Description
L	B030C012R017	no description	no description	0.0009314	0.0104106	1527.4	909.6	531.1	no description
L	B043C022R017	No Description	No Description	0.0045213	0.0267497	1359.5	649.8	366.8	No Description
L	B034C04R02	No Description	No Description	0.0006525	0.0083391	490.8	147	130.4	No Description
L	B031C023R01	No Description	No Description	0.0014521	0.0133232	342.4	127.1	150.3	No Description
L	B020C023R02	No Description	No Description	0.0035863	0.0229169	616.1	240.3	215.8	No Description
L	B014C013R04	No Description	No Description	0.0006806	0.0085392	1810.2	827.8	710	No Description
L	B033C017R09	No Description	No Description	0.0051885	0.0294774	457.6	166.3	135.4	No Description
L	B023C016R012	No Description	No Description	0.0003001	0.0052252	698.4	240.5	223.3	No Description
L	B02C07R018	no description	no description	0.0035503	0.0228529	1239	272.1	288.1	no description
L	B015C020R013	no description	no description	0.0003683	0.0059031	1019.6	407.2	388.1	no description
L	B04C03R017	No Description	No Description	0.0023266	0.0176631	574.5	186.6	177.6	No Description
L	B01C08R017	No Description	No Description	0.0028966	0.0202026	901	353.2	410.8	No Description
L	B030C09R017	no description	no description	0.0001287	0.0031772	8991.3	3561.8	3028	no description
L	B019C09R017	No Description	No Description	0.0010718	0.011162	402	182.7	195.5	No Description
L	B018C011R017	no description	no description	0.0009086	0.0102393	1354.7	399.3	418.5	no description
L	B05C014R017	No Description	No Description	4e-07	0.0001373	9851.4	26.6	44.2	No Description
L	B045C016R017	No Description	No Description	0.0017008	0.0146457	488.5	199.8	217	No Description
L	B013C022R017	No Description	No Description	0.0028156	0.0198801	189	73.3	69	No Description
L	B019C022R017	No Description	No Description	0.0025627	0.0185918	1836.2	471.7	388.8	No Description
L	B010C015R018	No Description	No Description	0.0003896	0.0060724	895.9	411.8	987	No Description
L	B016C010R017	No Description	No Description	0.0004243	0.006414	496.6	209.3	507	No Description
L	B020C011R017	no description	no description	0.0022301	0.0172356	1877.4	1073.9	1844.1	no description
L	B024C019R03	No Description	No Description	0.0023135	0.0176026	439.3	338	700.7	No Description
L	B012C023R011	No Description	No Description	0.0093365	0.0432949	116	66.3	158.9	No Description
L	B01C015R012	No Description	No Description	0.0025059	0.018433	6672.5	3853.9	9660.3	No Description
L	B048C07R018	No Description	No Description	0.008091	0.0393696	213.6	141.3	281.7	No Description
L	B037C021R015	No Description	No Description	0.0082529	0.039831	473.8	299.4	883	No Description
L	B01C011R017	No Description	No Description	0.0080002	0.039063	664.5	535.9	1003.7	No Description
L	B06C011R017	no description	no description	0.0014499	0.0133232	183.4	47.8	399.3	no description
L	B016C014R017	No Description	No Description	0.0006486	0.0083357	466.3	286.8	775.9	No Description
L	B09C020R017	No Description	No Description	0.0002253	0.0043031	699.4	429.4	1022.1	No Description
L	B024C09R01	No Description	No Description	9.21e-05	0.0024409	1463.8	1274.35	428.6	No Description
L	B033C019R03	No Description	No Description	0.000182	0.0038671	699.1	799.5	314.7	No Description
L	B039C06R018	no description	no description	0.0001085	0.0029424	163.8	190.6	26.8	no description
L	B024C05R018	No Description	No Description	0.0099207	0.0449585	2928.8	3469.7	1748.3	No Description
L	B027C012R018	No Description	No Description	3.33e-05	0.0015653	1476.5	1415.5	411.1	No Description
L	B033C016R07	No Description	No Description	0.0037395	0.0235823	1361.8	1173.3	535.8	No Description
L	B020C012R018	No Description	No Description	1.48e-05	0.0009212	328.4	384.2	54.4	No Description
L	B018C02R010	No Description	No Description	0.0018477	0.0153893	182.8	160.5	66.6	No Description
L	B011C024R012	No Description	No Description	0.002431	0.0180471	127.6	137.8	64.6	No Description
L	B042C07R018	no description	no description	0.0055861	0.0310424	1265.4	1143.6	547	no description
L	B038C07R018	no description	no description	0.0022691	0.0174388	1119.3	1290.2	645.3	no description
L	B030C016R018	No Description	No Description	0.0094571	0.043589	532.6	537.2	265.7	No Description
L	B026C016R018	No Description	No Description	0.0024876	0.0183574	239.8	311.8	107.6	No Description
L	B014C08R017	No Description	No Description	0.0059218	0.0322354	3262	3868.2	1896.6	No Description
L	B031C09R017	No Description	No Description	9.28e-05	0.0026318	5434.6	5977.7	1954.3	No Description
L	B021C011R017	No Description	No Description	0.0080942	0.0393696	274.3	330.6	51.2	No Description
L	B015C016R017	No Description	No Description	0.0029474	0.020453	1286.4	1378.2	741.1	No Description
L	B013C017R017	no description	no description	6.9e-06	0.0005637	1322.1	1233.5	244.2	no description
L	B035C018R017	No Description	No Description	0.0002863	0.0050511	948.2	1168.5	420	No Description
L	B047C020R017	No Description	No Description	0.0026912	0.0191993	1167.2	1088.9	369.7	No Description
L	B041C023R017	no description	no description	0.0040874	0.0249128	1972.9	2839.8	618.8	no description
L	B025C024R017	No Description	No Description	0.0084788	0.0405562	192.9	175.2	71	No Description
L	B011C023R017	No Description	No Description	0.0003214	0.0054329	251.7	201.5	28.3	No Description
L	B022C01R018	No Description	No Description	0.0070566	0.0361684	1783.6	1622	899.6	No Description
L	B016C02R018	No Description	No Description	0.0001	0.0027562	2461.2	3143.7	1138	No Description
L	B037C03R018	No Description	No Description	0.0003188	0.0054023	952.1	785.7	309.5	No Description
L	B018C015R019	No Description	No Description	0.0072292	0.0367771	2378.9	2735	6104.9	No Description
L	B04C016R01	No Description	No Description	0.00080585	0.00923365	302.15	229.45	661.3	No Description
L	B044C023R03	No Description	No Description	0.0002268	0.0043031	923.2	884.2	1922	No Description
L	B021C013R04	No Description	No Description	0.0023655	0.0178115	111.6	138.9	450.8	No Description
L	B07C09R06	No Description	No Description	0.0013536	0.0128627	466.7	504.4	894.6	No Description
L	B024C011R018	No Description	No Description	0.0040848	0.0249128	1769.9	1981.2	3371.4	No Description
L	B012C011R018	No Description	No Description	0.0026433	0.0189759	1630.6	1792	3104.5	No Description
L	B08C011R018	No Description	No Description	0.0030976	0.0210275	494	515.6	921.7	No Description
L	B010C08R09	No Description	No Description	0.0028091	0.0198751	102.6	111.6	188	No Description
L	B038C016R012	No Description	No Description	0.0050292	0.0287868	607.7	623.4	1241.4	No Description
L	B01C08R018	No Description	No Description	0.0062897	0.0335663	1375.3	1298.2	2448.5	No Description
L	B02C017R013	No Description	No Description	0.0009066	0.0102335	241.5	242.3	573.9	No Description
L	B012C022R016	No Description	No Description	1.77e-05	0.0010208	738.1	821.9	2367.2	No Description
L	B015C03R017	No Description	No Description	0.0062828	0.0335555	66.7	57.4	167.3	No Description
L	B014C07R017	No Description	No Description	0.0013835	0.012923	347.1	306.7	623.4	No Description
L	B03C07R017	No Description	No Description	0.0003045	0.0052507	2469.8	2830.4	5964.2	No Description
L	B028C019R017	No Description	No Description	0.0004658	0.0067585	1404.1	1473.5	2960.3	No Description
L	B028C021R017	No Description	No Description	5.67e-05	0.0019955	284.2	275.5	807.9	No Description
L	B037C010R03	no description	no description	0.009302	0.0432225	239.3	359.1	187.7	no description
L	B034C07R05	No Description	No Description	0.0017892	0.0151223	642.7	927.8	457.2	No Description
L	B043C03R011	No Description	No Description	0.0067889	0.0353091	108.3	172.4	77.4	No Description
L	B02C07R012	No Description	No Description	0.0010298	0.0108731	727.3	945.4	467	No Description
L	B031C010R017	No Description	No Description	0.0013808	0.012923	3033.2	5315.6	2216.8	No Description
L	B024C09R017	No Description	No Description	0.0099377	0.0449588	203.3	325.7	154	No Description
L	B034C014R017	No Description	No Description	0.0011631	0.0117214	201.5	422.8	124.4	No Description
L	B029C019R017	No Description	No Description	0.0028047	0.0198645	1424.2	1928	903.9	No Description
L	B015C020R017	No Description	No Description	0.0037064	0.0234359	3197.8	4673.6	1888.9	No Description
L	B038C022R017	No Description	No Description	0.001309	0.0125646	2374.9	4015	1902.3	No Description
L	B034C06R014	Q9NY12	NOLA1	0.0010262	0.0108731	346.7	218.8	122.9	nucleolar protein family A, member 1 (H/ACA small nucleolar RNPs)
L	B023C01R017	Q15233	NONO	0.0091404	0.042732	702.5	410.7	329.5	non-POU domain containing, octamer-binding
L	B08C023R05	NP_057037	NOSIP	0.0008763	0.0100764	151.9	131.3	313.1	nitric oxide synthase interacting protein
L	B023C012R014	NP_443178	NOSTRIN	8.4e-06	0.0006352	42.7	89	188.4	nitric oxide synthase trafficker
L	B026C019R010	Q99466	NOTCH4	0.0056067	0.0311065	326.4	935.5	323.2	Notch homolog 4 (Drosophila)
L	B025C015R07	P48745	NOV	0.0022033	0.0170862	594.2	379.2	206.6	nephroblastoma overexpressed gene
L	B011C010R06	Q9NQX5	NPDC1	0.001981	0.0159581	234.5	271.1	491.6	neural proliferation, differentiation and control, 1
L	B012C015R04	P06748	NPM1	0.0016081	0.0140591	22902.3	11922.2	9406.6	nucleophosmin (nucleolar phosphoprotein B23, numatrin)
L	B022C021R09	P23582	NPPC	0.0035047	0.0226699	82.4	287.9	208.4	natriuretic peptide precursor C
L	B02C010R012	NP_006166	NRAP	3e-07	0.0001287	127.6	892.8	3592.7	nebulin-related anchoring protein
L	B047C04R010	Q8WWG1	NRG4	0.0052028	0.0295342	538.3	493.6	266.4	neuregulin 4
L	B021C022R05	Q9UNZ2	NSFL1C	0.0001391	0.0033147	37.5	55.4	281.5	NSFL1 (p97) cofactor (p47)
L	B031C018R013	Q8TCD5	NT5C	0.0055239	0.0307965	166.5	79.7	93.2	5', 3'-nucleotidase, cytosolic
L	B03C010R019	Q9H0P0	NT5C3	0.0003966	0.0061457	207	769.6	624	5'-nucleotidase, cytosolic III
L	B040C04R09	P12270	NTRK1	0.0023385	0.0177143	329	106.8	754	neurotrophic tyrosine kinase, receptor, type 1
L	B029C019R012	Q9H1E3	NUCKS1	0.0027616	0.0195996	5219.5	4217.4	2457	nuclear casein kinase and cyclin-dependent kinase substrate 1
L	B012C012R03	O95848	NUDT14	7.98e-05	0.0024111	256.6	687.7	1012.3	nudix (nucleoside diphosphate linked moiety X)-type motif 14
L	B037C017R02	P50583	NUDT2	0.0010514	0.0110164	1717.2	892.1	467.1	nudix (nucleoside diphosphate linked moiety X)-type motif 2
L	B012C010R013	O43809	NUDT21	0.0004544	0.0066778	2530.6	1581.9	1014.2	nudix (nucleoside diphosphate linked moiety X)-type motif 21
L	B045C015R016	NP_663735	NUF2	0.0069154	0.0356577	632.9	311	95.1	NUF2, NDC80 kinetochore complex component, homolog (S. cerevisiae)
L	B042C09R08	NP_036477	NUFIP1	0.009857	0.0448896	193.8	170.8	82.7	nuclear fragile X mental retardation protein interacting protein 1
L	B027C020R01	P57740	NUP107	0.0038734	0.0240236	575.1	509.3	301.8	nucleoporin 107kDa
L	B018C018R015	O60356	NUPR1	0.0025625	0.0185918	62.4	66.3	612.7	nuclear protein 1
L	B07C03R01	NP_060924	NUSAP1	0.0050727	0.0269644	450.6	243.3	213.7	nucleolar and spindle associated protein 1
L	B012C011R010	Q9UMX2	OAZ3	0.0071064	0.0363151	296.6	26.2	56.9	ornithine decarboxylase antizyme 3
L	B029C013R02	NP_443075	OBSCN	0.000208	0.0041377	39	134.6	160.9	obscurin, cytoskeletal calmodulin and titin-interacting RhoGEF
L	B012C018R04	NP_689611	OCIAD2	0.0016376	0.0142557	474.3	659.7	265.4	OCIA domain containing 2
L	B015C06R03	P11926	ODC1	0.0021403	0.0167125	4272.2	2627.9	2026.2	ornithine decarboxylase 1
L	B07C01R017	O15294	OGT	0.0032088	0.021443	70	121.9	184.4	O-linked N-acetylglucosamine (GlcNAc) transferase (UDP-N-acetylglucosamine:polypeptide-N-acetylglucosaminyl transferase)
L	B011C014R012	MGI:3030808	Olfr974	0.0012385	0.0121426	807.7	1307.1	457.3	olfactory receptor 974
L	B014C016R012	NP_001000830	Olr398	0.0017379	0.0148533	8769.6	25701	23369.4	olfactory receptor 398
L	B023C015R012	XP_230402	Olr763	0.0012608	0.0122736	787.2	1417.2	593.6	olfactory receptor 763
L	B040C018R08	Q8IXE0	OR11H13P	0.0054825	0.0306155	95.6	231.6	168.3	olfactory receptor, family 11, subfamily H, member 13 pseudogene
L	B036C020R02	Q92882	OSTF1	0.0002129	0.0041866	788.4	1112.1	2296	osteoclast stimulating factor 1
L	B038C07R014	Q8K1U5	OTTMUSG00000020615	0.0091865	0.0428599	738.6	129.2	187.4	predicted gene, OTTMUSG00000020615
L	B01C014R016	Q96FW1	OTUB1	0.0040379	0.0247209	1092.3	592.8	614.8	OTU domain, ubiquitin aldehyde binding 1
L	B028C08R07	Q5VV17	OTUD1	0.0079566	0.0389988	95	373.1	332.1	OTU domain containing 1
L	B040C05R06	P43657	P2RY5	0.0001361	0.0032774	530.4	1270	1853.3	purinergic receptor P2Y, G-protein coupled, 5
L	B026C023R09	NP_878907	P4HB	0.0001796	0.003842	1395.3	847.6	340	procollagen-proline, 2-oxoglutarate 4-dioxygenase (proline 4-hydroxylase), beta polypeptide
L	B042C017R014	NP_056012	PACS2	0.0091105	0.0426212	128.7	233.7	220.3	phosphofurin acidic cluster sorting protein 2
L	B018C018R07	Q9UKS6	PACSIN3	8.3e-05	0.0024553	422.8	1618.1	2027.5	protein kinase C and casein kinase substrate in neurons 3
L	B031C03R013	Q15102	PAFAH1B3	0.0082447	0.039831	1092	569.9	463.1	platelet-activating factor acetylhydrolase, isoform Ib, gamma subunit 29kDa
L	B01C023R04	Q13153	PAK1	0.0059887	0.0324136	615.9	1117.4	1542.6	p21/Cdc42/Rac1-activated kinase 1 (STE20 homolog, yeast)
L	B012C04R01	O75914	PAK3	0.001234	0.0118559	540.35	297.15	245.2	p21 (CDKN1A)-activated kinase 3
L	B038C09R08	Q9UKK3	PARP4	0.0009811	0.0106878	130.3	348.1	272.2	poly (ADP-ribose) polymerase family, member 4
L	B044C04R016	P30039	PBLD	0.0001169	0.003039	26.1	144.2	101.1	phenazine biosynthesis-like protein domain containing
L	B016C09R07	P12004	PCNA	0.0014722	0.0133824	4593.3	2855.9	2196.6	proliferating cell nuclear antigen
L	B017C022R06	Q15113	PCOLCE	0.0001682	0.0037358	650.5	954.4	2244.9	procollagen C-endopeptidase enhancer
L	B020C06R09	Q92824	PCSK5	3.83e-05	0.0016667	1384.1	645.7	330	proprotein convertase subtilisin/kexin type 5
L	B010C023R015	NP_055271	PDCD4	0.0004273	0.006417	310.3	720.2	884.7	programmed cell death 4 (neoplastic transformation inhibitor)
L	B040C021R03	Q07343	PDE4B	0.0001877	0.0039057	102.4	186.9	331.3	phosphodiesterase 4B, cAMP-specific (phosphodiesterase E4 dunce homolog, Drosophila)
L	B02C04R02	P09619	PDGFRB	0.0017735	0.0150824	129.2	295.5	400	platelet-derived growth factor receptor, beta polypeptide
L	B036C016R07	O00330	PDHX	0.0037454	0.0235823	224.9	159.2	287	pyruvate dehydrogenase complex, component X
L	B039C02R010	P30101	PDIA3	0.0040199	0.0246767	1259.5	530.1	495.7	protein disulfide isomerase family A, member 3
L	B038C08R01	P13667	PDIA4	0.0009336	0.0104049	2313.15	1284.35	874	protein disulfide isomerase family A, member 4
L	B020C010R09	Q15084	PDIA6	0.001894	0.0156339	3145.1	1362.4	1083	protein disulfide isomerase family A, member 6
L	B011C021R015	O00151	PDLIM1	0.00039	0.0060724	196.3	427.5	479.9	PDZ and LIM domain 1 (elfin)
L	B039C014R02	Q9NR12	PDLIM7	0.0007707	0.0092471	768	263.2	320.3	PDZ and LIM domain 7 (enigma)
L	B011C024R014	Q9UPQ7	PDZRN3	0.0038417	0.02397	1700.7	2218	705.9	PDZ domain containing RING finger 3
L	B018C021R02	Q96S96	PEBP4	1.7e-06	0.0002713	26.8	434.9	1867.5	phosphatidylethanolamine-binding protein 4
L	B021C02R06	P16284	PECAM1	5.36e-05	0.0019238	158.7	318	755.4	platelet/endothelial cell adhesion molecule (CD31 antigen)
L	B033C03R03	Q96FX8	PERP	0.0003437	0.0056431	222.1	118.6	437	PERP, TP53 apoptosis effector
L	B020C02R015	Q16877	PFKFB4	0.0075567	0.0376628	146.8	29.4	111.6	6-phosphofructo-2-kinase/fructose-2,6-biphosphatase 4
L	B026C020R01	P08237	PFKM	0.001091	0.0112934	1021.9	1973.9	2642.4	phosphofructokinase, muscle
L	B014C022R013	P07737	PFN1	0.0023925	0.0179109	1589.2	673	726.3	profilin 1
L	B027C021R015	P18669	PGAM1	0.0013473	0.0128246	876.2	324.6	393.8	phosphoglycerate mutase 1 (brain)
L	B04C022R014	P15259	PGAM2	0.0002906	0.0051138	9115.7	16734.5	38013.6	phosphoglycerate mutase 2 (muscle)
L	B014C016R016	P36871	PGM1	0.0009547	0.0105679	76.7	429.9	513.6	phosphoglucomutase 1
L	B019C04R019	O00264	PGRMC1	0.0014515	0.0133232	1147.8	550.5	546.6	progesterone receptor membrane component 1
L	B043C03R06	Q16816	PHKG1	2e-07	9.8e-05	33.4	389.1	620.4	phosphorylase kinase, gamma 1 (muscle)
L	B018C010R010	Q9Y5J5	PHLDA3	0.0002839	0.0050217	73.2	121.7	211.9	pleckstrin homology-like domain, family A, member 3
L	B039C018R05	O14832	PHYH	0.0032803	0.0216468	727.3	1323.8	2630.6	phytanoyl-CoA 2-hydroxylase
L	B029C021R015	O75925	PIAS1	0.0043747	0.0261529	240.9	502.4	694.8	protein inhibitor of activated STAT, 1
L	B07C021R012	Q9BXM7	PINK1	0.0050094	0.0287214	52.3	90.2	135.5	PTEN induced putative kinase 1
L	B039C022R016	O60331	PIP5K1C	0.0021818	0.0170149	693.3	102.7	1074.7	phosphatidylinositol-4-phosphate 5-kinase, type I, gamma
L	B040C023R09	P61925	PKIA	0.0009329	0.0104106	1926.4	4113.7	4682	protein kinase (cAMP-dependent, catalytic) inhibitor alpha
L	B044C05R015	Q13093	PLA2G7	0.0001109	0.0029615	107.8	367.4	598.2	phospholipase A2, group VII (platelet-activating factor acetylhydrolase, plasma)
L	B017C012R05	Q9NZF1	PLAC8	0.001384	0.012923	64.9	156.6	189.6	placenta-specific 8
L	B025C023R014	P51178	PLCD1	0.0090245	0.0423882	151.5	240	277.4	phospholipase C, delta 1
L	B047C05R014	NP_116115	PLCD4	0.0019021	0.0156444	97.4	289.1	193.1	phospholipase C, delta 4
L	B08C016R09	NP_055999	PLCL2	0.0019644	0.0158795	824.5	2040.7	1825.9	phospholipase C-like 2
L	B025C014R06	Q9H4M7	PLEKHA4	0.005543	0.0308779	108.4	240.5	147.5	pleckstrin homology domain containing, family A (phosphoinositide binding specific) member 4
L	B020C09R019	NP_116028	PLEKHA8	0.0049306	0.0283406	175.3	126.1	79	pleckstrin homology domain containing, family A (phosphoinositide binding specific) member 8
L	B033C023R016	NP_057358	PLEKHO1	0.0013588	0.0128627	256.6	174.7	85.1	pleckstrin homology domain containing, family O member 1
L	B04C024R02	P26678	PLN	0.0008835	0.010089	48.9	460.4	2301.1	phospholamban
L	B02C05R06	Q04941	PLP2	4.26e-05	0.0016939	321.9	1301.5	2475.7	proteolipid protein 2 (colonic epithelium-enriched)
L	B048C03R019	P13797	PLS3	0.0019362	0.0158045	1798.4	691.8	537.1	plastin 3 (T isoform)
L	B020C013R05	NP_116201	PLXDC2	0.0009412	0.0104861	504.3	278.7	196.7	plexin domain containing 2
L	B09C017R01	Q9Y4D7	PLXND1	0.0006498	0.0083357	198.1	151.8	389	plexin D1
L	B07C014R015	O15305	PMM2	0.0025475	0.0185826	86.8	244.2	156.7	phosphomannomutase 2
L	B015C01R014	P11086	PNMT	0.0001151	0.003015	59.4	167	159.2	phenylethanolamine N-methyltransferase
L	B028C020R013	Q9Y2S7	POLDIP2	0.0032085	0.021443	455.7	431.1	863.6	polymerase (DNA-directed), delta interacting protein 2
L	B012C09R01	P56282	POLE2	0.00052685	0.00712025	955.95	509.8	376.2	polymerase (DNA directed), epsilon 2 (p59 subunit)
L	B09C023R01	P30876	POLR2B	0.0001205	0.0030858	1988.5	846.9	507.4	Polymerase (RNA) II (DNA directed) polypeptide B, 140kDa
L	B08C014R013	P36954	POLR2I	0.0027254	0.0194029	2567.8	2535.8	4343.8	polymerase (RNA) II (DNA directed) polypeptide I, 14.5kDa
L	B047C011R015	Q9HBV1	POPDC3	1.98e-05	0.0010871	255.6	1009.6	1139.1	popeye domain containing 3
L	B04C02R02	Q9UBK2	PPARGC1A	0.0017824	0.0151079	72	162.6	429.5	peroxisome proliferator-activated receptor gamma, coactivator 1 alpha
L	B033C05R014	Q9H2H8	PPIL3	0.003362	0.0220798	2051.6	1714.9	886	peptidylprolyl isomerase (cyclophilin)-like 3
L	B01C011R06	Q96I34	PPP1R16A	0.0093213	0.0432536	260	286.2	460.9	protein phosphatase 1, regulatory (inhibitor) subunit 16A
L	B014C011R014	P41236	PPP1R2	0.0012485	0.0122058	66.2	102.5	190.9	protein phosphatase 1, regulatory (inhibitor) subunit 2
L	B040C016R09	Q16821	PPP1R3A	2.6e-06	0.0003367	36.1	569.2	846.8	protein phosphatase 1, regulatory (inhibitor) subunit 3A (glycogen and sarcoplasmic reticulum binding subunit, skeletal muscle)
L	B019C021R03	P30154	PPP2R1B	0.0011745	0.0117791	151.3	102.8	54.9	protein phosphatase 2 (formerly 2A), regulatory subunit A, beta isoform
L	B030C024R010	Q15172	PPP2R5A	0.0058094	0.031947	364.5	636.4	686.3	protein phosphatase 2, regulatory subunit B', alpha isoform
L	B021C016R010	P42785	PRCP	0.0011192	0.0114472	43.2	99.7	218.6	prolylcarboxypeptidase (angiotensinase C)
L	B046C05R011	P32119	PRDX2	0.0056895	0.0313883	3307.9	2082.8	1422.6	peroxiredoxin 2
L	B048C020R012	P30041	PRDX6	0.0043111	0.0258855	2013.7	799	983.5	peroxiredoxin 6
L	B018C02R03	P48147	PREP	0.0017265	0.0148107	616.2	480.2	288.3	prolyl endopeptidase
L	B039C06R011	MGI:97758	Prim2	0.0007804	0.0093146	265.7	150.5	61.6	DNA primase, p58 subunit
L	B04C014R016	P54646	PRKAA2	0.0001622	0.0037137	48.5	416.4	573.1	protein kinase, AMP-activated, alpha 2 catalytic subunit
L	B012C01R04	NP_659477	PRKCDBP	0.0020286	0.0162075	708.1	399.3	1185.9	protein kinase C, delta binding protein
L	B025C011R014	O75569	PRKRA	0.0011178	0.0114472	875.1	692.1	362.8	protein kinase, interferon-inducible double stranded RNA dependent activator
L	B028C010R07	Q9UKY0	PRND	0.0069444	0.0357803	88.9	208.9	273	prion protein 2 (dublet)
L	B011C09R013	P07225	PROS1	0.0006	0.0079341	188.6	469.8	430.7	protein S (alpha)
L	B048C019R08	NP_060531	PRPF38B	0.0096907	0.0443678	255.4	463.2	270.8	PRP38 pre-mRNA processing factor 38 (yeast) domain containing B
L	B06C024R013	NP_859067	PRR6	0.0018009	0.0151575	2149.2	1004.5	1197.4	proline rich 6
L	B025C04R02	P56730	PRSS12	3.6e-05	0.0016073	1012.5	98.7	206.7	protease, serine, 12 (neurotrypsin, motopsin)
L	B037C018R011	Q9BXM0	PRX	0.00051	0.00713	65.1	245.8	205.9	periaxin
L	B027C012R05	P25787	PSMA2	0.0036289	0.0231246	14126.5	13093.3	6248.9	proteasome (prosome, macropain) subunit, alpha type, 2
L	B037C010R013	P40306	PSMB10	0.0082397	0.039831	119.4	83.8	165.8	proteasome (prosome, macropain) subunit, beta type, 10
L	B027C012R015	Q9H939	PSTPIP2	0.0001108	0.0029615	38	134.6	159.4	proline-serine-threonine phosphatase interacting protein 2
L	B044C010R08	P41222	PTGDS	0.0021911	0.0170493	368.9	415.3	905.9	prostaglandin D2 synthase 21kDa (brain)
L	B038C08R07	Q16647	PTGIS	0.0066093	0.0345729	159.7	113.5	61.7	prostaglandin I2 (prostacyclin) synthase
L	B016C012R011	P21246	PTN	0.0010711	0.011162	8589.6	1918.8	1291.1	pleiotrophin (heparin binding growth factor 8, neurite growth-promoting factor 1)
L	B048C015R03	O75365	PTP4A3	0.0002333	0.0043747	273.2	442.8	1391.3	protein tyrosine phosphatase type IVA, member 3
L	B026C04R04	NP_055056	PTPLA	0.000186	0.0039057	1533	5814.8	4969.7	protein tyrosine phosphatase-like (proline instead of catalytic arginine), member A
L	B020C017R015	NP_057479	PTPLAD1	0.0025553	0.0185918	707.3	511.2	314.4	protein tyrosine phosphatase-like A domain containing 1
L	B040C010R014	Q99952	PTPN18	0.0024092	0.0179526	652	876.1	1737.3	protein tyrosine phosphatase, non-receptor type 18 (brain-derived)
L	B035C03R09	P29074	PTPN4	0.0001887	0.0039125	27.1	81.3	120.8	protein tyrosine phosphatase, non-receptor type 4 (megakaryocyte)
L	B023C020R01	P23467	PTPRB	8.11e-05	0.0024243	180.5	329.5	585.4	Protein tyrosine phosphatase, receptor type, B
L	B014C06R07	Q15262	PTPRK	0.0048744	0.0281354	414.6	659.4	359.8	protein tyrosine phosphatase, receptor type, K
L	B016C09R010	Q15256	PTPRR	0.0088649	0.0419007	119.4	251.7	554.6	protein tyrosine phosphatase, receptor type, R
L	B045C016R015	O95997	PTTG1	5.73e-05	0.0019968	1684.3	800.2	288.6	pituitary tumor-transforming 1
L	B032C011R06	Q8N0Z8	PUSL1	0.0025346	0.018525	31	66.6	103.4	pseudouridylate synthase-like 1
L	B016C016R013	Q9NQS3	PVRL3	0.0012341	0.0121341	2289.3	1878.7	810.3	poliovirus receptor-related 3
L	B021C017R04	Q16769	QPCT	0.0038526	0.0239931	73.3	211.3	183.5	glutaminyl-peptide cyclotransferase (glutaminyl cyclase)
L	B030C015R06	Q9BZG1	RAB34	0.0063844	0.033861	659.4	384.4	315	RAB34, member RAS oncogene family
L	B03C020R01	Q96QF0	RAB3IP	0.0004625	0.0067585	206.8	564.3	723.1	RAB3A interacting protein (rabin3)
L	B09C03R014	P51148	RAB5C	0.0059053	0.0322354	321.7	256.6	484.7	RAB5C, member RAS oncogene family
L	B021C019R015	NP_073614	RABL5	0.0051289	0.0292356	233.6	138.2	132.3	RAB, member RAS oncogene family-like 5
L	B037C010R010	Q96B01	RAD51AP1	0.0069697	0.0358284	425.2	169.7	115.1	RAD51 associated protein 1
L	B024C04R012	Q6WBX8	RAD9B	0.0004435	0.0065598	21	130.5	152	RAD9 homolog B (S. cerevisiae)
L	B03C019R016	O60894	RAMP1	1.83e-05	0.0010466	1406.4	3745.9	7560.7	receptor (G protein-coupled) activity modifying protein 1
L	B03C021R03	P43487	RANBP1	0.0069002	0.0356061	4064.7	1979.2	2396.7	RAN binding protein 1
L	B023C02R02	P52306	RAP1GDS1	0.0002267	0.0043031	406.9	878.4	178.6	RAP1, GTP-GDP dissociation stimulator 1
L	B025C014R05	Q9Y3L5	RAP2C	0.0046776	0.027532	649.7	842	2244.6	RAP2C, member of RAS oncogene family
L	B035C013R08	P49788	RARRES1	0.0006587	0.0083716	273.9	62.1	275.3	retinoic acid receptor responder (tazarotene induced) 1
L	B026C07R019	Q99969	RARRES2	5.9e-06	0.0005061	382.7	1349.5	1883.2	retinoic acid receptor responder (tazarotene induced) 2
L	B037C07R02	P54136	RARS	0.002961	0.0204852	1602.9	987	720.9	arginyl-tRNA synthetase
L	B038C01R09	Q08999	RBL2	0.0011698	0.0117545	131.7	170.7	51.8	retinoblastoma-like 2 (p130)
L	B046C07R016	Q96PK6	RBM14	0.0074073	0.0372427	597.4	326.7	248.5	RNA binding motif protein 14
L	B05C08R016	NP_002887	RBM4	0.0098157	0.0447609	1720	1059.5	1061.7	RNA binding motif protein 4
L	B039C014R07	P09455	RBP1	0.0054755	0.0306013	2043.7	537	785	retinol binding protein 1, cellular
L	B012C05R06	Q96PM5	RCHY1	0.0061171	0.0329268	1821.2	1582	920.3	ring finger and CHY zinc finger domain containing 1
L	B06C021R03	Q15293	RCN1	0.0008892	0.0101036	216.8	77.9	223.9	reticulocalbin 1, EF-hand calcium binding domain
L	B014C013R016	NP_443094	RCSD1	0.0001668	0.0037358	46.1	99.3	322.9	RCSD domain containing 1
L	B032C08R02	P51606	RENBP	0.0014013	0.0129971	147.5	272.5	356	renin binding protein
L	B020C04R012	O60673	REV3L	0.0004986	0.0070406	282.1	771.4	299.9	REV3-like, catalytic subunit of DNA polymerase zeta (yeast)
L	B023C03R06	P35250	RFC2	0.0064444	0.0340477	1657.4	1082.6	742.2	replication factor C (activator 1) 2, 40kDa
L	B016C017R011	NP_001030300	RGL3	0.0038419	0.02397	694.9	856	1404.3	ral guanine nucleotide dissociation stimulator-like 3
L	B039C02R017	Q15493	RGN	0.0078865	0.0387764	63.4	116.6	82.3	regucalcin (senescence marker protein-30)
L	B036C05R011	P41220	RGS2	0.0012597	0.0122736	880.8	731.5	335.9	regulator of G-protein signalling 2, 24kDa
L	B011C016R04	O15539	RGS5	3.45e-05	0.0015862	134.4	314.1	734.4	regulator of G-protein signalling 5
L	B030C017R013	NP_078875	RHBDF2	0.0069999	0.0359314	522.2	832.4	494.9	rhomboid 5 homolog 2 (Drosophila)
L	B026C05R06	P08134	RHOC	0.0029922	0.0205973	1383.7	716.8	1235.9	ras homolog gene family, member C
L	B011C022R03	P61587	RND3	0.0009578	0.0105852	2584.2	1889.3	806.3	Rho family GTPase 3
L	B041C016R010	Q99496	RNF2	0.0001878	0.0039057	1327.3	797.8	375.4	ring finger protein 2
L	B03C018R05	Q5T256	RP11-297I6.1	0.0034433	0.0223994	761.4	494.1	1128.5	arginine and glutamate rich 1
L	B034C05R014	Q96AT9	RPE	0.0010168	0.0108527	891.1	463.6	297.8	ribulose-5-phosphate-3-epimerase
L	B014C06R05	Q6P5R6	RPL22L1	0.0042001	0.0253744	16017.4	14855.6	7021.8	ribosomal protein L22-like 1
L	B036C016R02	P62910	RPL32	0.0096159	0.0440841	157.3	449.2	199.5	ribosomal protein L32
L	B035C019R06	Q92901	RPL3L	8e-07	0.0001961	19.3	89.9	584.8	ribosomal protein L3-like
L	B010C02R01	P51812	RPS6KA3	0.00048	0.00687005	136.15	301.55	499.3	ribosomal protein S6 kinase, 90kDa, polypeptide 3
L	B042C011R013	P55042	RRAD	0.0034941	0.0226544	201.9	326.2	460.5	Ras-related associated with diabetes
L	B027C05R03	P31350	RRM2	0.0001048	0.0028541	297.7	87.6	113.1	ribonucleotide reductase M2 polypeptide
L	B017C04R05	Q9NQC3	RTN4	0.0030167	0.0206382	3641.5	9023.7	14320.1	reticulon 4
L	B013C06R08	Q13950	RUNX2	0.0012583	0.0122736	55.3	174.3	192.3	runt-related transcription factor 2
L	B025C02R017	P48443	RXRG	0.0015223	0.0136198	421.4	291.2	153.7	retinoid X receptor, gamma
L	B017C022R016	P23297	S100A1	1.02e-05	0.0006931	75.5	161.3	486.9	S100 calcium binding protein A1
L	B026C03R017	NM_001004045.1	S100A11	0.0001519	0.003558	14289.6	5378.7	3341.9	S100C protein
L	B09C022R016	Q96FQ6	S100A16	0.0001197	0.0030768	128	99.7	420.2	S100 calcium binding protein A16
L	B046C021R016	P06703	S100A6	0.0006383	0.008281	622.4	132.3	342	S100 calcium binding protein A6
L	B043C08R014	NP_073590	S100PBP	0.0020615	0.0163547	122.6	101	46.8	S100P binding protein
L	B020C016R01	Q9Y512	SAMM50	0.00419435	0.0249492	533.35	552.1	1014.05	sorting and assembly machinery component 50 homolog (S. cerevisiae)
L	B029C022R02	O75446	SAP30	0.0051419	0.0292742	902.3	923.5	484.3	Sin3A-associated protein, 30kDa
L	B05C015R02	NP_055778	SBNO2	0.0008294	0.0097804	553.4	384.6	975.2	strawberry notch homolog 2 (Drosophila)
L	B012C023R012	Q15800	SC4MOL	0.0009536	0.0105679	1182	728.2	412.3	sterol-C4-methyl oxidase-like
L	B030C07R08	O75845	SC5DL	0.0020429	0.016265	281.5	248.2	88.4	sterol-C5-desaturase (ERG3 delta-5-desaturase homolog, S. cerevisiae)-like
L	B031C05R07	NP_055390	SCHIP1	0.0027319	0.019429	304.9	642.3	868.3	schwannomin interacting protein 1
L	B042C07R04	P22307	SCP2	0.0052618	0.0298198	3052	2350.9	1433	sterol carrier protein 2
L	B041C012R06	Q14160	SCRIB	0.0022756	0.0174497	260.6	503.9	602.6	scribbled homolog (Drosophila)
L	B04C06R09	NP_066025	SCUBE2	0.0094305	0.0435249	155.7	289.6	317.4	signal peptide, CUB domain, EGF-like 2
L	B037C08R010	P34741	SDC2	0.0006994	0.0087272	2551.8	1443.8	800.5	syndecan 2
L	B05C023R012	Q9HCN8	SDF2L1	0.0002421	0.0044785	362.2	142.9	113.9	stromal cell-derived factor 2-like 1
L	B021C021R04	NP_004648	SDPR	0.0006239	0.0081559	92.7	110	281.5	serum deprivation response (phosphatidylserine binding protein)
L	B047C017R014	P67812	SEC11A	0.0090825	0.0425483	2702.8	1794.7	1293.6	SEC11 homolog A (S. cerevisiae)
L	B05C02R03	P55735	SEC13	0.007278	0.0368083	687.1	350.8	383.4	SEC13 homolog (S. cerevisiae)
L	B023C024R03	Q9Y6Y8	SEC23IP	0.0017242	0.01481	131	101.8	58.2	SEC23 interacting protein
L	B027C06R02	O94855	SEC24D	0.0047249	0.0277628	1006	697.9	477.9	SEC24 related gene family, member D (S. cerevisiae)
L	B047C02R015	Q13214	SEMA3B	0.0044114	0.0263257	83.4	249.2	82.9	sema domain, immunoglobulin domain (Ig), short basic domain, secreted, (semaphorin) 3B
L	B035C04R019	Q14141	SEPT6	0.0042645	0.025673	91.6	163.2	206.9	septin 6
L	B031C019R06	Q9NZV6	SEPX1	0.0013181	0.0125815	756.3	1526.8	1836.1	selenoprotein X, 1
L	B03C04R03	P35237	SERPINB6	0.0039173	0.0241984	657.7	258.4	300.3	serpin peptidase inhibitor, clade B (ovalbumin), member 6
L	B036C021R013	P36955	SERPINF1	0.0015389	0.013663	1023.8	1293.4	2861.1	serpin peptidase inhibitor, clade F (alpha-2 antiplasmin, pigment epithelium derived factor), member 1
L	B032C013R013	Q9UHV2	SERTAD1	0.0009991	0.0107815	168.4	216.3	438.1	SERTA domain containing 1
L	B03C09R05	Q9Y6P5	SESN1	0.0015919	0.0140067	376.3	1074.3	1105.4	sestrin 1
L	B034C024R012	Q96HF1	SFRP2	0.0074177	0.0372498	1925.3	1021.4	495.4	secreted frizzled-related protein 2
L	B035C017R013	Q01130	SFRS2	0.0060882	0.0328485	2005	960.8	988.2	splicing factor, arginine/serine-rich 2
L	B037C05R015	P84103	SFRS3	0.0018179	0.0152233	4505.5	1565.7	1563	splicing factor, arginine/serine-rich 3
L	B012C016R08	Q9BX95	SGPP1	0.0003144	0.005363	336.9	708.9	1373.7	sphingosine-1-phosphate phosphatase 1
L	B014C022R07	O14796	SH2D1B	0.0002261	0.0043031	65.6	259.2	25	SH2 domain containing 1B
L	B05C024R012	NP_001009555	SH3D19	3.91e-05	0.0016667	52.5	141.9	182	SH3 domain containing 19
L	B028C018R014	Q99963	SH3GL3	0.007853	0.0386622	345	274.8	144.1	SH3-domain GRB2-like 3
L	B048C07R016	Q9BYB0	SHANK3	9.11e-05	0.002616	89.4	1493.8	1369.2	SH3 and multiple ankyrin repeat domains 3
L	B021C013R03	Q8NEM2	SHCBP1	0.0019117	0.015675	301.6	239.4	122.9	SHC SH2-domain binding protein 1
L	B02C010R013	Q8IUQ4	SIAH1	0.0074599	0.037343	273.7	246	468.9	seven in absentia homolog 1 (Drosophila)
L	B036C06R09	Q9H173	SIL1	0.0061855	0.0331908	1167.7	647	1351.6	SIL1 homolog, endoplasmic reticulum chaperone (S. cerevisiae)
L	B024C011R03	NP_003921	SKAP2	0.0071822	0.0366207	312.2	146.8	180.6	src kinase associated phosphoprotein 2
L	B07C022R013	Q9BT40	SKIP	0.0059668	0.0323717	249.6	471.1	463.7	skeletal muscle and kidney enriched inositol phosphatase
L	B031C05R05	Q14493	SLBP	0.0044402	0.0263836	971.9	556.2	438.9	stem-loop (histone) binding protein
L	B033C03R014	Q16348	SLC15A2	8.6e-06	0.0006352	288.7	327.7	26.6	solute carrier family 15 (H+/peptide transporter), member 2
L	B024C09R012	O60779	SLC19A2	0.0009958	0.0107815	157.7	255.2	373.5	solute carrier family 19 (thiamine transporter), member 2
L	B036C022R012	P53007	SLC25A1	0.0015664	0.0138534	311.1	127	193.8	solute carrier family 25 (mitochondrial carrier; citrate transporter), member 1
L	B09C02R011	Q9BQT8	SLC25A21	0.0074688	0.0373516	714.1	1192.5	585.1	solute carrier family 25 (mitochondrial oxodicarboxylate carrier), member 21
L	B019C022R015	NP_112489	SLC25A28	0.0031419	0.0212024	318.1	443.1	654.6	solute carrier family 25, member 28
L	B048C021R01	Q00325	SLC25A3	0.0083278	0.0401079	6852.1	8872.7	13636.1	solute carrier family 25 (mitochondrial carrier; phosphate carrier), member 3
L	B032C021R02	NM_016612	SLC25A37	0.0089648	0.0422275	625.2	379.5	672.1	solute carrier family 25, member 37
L	B026C01R016	P12235	SLC25A4	6.51e-05	0.0021166	2338.7	7674.3	18440.8	solute carrier family 25 (mitochondrial carrier; adenine nucleotide translocator), member 4
L	B030C06R02	Q9H2B4	SLC26A1	0.0002014	0.0040415	75.6	136.4	230.7	solute carrier family 26 (sulfate transporter), member 1
L	B046C023R07	MGI:1342284	Slc34a2	0.0040729	0.0248969	2301.6	2331.9	6524.2	solute carrier family 34 (sodium phosphate), member 2
L	B031C020R01	NM_018656	SLC35E3	0.0072464	0.0367771	628	297.5	304.2	solute carrier family 35, member E3
L	B07C012R016	Q9NP94	SLC39A2	0.0080808	0.0393602	476.1	765.6	986.8	solute carrier family 39 (zinc transporter), member 2
L	B027C016R04	Q9NSD5	SLC6A13	0.0019197	0.0157129	92.1	278	419	solute carrier family 6 (neurotransmitter transporter, GABA), member 13
L	B040C08R013	Q9UHI5	SLC7A8	0.0072581	0.0367771	133.7	348.4	219.6	solute carrier family 7 (cationic amino acid transporter, y+ system), member 8
L	B014C010R014	Q9UBY0	SLC9A2	0.0007462	0.0090762	162	255.7	84.5	solute carrier family 9 (sodium/hydrogen exchanger), member 2
L	B023C023R07	O00631	SLN	0.0003733	0.005958	9784.7	66291.7	67022.5	sarcolipin
L	B035C014R011	P03973	SLPI	0.0049223	0.0283327	54.2	48.5	174.7	secretory leukocyte peptidase inhibitor
L	B026C022R012	Q12824	SMARCB1	0.0058673	0.0321367	1762.6	962.5	1030.4	SWI/SNF related, matrix associated, actin dependent regulator of chromatin, subfamily b, member 1
L	B029C020R01	Q96GM5	SMARCD1	0.0077553	0.0383187	672.5	501.1	354.8	SWI/SNF related, matrix associated, actin dependent regulator of chromatin, subfamily d, member 1
L	B024C05R010	O95347	SMC2	0.0014578	0.0133266	264.6	154.2	89	structural maintenance of chromosomes 2
L	B048C06R07	Q9NTJ3	SMC4	0.0015521	0.0137624	868.4	614.5	371.7	structural maintenance of chromosomes 4
L	B04C022R07	Q6ZTQ8	SMCHD1	0.0058241	0.0319766	134.5	186.2	357.9	structural maintenance of chromosomes flexible hinge domain containing 1
L	B015C024R010	NP_055907	SMG1	0.0040931	0.0249179	307.3	386.7	58.4	PI-3-kinase-related kinase SMG-1
L	B014C02R01	Q9UHP9	SMPX	0.00135625	0.0127831	4624.1	12839.8	14316.9	small muscle protein, X-linked
L	B040C022R012	P53814	SMTN	0.0001287	0.0031772	326.9	712.3	1355	Smoothelin
L	B026C021R01	NP_060695	SMU1	0.0004996	0.0070406	128.3	225.2	89.2	smu-1 suppressor of mec-8 and unc-52 homolog (C. elegans)
L	B015C02R012	Q9H7B4	SMYD3	0.0023477	0.0177194	151.1	141.8	69.7	SET and MYND domain containing 3
L	B048C011R05	O60641	SNAP91	0.002401	0.0179109	610.9	684.6	150.5	synaptosomal-associated protein, 91kDa homolog (mouse)
L	B042C05R06	O95295	SNAPAP	0.0076022	0.0377937	532.7	894.7	1223.7	SNAP-associated protein
L	B030C022R011	Q7KZF4	SND1	0.0071893	0.0366297	509.2	255.6	214.6	staphylococcal nuclease and tudor domain containing 1
L	B017C010R02	P62308	SNRPG	0.0044042	0.0263064	13889.5	6848.9	6719.7	small nuclear ribonucleoprotein polypeptide G
L	B042C05R05	P63162	SNRPN	0.0003594	0.0058174	882.1	665	328.4	small nuclear ribonucleoprotein polypeptide N
L	B024C03R06	Q9H3E2	SNX25	0.0056885	0.0313883	121.7	239	205.8	sorting nexin 25
L	B046C018R01	O14508	SOCS2	0.0033878	0.0221856	156.5	275.7	386.5	suppressor of cytokine signaling 2
L	B046C023R02	P04179	SOD2	0.0018131	0.0152144	181.5	94.5	246.3	Superoxide dismutase 2, mitochondrial
L	B015C021R015	Q9BX66	SORBS1	1.55e-05	0.000923	172.3	1326.6	1315.6	sorbin and SH3 domain containing 1
L	B011C08R019	Q6X4U4	SOSTDC1	0.0063799	0.033861	136.1	86.3	206.5	sclerostin domain containing 1
L	B020C07R015	Q06945	SOX4	0.003259	0.0216128	2620.5	1236.8	1418.8	SRY (sex determining region Y)-box 4
L	B06C022R013	O75391	SPAG7	0.009009	0.0423485	1099.2	1372	2111	sperm associated antigen 7
L	B039C09R05	Q9P0W8	SPATA7	0.0048659	0.02811	167.1	159.9	76.7	spermatogenesis associated 7
L	B029C011R02	NP_872319	SPC24	0.0019933	0.016	2117.4	1062.9	880.4	SPC24, NDC80 kinetochore complex component, homolog (S. cerevisiae)
L	B019C012R014	NP_065726	SPC25	0.0004243	0.006414	810.9	358.9	253.6	SPC25, NDC80 kinetochore complex component, homolog (S. cerevisiae)
L	B030C012R03	NP_653323	SPEF2	0.0009798	0.0106878	264.4	239.5	101.6	sperm flagellar 2
L	B013C01R02	Q9BUD6	SPON2	0.0018656	0.0154633	534.5	790.7	1349.2	spondin 2, extracellular matrix protein
L	B032C019R015	NP_543137	SPSB3	0.006232	0.0333728	114	189	320.3	splA/ryanodine receptor domain and SOCS box containing 3
L	B018C09R04	Q14534	SQLE	1.22e-05	0.0007899	237.6	128.3	39.2	squalene epoxidase
L	B03C09R02	Q13501	SQSTM1	0.0007077	0.0087879	66.1	58.2	161.4	sequestosome 1
L	B028C014R02	NP_689759	SRFBP1	0.0077609	0.0383187	87.1	56.2	106.3	serum response factor binding protein 1
L	B039C020R014	P61011	SRP54	0.006854	0.0354957	887.2	822.4	451.7	signal recognition particle 54kDa
L	B038C09R01	P78362	SRPK2	0.0059009	0.0322354	401.7	497.7	226.7	SFRS protein kinase 2
L	B010C03R01	Q9UPE1	SRPK3	0.000125	0.0031577	97.9	243.8	434.4	SFRS protein kinase 3
L	B03C020R05	Q8WXF0	SRrp35	0.0009236	0.0103743	465.8	168.1	174.6	serine-arginine repressor protein (35 kDa)
L	B09C016R02	Q9BWG4	SSBP4	0.0041844	0.0253241	312.8	165.2	162.9	single stranded DNA binding protein 4
L	B022C03R019	P51571	SSR4	0.0041773	0.0253035	170.3	70.3	1124.7	signal sequence receptor, delta (translocon-associated protein delta)
L	B011C013R016	Q9Y2D8	SSX2IP	0.0014984	0.0135267	392.9	305.3	159.6	synovial sarcoma, X breakpoint 2 interacting protein
L	B07C07R02	Q92187	ST8SIA4	0.0050344	0.0287926	227.5	399.6	444.4	ST8 alpha-N-acetyl-neuraminide alpha-2,8-sialyltransferase 4
L	B028C019R01	NP_659501	STAC3	5.98e-05	0.0020089	534	2114.5	3077.6	SH3 and cysteine rich domain 3
L	B033C019R012	O93436	STAM2	0.0040955	0.0249179	171.2	104.9	36.7	signal transducing adaptor molecule (SH3 domain and ITAM motif) 2
L	B034C010R014	P16949	STMN1	0.0013134	0.0125694	24546	13693.4	6598.5	stathmin 1/oncoprotein 18
L	B016C020R03	Q93045	STMN2	1e-07	7.63e-05	8208.3	880.1	311.5	stathmin-like 2
L	B09C04R015	NP_849193	STT3B	0.0080084	0.039063	726	376.7	312.5	STT3, subunit of the oligosaccharyltransferase complex, homolog B (S. cerevisiae)
L	B039C013R04	Q8IWU5	SULF2	0.0062427	0.0333933	250.4	89.4	122.5	sulfatase 2
L	B010C018R015	P50224	SULT1A3	0.000723	0.0089404	216.4	207.7	466.9	sulfotransferase family, cytosolic, 1A, phenol-preferring, member 3
L	B09C03R07	Q15527	SURF2	0.0031776	0.021337	261.1	98.3	125.3	surfeit 2
L	B018C015R011	NP_001032252	SUSD4	0.0020404	0.016264	248.2	225.1	62.1	sushi domain containing 4
L	B037C010R07	Q9H5I1	SUV39H2	0.00676	0.0352002	340.2	158	97	suppressor of variegation 3-9 homolog 2 (Drosophila)
L	B023C02R09	NP_055870	SWAP70	0.0074004	0.0372353	41	70.5	138.2	SWAP-70 protein
L	B09C023R02	Q8NF91	SYNE1	0.0040739	0.0248969	643.7	1079.1	1378.1	spectrin repeat containing, nuclear envelope 1
L	B026C09R016	Q9HCH5	SYTL2	0.0005721	0.0076836	300.7	1069.6	592.1	synaptotagmin-like 2
L	B043C05R05	Q9Y6A5	TACC3	0.0001175	0.003043	676.7	218	176.7	transforming, acidic coiled-coil containing protein 3
L	B035C013R09	Q01995	TAGLN	0.0016389	0.0142557	1847.5	674.9	1018.7	transgelin
L	B015C02R013	Q9H2K8	TAOK3	0.0003967	0.0061457	134.7	210.6	74.1	TAO kinase 3
L	B031C03R015	Q03519	TAP2	0.0068513	0.0354957	50.6	56.2	160.3	transporter 2, ATP-binding cassette, sub-family B (MDR/TAP)
L	B029C021R04	P26639	TARS	0.0004501	0.0066288	346.7	238.8	112.8	threonyl-tRNA synthetase
L	B038C02R02	Q9P2M4	TBC1D14	0.0065421	0.0343952	416.7	1064.9	1487.4	TBC1 domain family, member 14
L	B038C07R06	O95759	TBC1D8	0.00654	0.0343952	232.7	680.9	411	TBC1 domain family, member 8 (with GRAM domain)
L	B019C01R014	O15273	TCAP	8.7e-06	0.0006352	758.9	2982.6	13671.2	titin-cap (telethonin)
L	B019C010R014	O75764	TCEA3	0.0053462	0.0301239	112.4	253.4	500.6	transcription elongation factor A (SII), 3
L	B017C022R03	Q12870	TCF15	0.0006445	0.00833	179.9	155.5	387.4	transcription factor 15 (basic helix-loop-helix)
L	B031C04R02	P36402	TCF7	0.0030144	0.0206382	695.5	1368.6	1826	transcription factor 7 (T-cell specific, HMG-box)
L	B012C011R06	P20062	TCN2	0.0085101	0.0406153	358.5	407.2	702.3	transcobalamin II; macrocytic anemia
L	B026C014R012	P28347	TEAD1	0.0044826	0.0265895	601.3	1282.1	790.6	TEA domain family member 1 (SV40 transcriptional enhancer factor)
L	B014C019R02	Q02763	TEK	0.0002291	0.0043195	121	202.8	353.2	TEK tyrosine kinase, endothelial (venous malformations, multiple cutaneous and mucosal)
L	B032C023R04	Q9UGI8	TES	0.0002215	0.0042701	515.7	150.6	254.7	testis derived transcript (3 LIM domains)
L	B08C04R04	P48307	TFPI2	0.0007472	0.0090762	1149.6	2809.9	2853	tissue factor pathway inhibitor 2
L	B027C04R07	Q8IXH7	TH1L	0.0006682	0.0084362	521.9	493.2	1127.4	TH1-like (Drosophila)
L	B019C08R015	Q9NPJ3	THEM2	0.0006486	0.0083357	1768.7	2895.7	4383.8	thioesterase superfamily member 2
L	B018C012R02	O43615	TIMM44	0.0067586	0.0352002	62.1	98.4	143.6	translocase of inner mitochondrial membrane 44 homolog (yeast)
L	B026C011R019	P35625	TIMP3	0.0014579	0.0133266	451.3	581.7	1312.1	TIMP metallopeptidase inhibitor 3 (Sorsby fundus dystrophy, pseudoinflammatory)
L	B032C021R09	P29401	TKT	0.0001998	0.0040415	1367.9	396.9	478.1	transketolase (Wernicke-Korsakoff syndrome)
L	B040C023R015	Q9Y6L7	TLL2	0.0002202	0.004269	191.3	361.2	110.7	tolloid-like 2
L	B044C018R04	Q15399	TLR1	0.0011648	0.0117214	49.3	161.4	131.7	toll-like receptor 1
L	B02C022R08	Q9BZW5	TM6SF1	0.0039123	0.0241893	731.1	1649	1783.2	transmembrane 6 superfamily member 1
L	B047C03R015	P49755	TMED10	0.001126	0.0114825	150.9	75.2	220.3	transmembrane emp24-like trafficking protein 10 (yeast)
L	B037C024R01	NP_060945	TMEM165	0.0001645	0.0037137	686.5	320.8	235.4	transmembrane protein 165
L	B010C013R010	Q75V66	TMEM16E	0.0001136	0.0029986	40.5	127.4	89.9	Transmembrane protein 16E
L	B024C07R02	NP_076979	TMEM38A	0.000465	0.0067585	151.7	335.4	728.3	transmembrane protein 38A
L	B031C011R06	NP_848640	TMEM52	0.0001	0.0027562	229.6	1061.3	813.4	transmembrane protein 52
L	B020C06R013	Q8N661	TMEM86B	0.0099769	0.045047	5276.7	8302.7	11356.2	transmembrane protein 86B
L	B03C06R09	Q9NQ34	TMEM9B	0.007961	0.0389988	1066.9	1180.9	2317.7	TMEM9 domain family, member B
L	B043C022R02	P28289	TMOD1	0.0007258	0.0089589	223.4	487.7	556.1	tropomodulin 1
L	B031C022R016	Q9NZQ9	TMOD4	1e-07	7.63e-05	25.6	757.9	3727	tropomodulin 4 (muscle)
L	B01C015R05	NP_055165	TNFAIP8	0.0098324	0.0448073	248	216.4	126.6	tumor necrosis factor, alpha-induced protein 8
L	B032C08R06	Q9NP84	TNFRSF12A	0.0020951	0.0165082	483.8	656.7	2044.2	tumor necrosis factor receptor superfamily, member 12A
L	B03C021R04	P50591	TNFSF10	0.0047697	0.0279066	173.6	281.2	329.7	tumor necrosis factor (ligand) superfamily, member 10
L	B041C02R05	Q9UKE5	TNIK	0.0079707	0.0389988	102.9	240	269.6	TRAF2 and NCK interacting kinase
L	B04C07R016	P48788	TNNI2	0.000513	0.0071414	9157.5	50938.5	65150.5	troponin I type 2 (skeletal, fast)
L	B044C011R010	P45379	TNNT2	0.0010165	0.0108527	3082.8	2534.1	1193.6	troponin T type 2 (cardiac)
L	B044C08R016	P45378	TNNT3	0.0001329	0.0032344	1995.3	8793.3	16186.6	troponin T type 3 (skeletal, fast)
L	B023C020R07	NP_857636	tnnt3b	0.0009615	0.010609	9682.5	40285.9	66199.1	troponin T3b, skeletal, fast
L	B015C016R01	Q14106	TOB2	0.00039995	0.0057065	114.6	370.8	251.2	transducer of ERBB2, 2
L	B020C08R016	Q9H0E2	TOLLIP	0.0022514	0.0173439	307.5	366.7	591	toll interacting protein
L	B032C01R014	Q71UQ5	TOP2A	0.0083818	0.0402549	277	201.5	144.8	topoisomerase (DNA) II alpha 170kDa
L	B01C017R011	Q13625	TP53BP2	0.0001706	0.0037647	291.9	561.3	1013.1	tumor protein p53 binding protein, 2
L	B024C012R01	P09493	TPM1	0.00072755	0.0088221	10806	38910.5	62141.6	Tropomyosin 1 (alpha)
L	B09C020R016	P06753	TPM3	0.0006782	0.0085247	3467.9	951.7	1523.7	tropomyosin 3
L	B047C08R02	P67936	TPM4	0.0030222	0.0206382	10270.4	3924.1	4990.8	Tropomyosin 4
L	B034C05R07	Q9ULW0	TPX2	0.0003231	0.0054482	1008.8	362.1	312.5	TPX2, microtubule-associated, homolog (Xenopus laevis)
L	B047C014R015	Q6Q0C0	TRAF7	0.0093777	0.0433687	688.2	476.9	387.4	TNF receptor-associated factor 7
L	B010C01R07	Q8IUR0	TRAPPC5	0.009537	0.0438961	456.1	857.8	572.6	trafficking protein particle complex 5
L	B07C021R04	Q13061	TRDN	8.45e-05	0.0024889	997.3	4574.2	6636.2	triadin
L	B034C09R04	Q96RU8	TRIB1	0.0002064	0.0041178	2061.3	7179.8	9502.5	tribbles homolog 1 (Drosophila)
L	B02C09R014	Q969Q1	TRIM63	0.0075005	0.0374643	129.8	214.5	314.8	tripartite motif-containing 63
L	B031C015R014	O75962	TRIO	0.0008544	0.0099554	1781.8	1023.2	770.1	triple functional domain (PTPRF interacting)
L	B02C02R04	Q9NRE2	TSHZ2	0.0011506	0.0116126	398.7	197.1	137.8	teashirt family zinc finger 2
L	B044C07R01	O95857	TSPAN13	0.0013463	0.0124516	88.7	197.15	432.55	Tetraspanin 13
L	B038C012R01	Q16762	TST	0.00059275	0.00779655	132.75	328.4	495.6	thiosulfate sulfurtransferase (rhodanese)
L	B038C024R016	Q9UNY4	TTF2	0.0024587	0.0182043	251.5	149.6	95.9	transcription termination factor, RNA polymerase II
L	B016C015R019	Q14166	TTLL12	0.004428	0.0263339	475.2	285.2	257.8	tubulin tyrosine ligase-like family, member 12
L	B034C05R010	NP_596870	TTN	0.0001326	0.0032344	641.1	1394.9	2280	titin
L	B037C019R01	P68363	TUBA1B	4.43e-05	0.0017473	52836.1	23228.2	12273.4	tubulin, alpha 1b
L	B028C01R010	Q9BQE3	TUBA1C	0.0063265	0.0337364	22876.6	9506.5	4513.8	tubulin, alpha 1c
L	B029C019R01	P68366	TUBA4A	0.0005633	0.0075951	75442.7	53003	28220.9	tubulin, alpha 4a
L	B01C04R06	P07437	TUBB	0.0012428	0.0121674	4275.2	2207.5	1800.5	tubulin, beta
L	B044C021R08	NP_001060	TUBB2A	0.004138	0.0251097	2579	1667	898.4	tubulin, beta 2A
L	B048C021R08	NP_821080	TUBB2B	0.0021247	0.0166649	5080.1	4355.7	2407.3	tubulin, beta 2B
L	B030C02R07	P04350	TUBB4	0.0011403	0.0115627	233.4	300.7	106.4	tubulin, beta 4
L	B047C09R08	Q13454	TUSC3	7.53e-05	0.0023071	964.1	474.9	198.4	tumor suppressor candidate 3
L	B037C016R08	Q15672	TWIST1	3.25e-05	0.0015383	1597.2	252.5	193.5	twist homolog 1 (acrocephalosyndactyly 3; Saethre-Chotzen syndrome) (Drosophila)
L	B043C04R012	Q86VQ3	TXNDC2	0.0015261	0.0136198	9450.6	23804.3	25469.8	thioredoxin domain containing 2 (spermatozoa)
L	B036C014R013	O43914	TYROBP	0.0057729	0.0318122	67.5	67.9	166.3	TYRO protein tyrosine kinase binding protein
L	B08C021R02	NP_060919	UBAP2	0.0035818	0.0229095	209.9	447.7	286.5	ubiquitin associated protein 2
L	B015C01R016	P22314	UBE1	0.0021968	0.0170743	156.1	72.9	117.8	ubiquitin-activating enzyme E1 (A1S9T and BN75 temperature sensitivity complementing)
L	B021C014R05	NP_057067	UBE2D4	0.0003642	0.0058674	69.4	157.9	292	ubiquitin-conjugating enzyme E2D 4 (putative)
L	B04C06R08	Q9NPD8	UBE2T	0.0008535	0.0099554	614.5	234.5	299.8	ubiquitin-conjugating enzyme E2T (putative)
L	B018C011R06	Q14139	UBE4A	0.002748	0.0195233	51.3	93.9	164.9	ubiquitination factor E4A (UFD2 homolog, yeast)
L	B028C011R02	Q9BZV1	UBXD1	0.0011161	0.0114472	1119.5	2173.4	2645.4	UBX domain containing 1
L	B016C01R02	P09936	UCHL1	8e-07	0.0001961	2719.5	238.5	166.3	Ubiquitin carboxyl-terminal esterase L1 (ubiquitin thiolesterase)
L	B010C04R07	Q9NWZ5	UCKL1	0.000853	0.0099554	80.6	56.6	218.8	uridine-cytidine kinase 1-like 1
L	B021C017R07	P55851	UCP2	0.0001351	0.0032763	42	183.3	112	uncoupling protein 2 (mitochondrial, proton carrier)
L	B021C013R014	Q9NYU1	UGCGL2	0.0028714	0.0201291	127.4	178.1	77.6	UDP-glucose ceramide glucosyltransferase-like 2
L	B031C07R016	Q9H1C4	UNC93B1	0.0020743	0.0164008	180.8	84.8	891.3	unc-93 homolog B1 (C. elegans)
L	B023C012R011	Q6UX52	UNQ464	0.0008477	0.0099449	217.9	544.1	563.7	GLPG464
L	B018C017R09	P14927	UQCRB	0.0070623	0.0361706	6554.6	9917.6	15567.1	ubiquinol-cytochrome c reductase binding protein
L	B05C023R015	NP_116136	USMG5	0.0059768	0.0323747	6364.8	5111.3	9816	up-regulated during skeletal muscle growth 5 homolog (mouse)
L	B032C015R05	Q92995	USP13	6.85e-05	0.0021664	643.2	1338.9	2298.9	ubiquitin specific peptidase 13 (isopeptidase T-3)
L	B012C02R08	O75604	USP2	0.001305	0.0125437	421.8	916.1	930.9	ubiquitin specific peptidase 2
L	B040C019R09	Q9UPU5	USP24	0.0073616	0.0371217	484	871.2	905.7	ubiquitin specific peptidase 24
L	B017C022R04	Q9UHP3	USP25	0.0007603	0.0091865	268.8	537.5	627.9	ubiquitin specific peptidase 25
L	B043C013R01	P63027	VAMP2	0.002525	0.0184979	273.35	440.1	656.35	vesicle-associated membrane protein 2 (synaptobrevin 2)
L	B041C016R012	O75379	VAMP4	0.0030067	0.020635	723.9	479.8	285.3	vesicle-associated membrane protein 4
L	B01C014R05	O95183	VAMP5	1e-05	0.0006931	268.5	297.6	1415.4	Vesicle-associated membrane protein 5 (myobrevin)
L	B08C01R08	MGI:1336882	Vamp8	0.0041297	0.0250815	1538.9	1884.8	3284.3	vesicle-associated membrane protein 8
L	B023C020R011	P13611	VCAN	0.0009796	0.0106878	1430.6	1726.1	655.1	versican
L	B013C03R016	Q9Y277	VDAC3	0.0007555	0.0091446	3856.9	5494.4	10604.7	voltage-dependent anion channel 3
L	B020C022R06	P49765	VEGFB	0.0001976	0.0040343	476.5	367.1	967.3	vascular endothelial growth factor B
L	B040C010R08	P08670	VIM	0.0001118	0.0029625	75454.8	58205.1	25225.1	vimentin
L	B029C017R01	Q99986	VRK1	0.0014999	0.0135267	439.5	234.8	203.8	vaccinia related kinase 1
L	B026C07R06	Q96P53	WDFY2	0.0099239	0.0449585	210	411.7	375.4	WD repeat and FYVE domain containing 2
L	B034C012R014	O75717	WDHD1	0.0030213	0.0206382	451.5	290.4	173.8	WD repeat and HMG-box DNA binding protein 1
L	B013C05R014	Q9GZL7	WDR12	0.003766	0.0236902	253.5	175.5	132.8	WD repeat domain 12
L	B046C04R02	NP_079408	WDR19	0.0067912	0.0353091	286.3	163.4	126.9	WD repeat domain 19
L	B038C015R04	NP_061918	WDR44	0.0036829	0.0233602	537.6	999.5	311.4	WD repeat domain 44
L	B016C01R017	Q9Y484	WDR45	0.0029269	0.0203313	402.5	981.8	947.1	WD repeat domain 45
L	B037C08R013	Q16763	WDR54	0.0056539	0.0312673	2797.6	1260.9	1415.6	WD repeat domain 54
L	B024C01R01	NP_056235	WDSOF1	0.0097781	0.0446488	315.6	263.7	157.7	WD repeats and SOF1 domain containing
L	B042C019R013	Q8IUB2	WFDC3	0.0022129	0.0171219	47.7	122.3	372.3	WAP four-disulfide core domain 3
L	B015C01R08	MGI:2669209	Wfikkn2	0.0082253	0.039831	203.7	757.6	223.6	WAP, follistatin/kazal, immunoglobulin, kunitz and netrin domain containing 2
L	B040C011R07	Q9H0M0	WWP1	0.0065733	0.0344371	195.7	367.4	366.9	WW domain containing E3 ubiquitin protein ligase 1
L	B06C018R03	MGI:2685198	Xirp2	0.0006154	0.008091	708.8	2049.8	2225.3	xin actin-binding repeat containing 2
L	B01C08R08	O14980	XPO1	0.0070981	0.0362997	272.5	607.6	612.6	exportin 1 (CRM1 homolog, yeast)
L	B045C024R012	O60688	YPEL1	4.85e-05	0.0018264	444.6	321.2	116.3	yippee-like 1 (Drosophila)
L	B07C017R015	P61236	YPEL3	0.0001089	0.0029424	443.7	840.5	1596.8	yippee-like 3 (Drosophila)
L	B014C07R07	P31946	YWHAB	0.0065521	0.0343952	2391.2	1147.9	1796.4	tyrosine 3-monooxygenase/tryptophan 5-monooxygenase activation protein, beta polypeptide
L	B038C02R06	P62258	YWHAE	0.0016868	0.01458	207.9	85.6	136.6	tyrosine 3-monooxygenase/tryptophan 5-monooxygenase activation protein, epsilon polypeptide
L	B027C019R01	P27348	YWHAQ	0.0048334	0.0280063	2138.9	943.1	1045.7	tyrosine 3-monooxygenase/tryptophan 5-monooxygenase activation protein, theta polypeptide
L	B035C07R03	Q9HC78	ZBTB20	1.69e-05	0.0009829	63.2	138.9	347.3	zinc finger and BTB domain containing 20
L	B040C016R04	XP_220612	Zbtb4	0.0082455	0.039831	465.1	636	911.1	zinc finger and BTB domain containing 4
L	B031C09R010	Q8IZN3	ZDHHC14	0.0054067	0.0303651	6085.6	6375.7	3493.6	zinc finger, DHHC-type containing 14
L	B010C019R05	Q9NUE0	ZDHHC18	0.0068969	0.0356061	367.5	518.5	830	zinc finger, DHHC-type containing 18
L	B032C011R013	MGI:99948	Zfhx3	0.0021842	0.0170149	2451.9	588.3	524.8	zinc finger homeobox 3
L	B033C010R011	Q9H2Y7	ZFP106	0.0003157	0.005363	3470.7	4118.2	1292.7	zinc finger protein 106 homolog (mouse)
L	B040C016R011	Q9Y2G7	ZFP30	0.0035639	0.0228771	470	1097.4	558.2	zinc finger protein 30 homolog (mouse)
L	B020C023R04	NP_001031703	Zfp36l2	0.0008976	0.0101822	185.6	81.2	227.8	zinc finger protein 36, C3H type-like 2
L	B01C017R06	Q96E35	ZMYND19	0.0076967	0.038139	640.8	362.8	507.2	zinc finger, MYND-type containing 19
L	B01C013R09	P17020	ZNF16	0.0019487	0.0158271	243.4	759.3	685.7	zinc finger protein 16
L	B045C011R014	Q14929	ZNF169	0.0008859	0.0100996	249.5	527.9	174	zinc finger protein 169
L	B047C011R010	Q8N895	ZNF366	0.0021405	0.0167125	20	128.5	87.5	zinc finger protein 366
L	B028C013R04	NP_877432	ZNF438	3.42e-05	0.0015862	31.8	87.7	163.7	zinc finger protein 438
L	B05C04R05	Q6P9G9	ZNF449	0.0070334	0.0360764	187.9	266.1	132.2	zinc finger protein 449
L	B032C05R04	NP_116161	ZNF503	0.009154	0.0427664	295.4	156.8	162.6	zinc finger protein 503
L	B040C010R010	NP_116217	ZNF587	0.006234	0.0333728	157.3	77.4	143.7	zinc finger protein 587
L	B022C06R013	NP_079116	ZNF613	0.0006572	0.0083693	201.3	239.8	116.6	zinc finger protein 613
L	B027C06R013	P51508	ZNF81	0.0004937	0.007015	20	121.4	116.7	zinc finger protein 81
L	B025C013R016	Q9UHR6	ZNHIT2	0.0059149	0.0322354	165.6	113.8	241.6	zinc finger, HIT type 2
