# Supplementary material for: Integrated analysis of miRNA and mRNA paired expression profiling of prenatal skeletal muscle development in three genotype pigs
Source: Sci Rep. 2015 Oct 26;5:15544. doi: 10.1038/srep15544 (PMC4620456; doi:10.1038/srep15544)
Supplement: Supplementary Table S2 [file srep15544-s3.xls]

## Sheet: Sheet1
Table S2.The mRNA genes differentially expressed during prenatal skeletal muscle development in Tongcheng pigs; T, Tongcheng pigs; 33, 65 and 90 refer to days post coitus.
Breed	Array ID	Acc	Gene symbol	Parametric p-value	FDR	Geom mean of intensities in T33	Geom mean of intensities in T65	Geom mean of intensities in T90	Gene name
T	B030C02R08	NM_183259	2210020M01Rik	0.0055159	0.0505395	100.2	245.4	188.4	RIKEN cDNA 2210020M01 gene
T	B042C022R07	Q9NPC4	A4GALT	0.0002377	0.008818	2365.5	799.8	315.3	alpha 1,4-galactosyltransferase (globotriaosylceramide synthase)
T	B034C06R011	NM_175437	A530088I07Rik	0.0012614	0.0219599	83.9	211.9	176.6	RIKEN cDNA A530088I07 gene
T	B047C015R08	O60706	ABCC9	0.001662	0.0259234	639.9	1498.4	2240.5	ATP-binding cassette, sub-family C (CFTR/MRP), member 9
T	B043C07R06	Q7Z7G0	ABI3BP	0.0047757	0.0466225	946.5	2434.5	2299.7	ABI gene family, member 3 (NESH) binding protein
T	B018C024R015	O14639	ABLIM1	0.007714	0.0606428	637	424	261	actin binding LIM protein 1
T	B038C015R07	NP_631905	ABRA	0.0058732	0.0521446	938.9	1554.9	2006.6	actin-binding Rho activating protein
T	B028C012R015	P42765	ACAA2	0.0032712	0.0372204	522.5	599.5	1133.9	acetyl-Coenzyme A acyltransferase 2 (mitochondrial 3-oxoacyl-Coenzyme A thiolase)
T	B08C02R013	P16219	ACADS	0.0053819	0.0501204	120.6	190.7	320.8	acyl-Coenzyme A dehydrogenase, C-2 to C-3 short chain
T	B08C018R07	P24752	ACAT1	0.0043133	0.0433414	1213.7	1030.3	2988.5	acetyl-Coenzyme A acetyltransferase 1 (acetoacetyl Coenzyme A thiolase)
T	B02C016R01	Q99798	ACO2	0.00354495	0.0381034	462.95	682.75	1159.7	aconitase 2, mitochondrial
T	B06C03R016	P68133	ACTA1	0.0066001	0.0557851	40497.3	49726	80230.3	actin, alpha 1, skeletal muscle
T	B019C04R06	P62736	ACTA2	0.0085001	0.0641057	12699.7	20695.8	9158.1	actin, alpha 2, smooth muscle, aorta
T	B034C07R016	O43707	ACTN4	0.000226	0.0085844	514.3	905.2	1696.1	actinin, alpha 4
T	B020C06R010	P14621	ACYP2	0.001515	0.0247558	939.5	1460.6	2236.6	acylphosphatase 2, muscle type
T	B041C023R02	NP_872309	ADAT2	0.0073916	0.0594035	750.3	561.8	343.2	adenosine deaminase, tRNA-specific 2, TAD2 homolog (S. cerevisiae)
T	B08C021R08	P35318	ADM	0.0002651	0.009326	75	160.1	566.7	adrenomedullin
T	B043C011R012	P35573	AGL	0.0098102	0.0695531	160.1	475.3	208.8	amylo-1, 6-glucosidase, 4-alpha-glucanotransferase (glycogen debranching enzyme, glycogen storage disease type III)
T	B030C024R03	Q99943	AGPAT1	0.0013114	0.0225774	84.2	281.4	312.3	1-acylglycerol-3-phosphate O-acyltransferase 1 (lysophosphatidic acid acyltransferase, alpha)
T	B038C024R02	Q9NRZ5	AGPAT4	0.0025023	0.0321828	328.2	164.1	147.4	1-acylglycerol-3-phosphate O-acyltransferase 4 (lysophosphatidic acid acyltransferase, delta)
T	B031C08R07	P30556	AGTR1	0.0030769	0.0363456	242.2	633.7	901.7	angiotensin II receptor, type 1
T	B015C011R016	Q09666	AHNAK	0.0004385	0.0123845	51.1	72	198.3	AHNAK nucleoprotein (desmoyokin)
T	B019C014R03	P00568	AK1	1.35e-05	0.0017817	2952.5	6041.6	16081.7	adenylate kinase 1
T	B013C018R014	P31749	AKT1	0.0071233	0.0585476	1437.4	1005	645.9	v-akt murine thymoma viral oncogene homolog 1
T	B03C08R015	P51649	ALDH5A1	0.0081783	0.0629234	241.3	217.3	629.5	aldehyde dehydrogenase 5 family, member A1 (succinate-semialdehyde dehydrogenase)
T	B014C017R010	P04075	ALDOA	0.0008619	0.0183802	6928.8	15614.5	21587	aldolase A, fructose-bisphosphate
T	B09C08R08	Q9C0K7	ALS2CR2	0.0069204	0.0574301	475.5	1004.9	1282.8	amyotrophic lateral sclerosis 2 (juvenile) chromosome region, candidate 2
T	B011C022R08	P23109	AMPD1	2.18e-05	0.0022103	333.6	1631.3	2703.2	adenosine monophosphate deaminase 1 (isoform M)
T	B032C018R03	P04746	AMY2A	2.08e-05	0.0022103	24	144.6	223.2	amylase, alpha 2A (pancreatic)
T	B04C016R016	P03950	ANG	0.003174	0.0367959	1327	1400	4178.8	angiogenin, ribonuclease, RNase A family, 5
T	B043C023R05	O95841	ANGPTL1	0.0001372	0.0064938	374.1	870.5	1722.6	angiopoietin-like 1
T	B047C011R03	Q9UKU9	ANGPTL2	0.0004485	0.0126083	39.4	163.8	222.8	angiopoietin-like 2
T	B028C02R016	P16157	ANK1	3.03e-05	0.0027362	240.4	308.9	1043.7	ankyrin 1, erythrocytic
T	B015C04R016	Q12955	ANK3	0.000298	0.0099165	162.7	288	590.3	ankyrin 3, node of Ranvier (ankyrin G)
T	B031C014R04	NP_055206	ANKRD1	0.001563	0.0250628	1136.8	212.6	618.9	ankyrin repeat domain 1 (cardiac muscle)
T	B015C04R06	Q9GZV1	ANKRD2	0.0010011	0.0196321	289.2	242.1	980.7	ankyrin repeat domain 2 (stretch responsive muscle)
T	B05C08R02	NP_115666	ANKRD32	0.0087991	0.0651437	511.7	768.2	314.5	ankyrin repeat domain 32
T	B07C08R02	Q9H6X2	ANTXR1	0.0061774	0.0538698	137.6	110.8	51.7	anthrax toxin receptor 1
T	B044C017R014	P59780	AP3S2	0.004261	0.0432481	48.3	232	12.3	adaptor-related protein complex 3, sigma 2 subunit
T	B017C019R06	Q9Y235	APOBEC2	0.0036421	0.039512	1941.6	4501.3	6328.3	apolipoprotein B mRNA editing enzyme, catalytic polypeptide-like 2
T	B044C019R04	NP_004806	ARHGAP29	0.0086127	0.0644068	100.6	177.6	266.2	Rho GTPase activating protein 29
T	B04C021R01	P40616	ARL1	0.0060932	0.0534069	1204.6	476.1	1504.7	ADP-ribosylation factor-like 1
T	B023C08R01	P40617	ARL4A	0.00012695	0.0050263	2108.55	3082.65	596.35	ADP-ribosylation factor-like 4A
T	B033C09R012	Q6T311	ARL9	0.0037916	0.0402813	187.3	196.9	100.5	ADP-ribosylation factor-like 9
T	B031C013R08	O00327	ARNTL	0.0004081	0.0119692	118	151.5	339.2	aryl hydrocarbon receptor nuclear translocator-like
T	B016C015R05	Q9BYD9	ARPM1	0.0018557	0.0275068	620.1	979.8	417.7	actin related protein M1
T	B028C021R03	P51689	ARSD	0.0024566	0.0319917	40.7	135.1	143.7	arylsulfatase D
T	B042C014R04	Q13508	ART3	1e-07	0.0001716	10.4	914.1	4583.8	ADP-ribosyltransferase 3
T	B042C011R05	Q8WXH4	ASB11	0.0002264	0.0085844	83.4	592.1	636.6	ankyrin repeat and SOCS box-containing 11
T	B029C022R014	Q96Q27	ASB2	1.96e-05	0.0022028	41.7	115.3	244.1	ankyrin repeat and SOCS box-containing 2
T	B017C06R016	Q8N9N2	ASCC1	0.0034449	0.0382521	181.9	209.6	86.1	activating signal cointegrator 1 complex subunit 1
T	B047C07R01	P08243	ASNS	0.00551065	0.0489832	373.85	799.6	140.05	asparagine synthetase
T	B025C014R07	Q9Y4P1	ATG4B	0.0092575	0.0675896	146.7	141.7	44	ATG4 autophagy related 4 homolog B (S. cerevisiae)
T	B022C022R09	P05023	ATP1A1	0.0023579	0.0313676	377.8	491.4	161.8	ATPase, Na+/K+ transporting, alpha 1 polypeptide
T	B024C06R012	P05026	ATP1B1	0.0008931	0.0186302	240	292.7	716.7	ATPase, Na+/K+ transporting, beta 1 polypeptide
T	B019C011R07	P54709	ATP1B3	0.0008633	0.0183802	4792.7	2233.2	1879.8	ATPase, Na+/K+ transporting, beta 3 polypeptide
T	B035C03R06	O14983	ATP2A1	0.0086877	0.0645977	363.9	915.9	740.5	ATPase, Ca++ transporting, cardiac muscle, fast twitch 1
T	B023C08R07	P36542	ATP5C1	0.0062971	0.0542349	5055.8	5546.1	10067.8	ATP synthase, H+ transporting, mitochondrial F1 complex, gamma polypeptide 1
T	B024C01R07	P30049	ATP5D	0.0027009	0.0337637	3010.6	3043.7	5866.2	ATP synthase, H+ transporting, mitochondrial F1 complex, delta subunit
T	B033C013R015	O43520	ATP8B1	0.0023584	0.0313676	242.7	461.4	556	ATPase, Class I, type 8B, member 1
T	B024C04R03	Q9UII2	ATPIF1	0.0022643	0.0304811	12224.8	14382.5	27672	ATPase inhibitory factor 1
T	B018C022R01	O75366	AVIL	0.0002665	0.009326	155.1	399.8	441.1	advillin
T	B036C04R017	NM_213829.1	AWN	1.81e-05	0.0020703	615	1063.3	266.8	sperm associated AWN protein
T	B035C014R015	P61769	B2M	0.0011775	0.0211051	3642.7	5080.5	9737.5	Beta-2-microglobulin
T	B08C016R010	P80723	BASP1	0.0007034	0.0166463	403.2	170.2	63	brain abundant, membrane attached signal protein 1
T	B09C021R016	Q96GW7	BCAN	0.0091063	0.0666985	374.7	618.8	353.8	Brevican
T	B042C018R014	P06276	BCHE	0.0008581	0.0183802	450.5	1129.7	464.7	butyrylcholinesterase
T	B044C016R015	O14874	BCKDK	0.0037615	0.0402651	324.2	623.5	781.1	branched chain ketoacid dehydrogenase kinase
T	B025C013R04	NP_116010	BEX2	0.0002059	0.0081449	2875	1295.9	735	brain expressed X-linked 2
T	B06C019R09	P02818	BGLAP	0.0075228	0.0600142	122.9	277	167.7	bone gamma-carboxyglutamate (gla) protein (osteocalcin)
T	B03C012R014	O00499	BIN1	0.0029099	0.0350495	1035.1	1857	2913.3	bridging integrator 1
T	B08C03R05	Q96CA5	BIRC7	0.0005659	0.0150534	119.8	231.1	59.9	baculoviral IAP repeat-containing 7 (livin)
T	B018C018R014	P54132	BLM	0.0072487	0.0588036	473.6	294	217.3	Bloom syndrome
T	B014C03R04	Q9ULZ2	BRDG1	0.0002738	0.0093954	126.2	867.2	755.5	BCR downstream signaling 1
T	B02C014R04	Q6UXG8	BTNL9	1.19e-05	0.0017368	76.5	327.7	760.9	butyrophilin-like 9
T	B037C020R07	Q6UQ28	C11orf34	0.0005239	0.0141001	195.7	1000.8	577.2	chromosome 11 open reading frame 34
T	B031C023R05	NP_054778	C13orf15	0.0007186	0.0168319	651.6	672.6	1627.8	chromosome 13 open reading frame 15
T	B012C04R015	Q9UKR5	C14orf1	0.0053573	0.0500999	737.1	402.5	360.5	chromosome 14 open reading frame 1
T	B048C012R015	Q9BVV7	C18orf55	0.0017486	0.0266681	103.5	127	243.7	chromosome 18 open reading frame 55
T	B033C013R010	Q9H246	C1orf21	0.0049704	0.0477757	867	1666.2	1947.9	chromosome 1 open reading frame 21
T	B017C04R03	Q9BSD7	C1orf57	0.0072156	0.0587258	274	414.5	141.1	chromosome 1 open reading frame 57
T	B016C09R014	P02745	C1QA	0.0054755	0.0505085	86.6	114.8	239.6	complement component 1, q subcomponent, A chain
T	B020C09R014	P02746	C1QB	0.0048945	0.047212	889.1	939.2	2136.8	complement component 1, q subcomponent, B chain
T	B038C017R010	Q8NDZ4	C3orf58	0.0077052	0.0606428	178.2	186	93.3	Chromosome 3 open reading frame 58
T	B022C020R05	Q9NU53	C6orf72	0.0071014	0.0584375	1679.1	3456.8	3387.8	chromosome 6 open reading frame 72
T	B06C011R07	NP_057542	C8orf30A	0.0075725	0.0602191	192.8	288.8	105.8	chromosome 8 open reading frame 30A
T	B038C015R03	Q9BUW7	C9orf16	0.0009248	0.0190027	1495.6	1196	500.2	chromosome 9 open reading frame 16
T	B039C021R02	Q9H4G4	C9orf19	6.92e-05	0.0042649	3339.9	2588	1014.8	chromosome 9 open reading frame 19
T	B035C020R04	Q96LW7	C9orf89	0.001001	0.0196321	340.1	618.5	866	chromosome 9 open reading frame 89
T	B019C012R07	P07451	CA3	1.8e-05	0.0020703	1279.8	23772.1	21146.2	carbonic anhydrase III, muscle specific
T	B07C018R03	Q8NI60	CABC1	0.0003142	0.0102684	45.5	98.7	236.6	chaperone, ABC1 activity of bc1 complex homolog (S. pombe)
T	B040C021R04	Q13698	CACNA1S	0.0033219	0.0374535	117.3	288.3	305.9	calcium channel, voltage-dependent, L type, alpha 1S subunit
T	B05C011R08	Q06432	CACNG1	0.0018008	0.0269257	106.5	350.4	377.6	calcium channel, voltage-dependent, gamma subunit 1
T	B044C09R07	P62158	CALM1	0.0052141	0.0490869	212.7	186.3	367.6	Calmodulin 1 (phosphorylase kinase, delta)
T	B043C09R02	P27797	CALR	0.0081603	0.0628554	200.1	210.4	108.8	calreticulin
T	B039C024R05	NP_056030	CAMTA1	0.0054446	0.0503179	1311	1318.2	762.7	calmodulin binding transcription activator 1
T	B05C011R05	P40121	CAPG	0.0064997	0.055327	1219	760.6	498.1	capping protein (actin filament), gelsolin-like
T	B034C021R04	Q9HC96	CAPN10	0.0006845	0.01644	253.7	237.7	101	calpain 10
T	B06C017R016	P20807	CAPN3	0.0005934	0.0153496	355.7	998.2	1225.7	calpain 3, (p94)
T	B038C03R017	NM_001004038.1	CAR-XI	0.0066607	0.0560201	262	169.3	122	carbonic anhydrase-related XI protein
T	B04C011R01	NP_060742	CASC1	0.0011012	0.0203017	115.2	21.7	84.4	cancer susceptibility candidate 1
T	B032C06R017	NM_214438.1	CAV1	0.0064313	0.0550349	201.3	476.2	652	caveolin 1
T	B027C023R014	P56539	CAV3	0.0001257	0.0062395	1436.2	3941.6	6053.2	caveolin 3
T	B016C018R09	P16152	CBR1	0.0078281	0.0610503	782.3	1916.4	1919.5	carbonyl reductase 1
T	B021C016R05	O75828	CBR3	0.0006152	0.0155335	193.2	683.7	472.1	carbonyl reductase 3
T	B041C016R013	Q9BSH4	CCDC44	0.0009639	0.0192304	54.4	214.7	209.7	coiled-coil domain containing 44
T	B023C020R013	P13500	CCL2	0.003979	0.0415565	236.2	350.5	529.6	chemokine (C-C motif) ligand 2
T	B08C03R012	P24864	CCNE1	0.0008396	0.0182926	166	151	46.4	cyclin E1
T	B026C021R015	NP_061957	CCNJ	0.0002469	0.0088967	390.6	121.8	448.2	cyclin J
T	B032C08R01	P16671	CD36	0.00023975	0.00858315	1048.5	3002.75	5384.15	CD36 molecule (thrombospondin receptor)
T	B030C05R02	P04233	CD74	9.13e-05	0.0050896	43.8	151.6	296	CD74 molecule, major histocompatibility complex, class II invariant chain
T	B023C013R01	P21926	CD9	3.5e-06	0.00094795	234.95	1053.1	1764.95	CD9 molecule
T	B014C011R01	P06493	CDC2	0.00300375	0.0353238	2949.3	1800.9	1216.3	cell division cycle 2, G1 to S and G2 to M
T	B017C018R016	Q12834	CDC20	0.0017973	0.0269257	688.8	424.9	260.6	cell division cycle 20 homolog (S. cerevisiae)
T	B07C010R02	Q16543	CDC37	0.0072662	0.0588567	813.7	550.1	1025.2	cell division cycle 37 homolog (S. cerevisiae)
T	B022C023R010	Q9BXL8	CDCA4	0.0048908	0.047212	252.5	226.4	121.6	cell division cycle associated 4
T	B015C013R06	P55290	CDH13	0.0025435	0.0324462	110.6	153.3	239.4	cadherin 13, H-cadherin (heart)
T	B09C01R013	O14519	CDK2AP1	0.0058472	0.0520486	1760.5	1591.8	622.8	CDK2-associated protein 1
T	B012C07R015	NP_060244	CDKAL1	0.009619	0.0691983	218	200.2	370	CDK5 regulatory subunit associated protein 1-like 1
T	B010C014R07	Q16878	CDO1	0.0099608	0.0701138	7991.8	5797.7	3084	cysteine dioxygenase, type I
T	B019C05R05	Q504X4	CEBPD	0.0087248	0.0647333	577.7	562.1	980.5	CCAAT/enhancer binding protein (C/EBP), delta
T	B023C01R02	NP_001804	CENPE	0.0007477	0.0169916	515.7	257.2	174	centromere protein E, 312kDa
T	B036C04R01	Q92674	CENPI	0.0034109	0.0381181	310.6	235.2	133.2	centromere protein I
T	B010C04R011	P00746	CFD	1.1e-06	0.0006291	85.1	204.2	992.4	complement factor D (adipsin)
T	B034C011R016	P23528	CFL1	0.0039089	0.0410824	680.6	433.9	305.2	cofilin 1 (non-muscle)
T	B026C013R03	O96017	CHEK2	0.0076458	0.0603139	433	231.2	202.8	CHK2 checkpoint homolog (S. pombe)
T	B043C09R04	Q6WN34	CHRDL2	1.68e-05	0.0019997	23.8	119.9	315.6	chordin-like 2
T	B010C011R010	Q9UGM1	CHRNA9	0.0010979	0.0203017	944.2	2829.6	2020	cholinergic receptor, nicotinic, alpha 9
T	B026C022R013	Q04844	CHRNE	0.0024788	0.0320377	420.9	238.8	150.8	cholinergic receptor, nicotinic, epsilon
T	B030C08R014	P07510	CHRNG	0.0004124	0.0120131	393.8	174.2	78.6	cholinergic receptor, nicotinic, gamma
T	B020C02R06	O75838	CIB2	0.0021845	0.0302455	295.9	134.8	75.5	calcium and integrin binding family member 2
T	B041C020R09	Q8IUL8	CILP2	5.86e-05	0.0041461	15.1	233.9	296.3	cartilage intermediate layer protein 2
T	B03C01R017	Q99966	CITED1	0.0031733	0.0367959	700.9	870.7	294.1	Cbp/p300-interacting transactivator, with Glu/Asp-rich carboxy-terminal domain, 1
T	B036C02R04	NP_060674	CKAP2	0.0025275	0.0323624	205.5	107.7	70.5	cytoskeleton associated protein 2
T	B037C02R010	P12277	CKB	4.7e-06	0.0010723	6093.8	3687.5	178	creatine kinase, brain
T	B030C014R013	P06732	CKM	6.96e-05	0.0042649	1752.9	11692.3	19112.5	creatine kinase, muscle
T	B028C06R02	P17540	CKMT2	0.0043709	0.0434746	125.7	230.9	316.2	creatine kinase, mitochondrial 2 (sarcomeric)
T	B023C018R02	P33552	CKS2	0.0023672	0.0314238	5989	3521.5	2456.7	CDC28 protein kinase regulatory subunit 2
T	B02C016R06	O95471	CLDN7	0.000359	0.0111485	34.8	122.8	258.3	claudin 7
T	B017C014R019	Q8NC01	CLEC1A	0.0059034	0.0522775	279.3	276.5	504.5	C-type lectin domain family 1, member A
T	B022C010R04	Q92478	CLEC2B	0.0007397	0.0169916	151.1	125.5	472	C-type lectin domain family 2, member B
T	B042C01R03	P05452	CLEC3B	7.44e-05	0.004455	158.5	1329	1967.9	C-type lectin domain family 3, member B
T	B010C04R05	O15247	CLIC2	0.0006356	0.0158623	96.3	204.1	299.8	chloride intracellular channel 2
T	B029C012R02	P51911	CNN1	0.0092014	0.0672516	383.1	385	147.7	calponin 1, basic, smooth muscle
T	B014C01R017	Q15417	CNN3	0.0016551	0.0259234	6423.7	5228.9	1965.5	Calponin 3, acidic
T	B015C022R02	P39059	COL15A1	3.91e-05	0.0033129	890.5	1382.1	3604.3	collagen, type XV, alpha 1
T	B06C09R03	P39060	COL18A1	0.0051774	0.0488755	2669.4	1810.1	1289	collagen, type XVIII, alpha 1
T	B027C05R016	NP_653190	COMTD1	0.0038376	0.0405613	575.9	637.1	1181.1	catechol-O-methyltransferase domain containing 1
T	B04C012R013	Q14061	COX17	0.0073181	0.0591568	5178.2	4360.7	10839.3	COX17 cytochrome c oxidase assembly homolog (S. cerevisiae)
T	B020C016R015	Q02221	COX6A2	0.0017826	0.0269257	7574.5	14866.4	18832.5	cytochrome c oxidase subunit VIa polypeptide 2
T	B029C02R06	P24310	COX7A1	4.6e-06	0.0010723	513	1075.8	5968.4	cytochrome c oxidase subunit VIIa polypeptide 1 (muscle)
T	B017C09R016	P10176	COX8A	0.000224	0.0085844	2938.6	6190.5	12112.4	cytochrome c oxidase subunit 8A (ubiquitous)
T	B035C05R01	P15085	CPA1	0.005554	0.0506203	275	689.2	520.9	carboxypeptidase A1 (pancreatic)
T	B09C020R014	P29762	CRABP1	1.66e-05	0.0019997	4649.8	616.8	427.7	cellular retinoic acid binding protein 1
T	B038C024R014	Q96HD1	CRELD1	0.0010263	0.0197102	250.4	246.6	111.6	cysteine-rich with EGF-like domains 1
T	B048C07R07	Q03060	CREM	0.0011292	0.0205746	98.7	169.1	321.4	cAMP responsive element modulator
T	B04C010R07	Q9UJA2	CRLS1	0.0040674	0.0418509	889.7	807.2	2542.9	cardiolipin synthase 1
T	B011C04R017	NM_213747.1	CRSP-2	0.0057262	0.0516218	140.9	270.4	115.1	calcitonin receptor-stimulating peptide-2
T	B010C015R03	P16989	CSDA	0.000196	0.0080068	2598.6	9941.1	9733.4	cold shock domain protein A
T	B027C010R016	P50461	CSRP3	0.0005356	0.0143028	14671.3	32558.1	45893.7	cysteine and glycine-rich protein 3 (cardiac LIM protein)
T	B044C010R010	Q15828	CST6	0.0038662	0.0406959	101.4	238.5	176	cystatin E/M
T	B042C021R03	Q12996	CSTF3	0.0008678	0.0183802	1663	1447.5	639.6	cleavage stimulation factor, 3' pre-RNA, subunit 3, 77kDa
T	B018C06R013	P40313	CTRL	0.0058377	0.0520486	198.7	457.7	416.1	chymotrypsin-like
T	B045C019R06	Q14999	CUL7	0.0065112	0.055327	130.9	284.2	121.4	cullin 7
T	B010C023R05	P08574	CYC1	0.009719	0.0693887	2532.5	2328.4	4649.4	cytochrome c-1
T	B040C08R01	Q16850	CYP51A1	0.0005329	0.0132625	490.4	549.1	173.1	cytochrome P450, family 51, subfamily A, polypeptide 1
T	B034C06R017	NM_214130.1	CYSLT2	0.0086472	0.0645062	131	293.1	388.2	CYSLT2 protein
T	B013C018R03	NP_006707	DBF4	0.0032438	0.0370477	402.6	264.2	179.3	DBF4 homolog (S. cerevisiae)
T	B023C013R015	P42126	DCI	0.0035571	0.0390598	703.5	1024.2	1516.4	dodecenoyl-Coenzyme A delta isomerase (3,2 trans-enoyl-Coenzyme A isomerase)
T	B05C018R01	P07585	DCN	0.0085427	0.0642857	22607.5	45109.3	48158.6	decorin
T	B04C022R05	Q6PH85	DCUN1D2	0.0040295	0.0417741	265.9	172.5	505.6	DCN1, defective in cullin neddylation 1, domain containing 2 (S. cerevisiae)
T	B07C01R02	NP_660287	DDIT4L	0.0020317	0.0288686	156.8	648.5	728.6	DNA-damage-inducible transcript 4-like
T	B026C01R03	Q99489	DDO	0.0058548	0.0520486	79.8	180.4	122.9	D-aspartate oxidase
T	B032C03R09	P26196	DDX6	0.0013521	0.0229809	1474	615.2	348.6	DEAD (Asp-Glu-Ala-Asp) box polypeptide 6
T	B035C012R07	Q16698	DECR1	0.0031014	0.036572	157.4	242	424.1	2,4-dienoyl CoA reductase 1, mitochondrial
T	B021C012R09	P17661	DES	0.0009362	0.0190657	35884.4	24451.8	10559	desmin
T	B034C016R014	Q9Y394	DHRS7	0.0009459	0.0191114	419.2	782.5	1098.4	dehydrogenase/reductase (SDR family) member 7
T	B02C023R013	XP_943583	DHRS7C	0.0019341	0.028082	1114.3	2032.2	3043.9	dehydrogenase/reductase (SDR family) member 7C
T	B07C016R05	Q15398	DLG7	0.0019023	0.0278963	439.5	145	150.8	discs, large homolog 7 (Drosophila)
T	B032C02R011	P80370	DLK1	0.0060895	0.0534069	173.6	357.2	323.2	delta-like 1 homolog (Drosophila)
T	B039C019R014	O15061	DMN	0.0014102	0.0236054	95.5	173	350.6	desmuslin
T	B048C012R016	Q9NNZ3	DNAJC4	0.0009228	0.0190027	285.9	365.8	718.9	DnaJ (Hsp40) homolog, subfamily C, member 4
T	B022C04R01	P49184	DNASE1L1	0.0001747	0.0069282	347.95	1075.6	1653.35	deoxyribonuclease I-like 1
T	B042C07R012	NP_653259	DOCK11	0.0068038	0.0566681	857.4	1429.1	529.7	dedicator of cytokinesis 11
T	B026C01R07	Q96HP0	DOCK6	0.0073803	0.0594035	254.8	208.1	401.9	Dedicator of cytokinesis 6
T	B020C011R014	P27487	DPP4	0.000127	0.0062395	245	800.8	1020	dipeptidyl-peptidase 4 (CD26, adenosine deaminase complexing protein 2)
T	B046C09R012	Q07507	DPT	0.0032757	0.0372204	829.1	2217.8	597.1	dermatopontin
T	B07C010R05	Q9UKA8	DSCR1L2	0.0066135	0.0557851	170.1	71.5	155	Down syndrome critical region gene 1-like 2
T	B042C010R07	P60981	DSTN	0.0011024	0.0203017	5238.2	6511.4	1959.7	destrin (actin depolymerizing factor)
T	B036C09R015	Q9Y4J8	DTNA	0.0011378	0.0205746	171.5	239.3	512.5	dystrobrevin, alpha
T	B040C013R016	Q9BVJ7	DUSP23	0.0016997	0.0263113	193.5	371.6	588.1	dual specificity phosphatase 23
T	B034C019R03	NP_076930	DUSP26	0.0001572	0.0070323	54.8	534.3	1561.7	dual specificity phosphatase 26 (putative)
T	B07C019R012	O43781	DYRK3	0.0015391	0.0249713	421.2	130.5	359.9	dual-specificity tyrosine-(Y)-phosphorylation regulated kinase 3
T	B08C023R013	Q96CJ1	EAF2	0.0002282	0.0085956	236.6	139.5	18.6	ELL associated factor 2
T	B043C03R07	Q05639	EEF1A2	0.0086151	0.0644068	302.6	895.6	1198.9	eukaryotic translation elongation factor 1 alpha 2
T	B048C021R04	Q12805	EFEMP1	0.0006616	0.0162359	324	37.2	226.2	EGF-containing fibulin-like extracellular matrix protein 1
T	B020C017R05	Q9BUP0	EFHD1	0.0041194	0.0421962	293.9	614.7	745.1	EF-hand domain family, member D1
T	B04C05R09	P01133	EGF	0.0001663	0.0071867	44.3	123.9	375.7	epidermal growth factor (beta-urogastrone)
T	B013C014R012	NP_056322	EGFL6	0.0036942	0.0398734	1401.8	1934.8	797.2	EGF-like-domain, multiple 6
T	B026C08R014	O60573	EIF4E2	0.0015614	0.0250628	2994.9	1006.9	1346.6	eukaryotic translation initiation factor 4E family member 2
T	B032C01R016	Q13541	EIF4EBP1	9.26e-05	0.0050896	1314.7	3344.6	5377.4	eukaryotic translation initiation factor 4E binding protein 1
T	B048C07R010	O60516	EIF4EBP3	0.0009468	0.0191114	201.6	382.7	673.3	eukaryotic translation initiation factor 4E binding protein 3
T	B04C020R04	O60841	EIF5B	0.0079847	0.0619898	1353.5	548.3	1166.1	eukaryotic translation initiation factor 5B
T	B043C013R016	Q9HBW9	ELTD1	0.0006034	0.0153909	161.3	292	574.8	EGF, latrophilin and seven transmembrane domain containing 1
T	B011C01R02	Q9ULC0	EMCN	0.0034102	0.0381181	649.4	553.7	1267.1	endomucin
T	B030C019R012	P06733	ENO1	6.14e-05	0.0042333	2430.1	5482.3	10834.4	enolase 1, (alpha)
T	B010C022R013	P13929	ENO3	4.57e-05	0.0035641	3918.6	21187.5	46050.1	enolase 3 (beta, muscle)
T	B020C011R07	Q13822	ENPP2	0.0006709	0.0163276	72.6	328.4	135.7	ectonucleotide pyrophosphatase/phosphodiesterase 2 (autotaxin)
T	B017C023R09	NP_699174	ENPP6	5.58e-05	0.0040311	499.5	150.9	124.2	ectonucleotide pyrophosphatase/phosphodiesterase 6
T	B04C021R016	O43768	ENSA	0.009494	0.0687052	186.8	97.8	250.2	endosulfine alpha
T	B036C09R014	P54764	EPHA4	0.00024	0.0088228	421.8	162.9	109.1	EPH receptor A4
T	B019C016R05	NP_001002264	EPSTI1	0.0079593	0.0618626	318	145.9	192.3	epithelial stromal interaction 1 (breast)
T	B017C022R01	P21860	ERBB3	0.0008697	0.0183802	241.9	322.8	103.7	v-erb-b2 erythroblastic leukemia viral oncogene homolog 3 (avian)
T	B028C023R012	Q16134	ETFDH	0.0083582	0.0635359	129.7	195.4	442.9	electron-transferring-flavoprotein dehydrogenase
T	B034C08R01	Q15910	EZH2	0.00450605	0.0443014	1998.7	1213.15	830.4	enhancer of zeste homolog 2 (Drosophila)
T	B03C019R08	P15090	FABP4	1.12e-05	0.001671	156.7	1743.5	9887.8	fatty acid binding protein 4, adipocyte
T	B037C015R07	Q01469	FABP5	0.0012481	0.0217957	2696.7	4223.4	8223.8	fatty acid binding protein 5 (psoriasis-associated)
T	B035C011R016	NP_068373	FADS3	0.0050833	0.0485887	228.7	162	65.1	fatty acid desaturase 3
T	B09C024R011	NP_001007596	FAM148B	0.0001291	0.0062395	202.2	760.9	95.5	family with sequence similarity 148, member B
T	B06C01R02	NP_775913	FAM80A	0.0042662	0.0432481	176.6	163.9	90.7	family with sequence similarity 80, member A
T	B031C014R06	MGI:1341823	Fanca	0.0024651	0.0320377	724.4	336.2	248.6	Fanconi anemia, complementation group A
T	B030C024R014	Q9BXW9	FANCD2	0.0010999	0.0203017	868.8	434.2	259	Fanconi anemia, complementation group D2
T	B033C017R01	P23142	FBLN1	1.23e-05	0.0017368	568.4	244	100.8	fibulin 1
T	B025C08R05	O00757	FBP2	4.8e-06	0.0010723	17.5	86.3	338.4	fructose-1,6-bisphosphatase 2
T	B041C020R014	Q8NEZ5	FBXO22	0.0094803	0.0687052	272.2	262.9	115.8	F-box protein 22
T	B05C013R07	Q969P5	FBXO32	0.0012033	0.0212507	282.7	1042.2	417.2	F-box protein 32
T	B039C06R04	O00602	FCN1	0.0001808	0.007566	41.2	102.7	224.2	ficolin (collagen/fibrinogen domain containing) 1
T	B015C011R012	Q96RD9	FCRL5	0.0057618	0.0517582	123.5	254.2	108.2	Fc receptor-like 5
T	B011C020R016	P14324	FDPS	1.24e-05	0.0017368	3683.3	2388.5	658.5	farnesyl diphosphate synthase (farnesyl pyrophosphate synthetase, dimethylallyltranstransferase, geranyltranstransferase)
T	B020C016R04	Q9UHY8	FEZ2	1.07e-05	0.001669	63.3	406.4	503.9	fasciculation and elongation protein zeta 2 (zygin II)
T	B04C08R01	Q14314	FGL2	7.24e-05	0.0044717	186.75	492.85	2048.45	fibrinogen-like 2
T	B042C020R03	Q13642	FHL1	0.0086781	0.0645963	2110.4	6424.5	5375.4	four and a half LIM domains 1
T	B033C010R06	NP_981947	FIT1	0.0078751	0.0613471	2555.7	7637.7	6428.7	fat-inducing transcript 1
T	B029C023R02	P68106	FKBP1B	0.0015443	0.0249965	694.6	382.7	279.9	FK506 binding protein 1B, 12.6 kDa
T	B033C014R04	Q96A72	FLJ10292	0.006401	0.054844	1144.2	853.2	447.4	Mago-nashi homolog 2
T	B024C011R09	Q96SQ3	FLJ14712	1.12e-05	0.001671	147.4	920.9	267.1	hypothetical protein FLJ14712
T	B013C019R06	O75955	FLOT1	0.0077618	0.0608096	198.4	401.5	203.6	flotillin 1
T	B03C02R012	P02751	FN1	0.0053722	0.0501204	674.9	243.1	349.4	fibronectin 1
T	B013C015R03	NP_115921	FNDC1	0.0011896	0.0211192	584.5	1550.3	608.7	fibronectin type III domain containing 1
T	B019C06R017	NM_214311.1	FOLR1	0.0076398	0.0603139	535.9	557.6	1051.4	folate receptor 1 (adult)
T	B039C02R05	P32314	FOXN2	0.0007447	0.0169916	234.7	110.2	288.4	forkhead box N2
T	B033C018R02	NP_777598	FRMD3	0.0097531	0.0693887	596.3	692	362.6	FERM domain containing 3
T	B011C017R014	NP_001007123	FSD2	0.0015589	0.0250628	249.6	710.7	704.9	fibronectin type III and SPRY domain containing 2
T	B040C014R06	O00168	FXYD1	0.0001732	0.0073219	5496.3	17524.1	17471.4	FXYD domain containing ion transport regulator 1 (phospholemman)
T	B011C024R011	P06241	FYN	0.0063607	0.0545669	212.9	207.2	108.2	FYN oncogene related to SRC, FGR, YES
T	B041C08R06	O75293	GADD45B	0.0031622	0.0367959	139.8	226.1	359.2	growth arrest and DNA-damage-inducible, beta
T	B02C08R012	Q92616	GCN1L1	0.0042526	0.0432379	203.1	415.4	191.3	GCN1 general control of amino-acid synthesis 1-like 1 (yeast)
T	B020C02R014	P55040	GEM	0.0084447	0.0638282	367	510	815.2	GTP binding protein overexpressed in skeletal muscle
T	B030C015R05	Q14691	GINS1	0.0006684	0.0163247	886.8	342.8	287.7	GINS complex subunit 1 (Psf1 homolog)
T	B043C07R013	Q9Y248	GINS2	0.0004501	0.0126083	439.3	322	126.1	GINS complex subunit 2 (Psf2 homolog)
T	B042C03R014	P36383	GJA7	0.001723	0.026454	363.3	305.8	125.4	gap junction protein, alpha 7, 45kDa
T	B044C020R07	XP_918595	Gm595	0.0011909	0.0211192	59.2	137.6	206.8	gene model 595, (NCBI)
T	B037C020R01	P21695	GPD1	5.7e-05	0.0040749	339.4	827.3	1833.3	glycerol-3-phosphate dehydrogenase 1 (soluble)
T	B032C01R01	P51810	GPR143	0.0009983	0.0196321	501.6	107.9	48.9	G protein-coupled receptor 143
T	B032C012R05	O15354	GPR37	3e-07	0.0003431	885.9	254.5	52.5	G protein-coupled receptor 37 (endothelin receptor type B-like)
T	B026C014R019	Q9H1C0	GPR92	0.0016825	0.0261837	140.5	323.4	431.3	G protein-coupled receptor 92
T	B040C06R010	O15217	GSTA4	0.0018742	0.0276616	1096	745.3	436.5	glutathione S-transferase A4
T	B06C08R011	P09488	GSTM1	4.02e-05	0.0033645	650.5	1516.3	398.6	glutathione S-transferase M1
T	B016C013R010	P28161	GSTM2	0.0005983	0.0153496	26.9	116.5	21.2	glutathione S-transferase M2 (muscle)
T	B047C024R016	P21266	GSTM3	0.0022595	0.0304811	2383.6	1825.9	565.3	glutathione S-transferase M3 (brain)
T	B040C019R08	P46439	GSTM5	0.0003423	0.0109427	460.3	856.6	290.8	glutathione S-transferase M5
T	B015C022R06	P09211	GSTP1	0.0082873	0.0633673	9154.1	4624.2	4791.5	glutathione S-transferase pi
T	B018C07R09	Q9UHL9	GTF2IRD1	0.0097265	0.0693887	395.1	281.6	191.7	GTF2I repeat domain containing 1
T	B019C06R05	Q02153	GUCY1B3	0.0086048	0.0644068	197.8	198.7	432.2	guanylate cyclase 1, soluble, beta 3
T	B034C015R016	NP_060737	H2AFJ	0.0036951	0.0398734	4664	3096.1	2060.4	H2A histone family, member J
T	B044C04R06	Q9P0M6	H2AFY2	0.006305	0.0542349	184.2	150.6	76	H2A histone family, member Y2
T	B028C08R06	Q16836	HADH	0.0053582	0.0500999	465	796.8	1189.6	hydroxyacyl-Coenzyme A dehydrogenase
T	B029C08R02	P10915	HAPLN1	0.0068212	0.0567441	33.3	122.8	157	hyaluronan and proteoglycan link protein 1
T	B028C08R02	P51610	HCFC1	6.56e-05	0.0042649	124.6	367.8	642.3	Host cell factor C1 (VP16-accessory protein)
T	B01C013R01	Q9NRV9	HEBP1	0.0073779	0.0594035	1557.5	902.1	594.5	heme binding protein 1
T	B021C03R03	Q9Y5Z4	HEBP2	0.0031364	0.0366529	756	762	317.6	heme binding protein 2
T	B09C011R013	NP_060533	HELLS	0.0037012	0.0398765	423.9	282.4	151	helicase, lymphoid-specific
T	B039C020R016	Q96HZ4	HES6	0.0032109	0.0369738	547.2	260.7	186.6	hairy and enhancer of split 6 (Drosophila)
T	B04C012R011	Q9HCP6	HHATL	0.0021807	0.0302455	201.4	212.2	677.5	hedgehog acyltransferase-like
T	B013C011R019	P31937	HIBADH	0.0051194	0.0485954	198.2	281.6	444.5	3-hydroxyisobutyrate dehydrogenase
T	B02C08R015	Q99879	HIST1H2BM	0.000892	0.0186302	398.3	841.1	1232.7	histone cluster 1, H2bm
T	B039C09R06	P62805	HIST1H4A	0.005653	0.0513182	47.2	156	153.3	histone cluster 1, H4a
T	B030C07R03	P04439	HLA-A	0.0006782	0.016389	101.6	200.7	366.4	major histocompatibility complex, class I, A
T	B042C015R03	P30466	HLA-B	0.0007636	0.0171823	273.8	524.3	999.8	major histocompatibility complex, class I, B
T	B039C04R015	P28067	HLA-DMA	0.0002057	0.0081449	109.6	262.7	371.4	major histocompatibility complex, class II, DM alpha
T	B035C04R015	P28068	HLA-DMB	0.0028453	0.034803	215.4	265	481.3	major histocompatibility complex, class II, DM beta
T	B047C04R015	P06340	HLA-DOA	0.0037871	0.0402813	145.1	434.6	272.9	major histocompatibility complex, class II, DO alpha
T	B017C08R08	P01907	HLA-DQA1	1.8e-06	0.0007244	145	1049.1	1046.1	major histocompatibility complex, class II, DQ alpha 1
T	B046C019R010	P01918	HLA-DQB1	0.0041066	0.0421279	133.4	537	556	major histocompatibility complex, class II, DQ beta 1
T	B014C021R011	NP_061984	HLA-DRA	1e-07	1e-07	25.8	370.7	1061.7	major histocompatibility complex, class II, DR alpha
T	B016C08R012	P01911	HLA-DRB2	8.43e-05	0.0048618	83.7	277	725.4	major histocompatibility complex, class II, DR beta 2 (pseudogene)
T	B030C07R015	NM_018950	HLA-F	0.0003113	0.0102223	1737.9	2089.1	4502.9	major histocompatibility complex, class I, F
T	B038C03R06	Q30175	HLA-J	0.0043023	0.0432973	414.7	517.6	838.5	major histocompatibility complex, class I, J (pseudogene)
T	B042C02R05	P09429	HMGB1	0.0055236	0.0505395	11938.7	11858.3	5930.1	high-mobility group box 1
T	B041C015R014	Q01581	HMGCS1	0.0026045	0.033068	455.1	385.1	141.7	3-hydroxy-3-methylglutaryl-Coenzyme A synthase 1 (soluble)
T	B06C011R03	O75330	HMMR	0.0001214	0.0061262	240.4	136.7	65.7	hyaluronan-mediated motility receptor (RHAMM)
T	B035C018R013	Q9UK76	HN1	1.8e-06	0.0007244	8610.8	7473	1151.8	hematological and neurological expressed 1
T	B09C011R01	P31270	HOXA11	0.0002116	0.0082046	38.3	149.7	100	homeobox A11
T	B012C011R015	Q9HDD0	HRASLS	7.6e-06	0.001304	194.2	1337	2629.1	HRAS-like suppressor
T	B05C020R06	Q5SP14	HSPA1A	0.0067159	0.0562774	693.2	836.4	1710.8	heat shock 70kDa protein 1A
T	B012C04R02	P38646	HSPA9	0.0023181	0.0310119	620	502.5	1222.3	heat shock 70kDa protein 9 (mortalin)
T	B04C011R04	Q12988	HSPB3	0.0036094	0.0392844	4283.1	1120.8	1239.9	heat shock 27kDa protein 3
T	B012C015R05	Q9UJY1	HSPB8	0.0004722	0.0130149	322.3	568	1187	heat shock 22kDa protein 8
T	B045C02R019	Q7Z6Z7	HUWE1	0.0026982	0.0337637	261.7	396.8	129.8	HECT, UBA and WWE domain containing 1
T	B022C023R05	O43837	IDH3B	0.0007454	0.0169916	934.2	980.2	2380.7	isocitrate dehydrogenase 3 (NAD+) beta
T	B041C016R011	Q16666	IFI16	0.0013831	0.0233224	187.1	332.2	639.3	interferon, gamma-inducible protein 16
T	B05C022R05	P09912	IFI6	0.0006179	0.0155335	468.9	685.4	1586.9	interferon, alpha-inducible protein 6
T	B028C08R016	P01344	IGF2	0.0064583	0.0551285	2714.6	5294.8	5078.8	insulin-like growth factor 2 (somatomedin A)
T	B010C05R014	P18065	IGFBP2	3.6e-06	0.0009883	7305.8	3123.8	877.1	insulin-like growth factor binding protein 2, 36kDa
T	B033C024R01	Q16270	IGFBP7	0.0022098	0.0302871	2044.2	3350.3	6059	insulin-like growth factor binding protein 7
T	B011C06R011	NP_840059	IGFN1	0.0013528	0.0229809	256.4	1132.7	322.1	immunoglobulin-like and fibronectin type III domain containing 1
T	B022C019R03	NP_991402	IGSF1	0.0011072	0.0203017	531.1	1233.8	1230.6	immunoglobulin superfamily, member 1
T	B026C015R08	Q14627	IL13RA2	3.27e-05	0.0028772	110.3	208.9	1012.5	interleukin 13 receptor, alpha 2
T	B010C06R02	Q9UHF5	IL17B	6e-07	0.0004575	2169.1	2503.9	264.7	interleukin 17B
T	B022C017R07	Q6UXL0	IL20RB	6.4e-06	0.0011559	279.1	870.9	49	interleukin 20 receptor beta
T	B024C02R01	P26951	IL3RA	0.00124595	0.0196723	294.5	415.85	863.45	interleukin 3 receptor, alpha (low affinity)
T	B043C09R019	NP_115938	IMMP2L	0.0091047	0.0666985	132.6	272.9	367	IMP2 inner mitochondrial membrane peptidase-like (S. cerevisiae)
T	B02C06R017	NM_214189.1	INHA	0.003201	0.0369738	541.2	1389.9	867.9	inhibin, alpha
T	B038C024R012	O15327	INPP4B	0.0020736	0.0293425	398.9	299.1	159.3	inositol polyphosphate-4-phosphatase, type II, 105kDa
T	B025C08R06	NP_057452	ISYNA1	9.2e-06	0.0015033	4061.1	1959.4	439.4	myo-inositol 1-phosphate synthase A1
T	B036C05R06	Q13683	ITGA7	0.0017102	0.0263164	119.7	291	335.1	integrin, alpha 7
T	B020C06R08	Q9NPI5	ITGB1BP3	5.5e-06	0.0011102	76.7	276.3	611.4	integrin beta 1 binding protein 3
T	B06C03R015	Q06033	ITIH3	0.00671	0.0562774	237.3	566.9	446.9	inter-alpha (globulin) inhibitor H3
T	B026C017R05	NP_006460	IVNS1ABP	0.0005814	0.0151769	2171.9	4412.2	8950.3	influenza virus NS1A binding protein
T	B031C012R014	O60662	KBTBD10	0.0051622	0.0487991	36907.7	49727	75805.2	kelch repeat and BTB (POZ) domain containing 10
T	B044C03R05	Q15842	KCNJ8	0.0007848	0.0174896	140.9	154	336.2	potassium inwardly-rectifying channel, subfamily J, member 8
T	B037C04R08	MGI:2685627	Kcnk18	1.3e-06	0.0006863	2455.1	175.1	166.5	potassium channel, subfamily K, member 18
T	B022C017R01	O60938	KERA	0.0019328	0.028082	986.4	3298.7	2770.1	keratocan
T	B048C05R03	NP_006549	KHDRBS3	0.0030349	0.0359733	164	117.2	274.9	KH domain containing, RNA binding, signal transduction associated 3
T	B016C019R08	NP_065789	KIDINS220	0.0039424	0.0413362	114.5	116.9	451.9	kinase D-interacting substrate of 220 kDa
T	B030C012R05	P52732	KIF11	0.0035481	0.0390234	296.4	171.4	115.3	kinesin family member 11
T	B044C04R02	O95235	KIF20A	0.0008281	0.0181573	295.5	242.9	93.2	kinesin family member 20A
T	B036C014R014	Q13887	KLF5	0.002928	0.0351309	87.2	309.9	107.4	Kruppel-like factor 5 (intestinal)
T	B040C011R01	Q9P2K6	KLHDC5	0.00107965	0.0178193	265	714.3	689	kelch domain containing 5
T	B028C01R08	MGI:2668031	Klhl25	0.0013294	0.0226957	355.9	175.8	502.5	kelch-like 25 (Drosophila)
T	B042C016R013	P52292	KPNA2	0.0002468	0.0088967	1832	1043.6	468.5	karyopherin alpha 2 (RAG cohort 1, importin alpha 1)
T	B04C020R03	Q86UP2	KTN1	0.0010849	0.0202879	248.3	146.3	534.8	kinectin 1 (kinesin receptor)
T	B044C01R03	P24043	LAMA2	0.003126	0.0366105	2278.3	4272.9	6410.1	laminin, alpha 2 (merosin, congenital muscular dystrophy)
T	B036C05R05	Q16787	LAMA3	9e-07	0.0006177	14.7	131	374.2	laminin, alpha 3
T	B017C03R015	P55268	LAMB2	0.0046351	0.04561	504.4	925.6	1626.6	laminin, beta 2 (laminin S)
T	B042C01R01	Q9Y4W2	LAS1L	0.0066568	0.0559841	102.4	169.05	223.3	LAS1-like (S. cerevisiae)
T	B038C012R08	P07195	LDHB	0.0004201	0.0120131	28817.4	17214.4	7633.5	lactate dehydrogenase B
T	B036C04R014	NP_060450	LIMS2	0.0020546	0.0291337	40.2	157.3	94.5	LIM and senescent cell antigen-like domains 2
T	B030C015R019	P11150	LIPC	0.0038475	0.0405613	241.7	425.5	587.7	lipase, hepatic
T	B05C013R015	P49257	LMAN1	0.001049	0.0197673	90.1	230.2	214.1	Lectin, mannose-binding, 1
T	B011C017R06	NP_938012	LMOD3	0.0009243	0.0190027	2592.7	4309.1	7509.3	leiomodin 3 (fetal)
T	B030C017R05	XP_942685	LOC121952	0.0001467	0.0068166	2357	1201	271.3	hypothetical protein LOC121952
T	B034C04R08	XP_945073	LOC132706	0.0024191	0.0317548	116.4	457	262.3	similar to heat shock factor binding protein 1
T	B011C014R011	NP_001001414	LOC342897	0.0049525	0.0476704	91.3	211.2	186	similar to F-box only protein 2
T	B010C06R05	Q5BLP8	LOC401115	0.0073919	0.0594035	841.1	396.9	502.6	hypothetical gene supported by BC038466; BC062790
T	B09C04R01	XP_497547	LOC441795	0.0033163	0.0374535	798.9	378.4	260.7	similar to high-mobility group box 3
T	B044C016R019	Q9NSG0	LOC553158	0.0006748	0.0163645	112.6	81.3	31	PRR5-ARHGAP8 fusion
T	B027C020R011	XM_938993	LOC649910	0.0031403	0.0366529	425.2	437.7	177.1	similar to H02F09.3
T	B048C022R011	XP_932079	LOC653342	0.0046231	0.0455867	80.9	119.4	249.4	similar to Complement C1r subcomponent precursor (Complement component 1, r subcomponent)
T	B018C01R02	NP_619643	LOC91431	0.0032497	0.0370477	410	299.6	165	prematurely terminated mRNA decay factor-like
T	B015C09R08	P02750	LRG1	0.0022515	0.0304811	92.3	212.1	335	leucine-rich alpha-2-glycoprotein 1
T	B045C010R01	Q8N6Y2	LRRC17	0.0005997	0.0137583	2846.75	3604.3	333.9	leucine rich repeat containing 17
T	B010C023R07	MGI:1915689	Lrrc28	0.0054116	0.0503179	22.6	63.2	187.6	leucine rich repeat containing 28
T	B02C020R04	Q6UXK5	LRRN1	0.0041504	0.0424504	854.1	462.9	330.1	leucine rich repeat neuronal 1
T	B011C010R014	NP_361013	LUZP1	0.007222	0.0587258	170.7	203.4	74.1	leucine zipper protein 1
T	B019C03R012	Q9UI95	MAD2L2	0.0003774	0.011494	600.7	325.9	203.5	MAD2 mitotic arrest deficient-like 2 (yeast)
T	B016C04R04	O75444	MAF	0.0007894	0.0174896	121	194.8	352.3	v-maf musculoaponeurotic fibrosarcoma oncogene homolog (avian)
T	B040C02R017	NP_079135	MAGIX	0.0011367	0.0205746	40.4	76.4	157.3	MAGI family member, X-linked
T	B034C014R015	Q9Y3D7	Magmas	0.0022118	0.0302871	2235.2	3534.7	5532.2	mitochondria-associated protein involved in granulocyte-macrophage colony-stimulating factor signal transduction
T	B031C011R012	NP_115497	MAGT1	6.91e-05	0.0042649	3235.9	1746.9	762.5	magnesium transporter 1
T	B040C020R014	P78559	MAP1A	0.0018062	0.0269477	696.5	693.1	334.4	microtubule-associated protein 1A
T	B027C08R04	NP_001034669	MAP9	0.0037422	0.0401292	175.2	154.9	53.9	microtubule-associated protein 9
T	B05C017R01	P53778	MAPK12	0.0031713	0.0367959	202.1	397.4	584.6	mitogen-activated protein kinase 12
T	B041C018R07	Q9UQF2	MAPK8IP1	8.88e-05	0.0049954	593.3	488.2	138.4	mitogen-activated protein kinase 8 interacting protein 1
T	B019C07R014	P49006	MARCKSL1	0.0011422	0.0205746	352.4	151.2	107.7	MARCKS-like 1
T	B043C05R017	NM_214208.1	MAT-8	0.0055256	0.0505395	116.3	102.5	34	MAT-8 protein
T	B044C07R06	Q8NEM0	MCPH1	0.0095967	0.0691829	96.1	157.9	69.5	microcephaly, primary autosomal recessive 1
T	B041C019R01	Q96EZ8	MCRS1	0.0029237	0.0351309	1104.1	959.3	444.9	microspherule protein 1
T	B01C012R06	P21741	MDK	8.51e-05	0.004867	18426	9918.2	4317.9	midkine (neurite growth-promoting factor 2)
T	B028C011R016	Q86YD4	MGC3196	0.0085168	0.0641611	1653.2	2913.9	3162.8	hypothetical protein MGC3196
T	B012C08R04	Q6ZRG4	MGC52498	8.2e-06	0.0013726	353.1	1679.4	3299.3	hypothetical protein MGC52498
T	B025C013R01	P08493	MGP	0.000349	0.0107425	2223.65	4592.35	11621.1	matrix Gla protein
T	B02C024R012	Q99735	MGST2	0.0036075	0.0392844	214.8	442.9	514.1	microsomal glutathione S-transferase 2
T	B037C011R015	Q86YT6	MIB1	0.0004667	0.0129401	1242.2	1180.5	421.7	mindbomb homolog 1 (Drosophila)
T	B046C012R010	O15344	MID1	0.0075837	0.0602191	115.1	203.1	109	midline 1 (Opitz/BBB syndrome)
T	B04C013R04	P58340	MLF1	4.11e-05	0.0033984	156.4	519	1960.1	Myeloid leukemia factor 1
T	B07C024R013	Q15546	MMD	0.0024199	0.0317548	146.3	316.1	394.2	monocyte to macrophage differentiation-associated
T	B018C021R012	NP_115493	MND1	0.0007453	0.0169916	781.7	437	257.2	meiotic nuclear divisions 1 homolog (S. cerevisiae)
T	B027C021R09	P41218	MNDA	0.0023868	0.0315619	164.8	270.5	502.7	myeloid cell nuclear differentiation antigen
T	B034C024R01	Q7L9L4	MOBKL1A	0.002203	0.0302871	93.4	170.2	71.5	MOB1, Mps One Binder kinase activator-like 1A (yeast)
T	B048C014R014	O96007	MOCS2	0.0060167	0.0528715	177.5	204	346	molybdenum cofactor synthesis 2
T	B035C010R011	NP_060368	MOSC2	0.0047713	0.0466225	130.3	175	406	MOCO sulphurase C-terminal domain containing 2
T	B042C021R015	NP_057279	MPHOSPH1	0.0030232	0.0359588	384.3	318.9	152.8	M-phase phosphoprotein 1
T	B030C04R014	Q9NZW5	MPP6	0.0002008	0.0081064	239.3	133.5	78.4	membrane protein, palmitoylated 6 (MAGUK p55 subfamily member 6)
T	B048C015R07	Q15777	MPPED2	0.0026988	0.0337637	647.3	146.8	160.2	metallophosphoesterase domain containing 2
T	B04C023R04	Q9Y291	MRPS33	0.005538	0.0505416	847.5	582.5	1394.6	mitochondrial ribosomal protein S33
T	B021C015R012	NM_138826	Mt1a	0.0001006	0.0053893	502	806.7	2033.8	metallothionein 1a
T	B016C020R06	Q14764	MVP	0.005666	0.0513682	117.6	350.1	425.4	major vault protein
T	B012C06R07	P10244	MYBL2	0.0090341	0.0664534	431.9	210.5	219.8	v-myb myeloblastosis viral oncogene homolog (avian)-like 2
T	B024C021R01	Q00872	MYBPC1	0.0004175	0.0120131	4928.1	19181.5	22687.6	myosin binding protein C, slow type
T	B030C014R06	Q14324	MYBPC2	1e-07	1e-07	10.9	95.7	666.6	myosin binding protein C, fast type
T	B046C018R07	Q14896	MYBPC3	0.0039451	0.0413362	1721	7816.3	5634	myosin binding protein C, cardiac
T	B029C011R012	Q13203	MYBPH	0.0004042	0.0119057	1465.3	1850.3	343.9	myosin binding protein H
T	B031C01R06	NP_115509	MYCBPAP	0.0075202	0.0600142	235.3	160.7	107.9	MYCBP associated protein
T	B012C013R08	NP_079383	MYCT1	0.0037879	0.0402813	77.5	161.8	211.1	myc target 1
T	B033C015R013	P12882	MYH1	5e-06	0.0010723	1681.7	5245.5	14803.1	myosin, heavy chain 1, skeletal muscle, adult
T	B038C024R013	P11055	MYH3	2.51e-05	0.0024211	11424.2	11601.3	3508.2	myosin, heavy chain 3, skeletal muscle, embryonic
T	B024C02R09	NP_065935	MYH7B	0.0004614	0.0128723	1344	675.1	360.8	myosin, heavy chain 7B, cardiac muscle, beta
T	B042C020R09	P08590	MYL3	0.0029014	0.0350495	9856.8	8113.6	2717	myosin, light chain 3, alkali; ventricular, skeletal, slow
T	B040C015R05	P12829	MYL4	0.0003924	0.0116909	22600.8	20464.1	3925.8	myosin, light chain 4, alkali; atrial, embryonic
T	B033C022R01	P14649	MYL6B	0.0069956	0.0577332	31352.5	8428.1	7957.8	myosin, light chain 6B, alkali, smooth muscle and non-muscle
T	B041C011R01	Q01449	MYL7	0.0008632	0.0181829	2608.55	13756.8	6396.9	myosin, light chain 7, regulatory
T	B09C024R015	NP_008832	MYO9A	0.0014514	0.0241185	308	273.9	146.4	myosin IXA
T	B037C022R04	P54296	MYOM2	0.0008478	0.0182992	3057.9	7812.2	8259.6	myomesin (M-protein) 2, 165kDa
T	B026C06R016	Q9NP98	MYOZ1	1.8e-06	0.0007244	1926.3	12501.2	22784.8	myozenin 1
T	B038C023R09	Q8TDC0	MYOZ3	5.35e-05	0.0039207	154	606.5	1279.2	myozenin 3
T	B016C019R09	Q5VVJ2	MYSM1	0.0058121	0.0520147	85.2	84.4	156.1	myb-like, SWIRM and MPN domains 1
T	B040C04R04	NP_056993	NAG	0.0076126	0.0603074	224.4	306.6	146.6	neuroblastoma-amplified protein
T	B023C022R02	Q9NR45	NANS	0.0097769	0.0693887	230	120.3	112.3	N-acetylneuraminic acid synthase (sialic acid synthase)
T	B06C022R09	NP_065176	NAV1	0.0066326	0.0558522	462.2	286.2	200.3	neuron navigator 1
T	B030C012R07	P61601	NCALD	6.22e-05	0.0042333	2618.5	1488	707.3	neurocalcin delta
T	B015C017R08	Q9BPX3	NCAPG	0.0018884	0.0277518	1245.1	643.7	330.6	non-SMC condensin I complex, subunit G
T	B09C012R015	NP_006092	NDC80	0.0001492	0.0068722	190	127.2	59.6	NDC80 homolog, kinetochore complex component (S. cerevisiae)
T	B040C011R016	Q9UN36	NDRG2	0.0003523	0.0110403	159.2	281.9	537.6	NDRG family member 2
T	B043C011R02	Q86Y39	NDUFA11	0.0086597	0.0645293	6753.8	6903.9	13368.6	NADH dehydrogenase (ubiquinone) 1 alpha subcomplex, 11, 14.7kDa
T	B011C017R01	Q9UI09	NDUFA12	0.004837	0.0468213	6009.8	5477.8	10764.2	NADH dehydrogenase (ubiquinone) 1 alpha subcomplex, 12
T	B047C08R01	O00483	NDUFA4	0.0057332	0.0516218	13368.3	18138.8	33646	NADH dehydrogenase (ubiquinone) 1 alpha subcomplex, 4, 9kDa
T	B024C09R03	P51970	NDUFA8	0.0021458	0.0300543	3211.1	3726.6	8297.4	NADH dehydrogenase (ubiquinone) 1 alpha subcomplex, 8, 19kDa
T	B040C013R01	Q16795	NDUFA9	0.0050391	0.0449262	699.3	878.4	1537.9	NADH dehydrogenase (ubiquinone) 1 alpha subcomplex, 9, 39kDa
T	B06C03R03	Q9NX14	NDUFB11	0.0007011	0.0166463	2696.1	3259.8	7093.8	NADH dehydrogenase (ubiquinone) 1 beta subcomplex, 11, 17.3kDa
T	B023C08R06	Q9Y6M9	NDUFB9	0.0038182	0.0405012	2889.8	3990.7	6163.7	NADH dehydrogenase (ubiquinone) 1 beta subcomplex, 9, 22kDa
T	B026C017R07	O75489	NDUFS3	0.0001057	0.0055795	397.5	625.4	1407.3	NADH dehydrogenase (ubiquinone) Fe-S protein 3, 30kDa (NADH-coenzyme Q reductase)
T	B048C01R07	O75251	NDUFS7	0.0004156	0.0120131	2695.9	3051.4	8115	NADH dehydrogenase (ubiquinone) Fe-S protein 7, 20kDa (NADH-coenzyme Q reductase)
T	B047C022R06	O00217	NDUFS8	0.0033235	0.0374535	2929	3671.6	6994.4	NADH dehydrogenase (ubiquinone) Fe-S protein 8, 23kDa (NADH-coenzyme Q reductase)
T	B048C07R06	P51956	NEK3	0.0016289	0.0257584	84.5	83.8	374.6	NIMA (never in mitosis gene a)-related kinase 3
T	B044C08R03	Q9HC98	NEK6	0.0024733	0.0320377	241.7	203.9	98.3	NIMA (never in mitosis gene a)-related kinase 6
T	B025C024R010	Q9UMX5	NENF	0.0054295	0.0503179	1702.4	3039.7	3441.4	neuron derived neurotrophic factor
T	B05C021R016	P48681	NES	0.0019966	0.0286063	7717.5	10351.1	4419.7	nestin
T	B046C01R02	MGI:103188	Nfib	0.0029888	0.0356995	802.1	1787.8	693.4	nuclear factor I/B
T	B08C012R02	P08651	NFIC	0.0018881	0.0277518	243.6	263.3	695.6	nuclear factor I/C (CCAAT-binding transcription factor)
T	B021C06R04	Q00994	NGFRAP1	0.0004197	0.0120131	1223.2	664	341.4	nerve growth factor receptor (TNFRSF16) associated protein 1
T	B09C024R05	Q16517	NNAT	1.45e-05	0.0018776	385.1	327.5	57	neuronatin
T	B034C04R02	No Description	No Description	0.0027295	0.0339358	356.3	169	139.3	No Description
T	B030C013R019	No Description	No Description	0.0077284	0.060647	254	146.7	109.1	No Description
T	B037C019R012	no description	no description	0.0013035	0.0225338	2726.4	1472.5	983.9	no description
T	B015C020R013	no description	no description	0.0018543	0.0275068	976.8	494.2	340.4	no description
T	B011C08R018	no description	no description	2.54e-05	0.0024211	4140.6	455.4	158.5	no description
T	B031C08R017	No Description	No Description	0.0072724	0.0588567	9247.9	4773.6	3809	No Description
T	B029C09R017	No Description	No Description	0.0058131	0.0520147	2421.7	1234.5	954.5	No Description
T	B030C09R017	no description	no description	0.0030716	0.0363455	10609.7	5485.6	4565.9	no description
T	B043C010R017	No Description	No Description	0.000139	0.006534	1229.4	443.1	275.9	No Description
T	B05C014R017	No Description	No Description	0.0002521	0.0089646	7332	445.3	61.7	No Description
T	B015C01R018	No Description	No Description	0.000134	0.0064311	1132.2	370.3	265.4	No Description
T	B022C03R018	no description	no description	0.0018426	0.0274312	1026	481.4	369.7	no description
T	B04C010R017	No Description	No Description	0.0078966	0.0614449	280.7	75.3	135.1	No Description
T	B019C011R017	No Description	No Description	0.0062285	0.054125	582.6	246.6	347.9	No Description
T	B042C016R02	no description	no description	0.0088714	0.0655376	357.3	690	319.6	no description
T	B041C022R07	no description	no description	0.0039732	0.0415565	131.4	243.9	110.6	no description
T	B033C013R09	no description	no description	0.0032856	0.0372267	1846.1	4566	1979.8	no description
T	B027C016R018	no description	no description	0.007211	0.0587258	326.7	1095.9	267.3	no description
T	B032C010R017	no description	no description	0.0096407	0.0692625	196.3	338.8	197.3	no description
T	B042C011R017	no description	no description	0.0096083	0.0691939	180.1	362.7	142	no description
T	B034C014R017	No Description	No Description	0.0002334	0.0087056	265.2	673.4	259.9	No Description
T	B030C017R017	no description	no description	0.0014954	0.0246113	244.3	568.8	269.4	no description
T	B033C019R017	No Description	No Description	0.0032494	0.0370477	2424.5	4881.6	2472.1	No Description
T	B012C08R019	No Description	No Description	0.0010196	0.0196714	36	149.3	169.2	No Description
T	B032C02R04	no description	no description	0.0054387	0.0503179	157.7	401.1	341.2	no description
T	B034C020R05	no description	no description	0.0006624	0.0162359	112.3	256.9	306.3	no description
T	B024C020R06	no description	no description	0.0059193	0.0523507	631.5	1635.8	1787.8	no description
T	B012C014R010	no description	no description	6.09e-05	0.0042333	230.2	864	998.7	no description
T	B09C03R011	no description	no description	0.0009332	0.0190612	296.5	1568.5	2223.8	no description
T	B011C08R011	no description	no description	0.0016078	0.0256612	827.8	1723.3	1942.3	no description
T	B039C02R015	no description	no description	0.0033507	0.0376981	273.9	555.9	552.6	no description
T	B044C014R015	no description	no description	0.0028288	0.03473	136.5	322.1	296.4	no description
T	B043C018R017	no description	no description	0.0016289	0.0257584	337.3	1011.9	1083.2	no description
T	B05C019R017	No Description	No Description	0.0007003	0.0166463	207	640.5	611.9	No Description
T	B044C01R018	no description	no description	0.0088567	0.0654995	4881.1	9820.6	10653.6	no description
T	B041C01R03	no description	no description	0.0028576	0.034803	97.3	151.3	251.2	no description
T	B011C022R010	no description	no description	0.0002078	0.0081493	350.3	808.3	1776.2	no description
T	B030C014R011	no description	no description	0.0005994	0.0153496	86.1	156.8	272.6	no description
T	B044C01R012	no description	no description	0.0067991	0.0566681	208.4	319.6	495.3	no description
T	B047C018R012	no description	no description	0.000147	0.0068166	1761.3	3652.7	6166.4	no description
T	B019C018R012	no description	no description	4.45e-05	0.0035592	248.9	625.2	1257.4	no description
T	B034C022R012	no description	no description	2.4e-05	0.002353	1510.1	3841.7	11087.8	no description
T	B032C013R018	no description	no description	0.0065423	0.0555004	12651.6	17867.1	25456.5	no description
T	B047C015R018	no description	no description	0.0007571	0.0171484	1039.1	2661.2	5774.3	no description
T	B044C08R018	no description	no description	0.0005816	0.0151769	348.7	634.8	1241.9	no description
T	B024C015R018	no description	no description	0.007179	0.0587258	193.9	361.1	574.5	no description
T	B012C015R018	no description	no description	0.0029862	0.0356995	204.4	346	669.1	no description
T	B014C016R017	no description	no description	0.0010935	0.0203017	75.5	166.5	415.1	no description
T	B02C017R017	no description	no description	0.0025041	0.0321828	3709.9	6123.4	12028.6	no description
T	B022C021R017	no description	no description	0.0016132	0.0256877	2659.7	4975.5	8721.7	no description
T	B06C021R017	no description	no description	0.0001142	0.0058929	47.1	135.1	354.8	no description
T	B043C023R017	no description	no description	0.004358	0.043465	264	461.8	706.2	no description
T	B024C06R01	No Description	No Description	0.0007253	0.0168515	2894.2	4487.75	8466.1	No Description
T	B08C011R01	No Description	No Description	0.001746	0.0265835	557.65	736.45	1694.5	No Description
T	B026C09R018	No Description	No Description	0.0098949	0.0698649	6856.8	9962.6	17285.4	No Description
T	B04C09R02	no description	no description	4.52e-05	0.0035641	75.9	121.5	571.3	no description
T	B03C015R02	no description	no description	0.0074774	0.0598105	518	803.4	2197.3	no description
T	B03C01R05	no description	no description	0.0095506	0.068923	1921.3	2440.1	3841.3	no description
T	B03C06R06	no description	no description	0.0001989	0.0080772	77.8	149.8	385.8	no description
T	B038C011R018	no description	no description	0.0012307	0.0216018	347	478.9	1008.6	no description
T	B034C011R018	no description	no description	0.0001592	0.007049	254	334.9	871.6	no description
T	B030C011R018	no description	no description	0.0002844	0.0095678	275.8	346.5	850.5	no description
T	B026C011R018	no description	no description	0.0020307	0.0288686	143.8	178.7	325.4	no description
T	B017C022R09	no description	no description	0.0010012	0.0196321	1112.4	1855	4716.4	no description
T	B048C013R018	no description	no description	0.0071995	0.0587258	19178.8	23906.7	42993.6	no description
T	B028C013R018	no description	no description	0.008999	0.0662662	4653.4	5666.2	8733.7	no description
T	B03C010R013	no description	no description	0.001794	0.0269257	808.5	1004.2	2233.9	no description
T	B039C015R018	no description	no description	0.0001564	0.0070323	2986.5	3838.6	9264.7	no description
T	B027C015R018	no description	no description	0.0036501	0.039512	863.2	1258.8	2427.6	no description
T	B034C09R016	no description	no description	0.009098	0.0666985	1797.3	2080.6	3368.7	no description
T	B04C015R018	no description	no description	0.0042977	0.0432973	73.1	94.4	274.9	no description
T	B030C07R017	no description	no description	0.0064462	0.0550937	4716	5623.8	9151.8	no description
T	B029C010R017	No Description	No Description	0.0040434	0.0417919	431.1	644.7	1150.4	No Description
T	B034C09R017	no description	no description	0.0057015	0.0515539	577.1	798.1	1420.5	no description
T	B036C010R017	no description	no description	0.0074499	0.0596601	143.3	207.9	403.1	no description
T	B010C016R017	No Description	No Description	6.38e-05	0.0042432	84	205.7	837.3	No Description
T	B07C015R017	No Description	No Description	0.0009536	0.0191763	836.9	1407.2	3869	No Description
T	B01C017R017	no description	no description	0.0086402	0.0645062	96.7	130	227.3	no description
T	B010C020R017	no description	no description	0.004814	0.0467791	264.8	335.7	650.9	no description
T	B017C013R01	No Description	No Description	0.0055241	0.0505395	4431.2	10154	7735.6	No Description
T	B047C05R02	No Description	No Description	0.004898	0.047212	434.6	1345.3	892.3	No Description
T	B042C017R012	no description	no description	0.0014768	0.0244224	6714	26247.6	17860.7	no description
T	B036C07R017	No Description	No Description	0.001207	0.0212507	2272.3	7083.8	4064.9	No Description
T	B014C021R017	No Description	No Description	0.0007351	0.0169916	449.8	3686.7	1775.7	No Description
T	B037C01R018	no description	no description	0.0005178	0.0140461	167.4	654.2	334	no description
T	B034C010R01	No Description	No Description	0.00010655	0.00556645	141.4	582.25	929.3	No Description
T	B040C014R03	no description	no description	0.0010132	0.0196714	5044.7	9306.7	13610.6	no description
T	B044C016R03	no description	no description	0.0062704	0.0541305	63.1	158.1	195.2	no description
T	B06C019R04	no description	no description	0.0024386	0.0318464	58.9	112.3	145.7	no description
T	B036C019R06	no description	no description	0.0003523	0.0110403	92.3	392.2	651.3	no description
T	B039C019R07	no description	no description	0.0026177	0.0330852	471.4	890.7	1247.7	no description
T	B01C06R010	no description	no description	0.0002521	0.0089646	106.7	312.2	508.8	no description
T	B038C05R010	no description	no description	0.0002813	0.0095102	11597	39944.8	75820.3	no description
T	B037C014R018	no description	no description	3.2e-06	0.0009151	24	103.8	263.7	no description
T	B033C014R018	no description	no description	5.3e-06	0.0011022	44.3	139.2	301.9	no description
T	B021C014R018	no description	no description	0.0001885	0.0077932	66.8	253	408.3	no description
T	B013C014R018	no description	no description	1.69e-05	0.0019997	87.4	396.3	585.8	no description
T	B09C014R018	no description	no description	2.19e-05	0.0022103	35.4	143.4	251.5	no description
T	B038C013R018	no description	no description	5e-07	0.0004289	28	397.7	914.1	no description
T	B034C013R018	no description	no description	1e-06	0.0006239	33.1	300.5	593.7	no description
T	B030C013R018	no description	no description	0.0001833	0.0076242	37.9	174.5	369.7	no description
T	B09C05R012	no description	no description	2.16e-05	0.0022103	62.6	253.7	420.5	no description
T	B043C019R012	no description	no description	9.27e-05	0.0050896	4635.6	10894.4	17128.3	no description
T	B036C013R018	no description	no description	0.0095196	0.0687716	16894	26617.1	32291.4	no description
T	B044C015R013	no description	no description	3.1e-06	0.0009151	491.5	4696.9	7637.3	no description
T	B043C015R014	no description	no description	1.68e-05	0.0019997	266.4	893.7	1626.4	no description
T	B048C019R015	no description	no description	0.0040405	0.0417919	397	776.2	1051.8	no description
T	B033C021R015	no description	no description	0.0001065	0.0055795	139.6	345.7	639.3	no description
T	B033C07R017	no description	no description	0.0002404	0.0088228	126.3	321.8	590.6	no description
T	B017C011R017	no description	no description	0.0006255	0.0156672	910.9	2137.6	3012.3	no description
T	B034C016R017	No Description	No Description	0.0057901	0.0519444	609.5	1302.9	1857	No Description
T	B03C015R017	no description	no description	0.0078051	0.0610096	874.7	2539.3	4542.3	no description
T	B040C015R017	no description	no description	0.0058491	0.0520486	812.1	1520.2	1934.5	no description
T	B042C04R018	no description	no description	0.0003444	0.0109427	52.7	161.6	296.4	no description
T	B041C018R03	no description	no description	0.0080153	0.0621388	198	170.9	91.6	no description
T	B043C012R05	no description	no description	0.0047543	0.046546	259.3	171.5	89.9	no description
T	B036C012R05	no description	no description	7.52e-05	0.004455	1682.2	771.6	212	no description
T	B038C016R05	no description	no description	0.0046454	0.04561	712.4	565.5	337.9	no description
T	B031C012R018	no description	no description	0.0013126	0.0225774	5258.3	3799.2	1488.9	no description
T	B027C012R018	no description	no description	0.0006495	0.0160342	1686.2	1283.5	508.3	no description
T	B042C020R010	no description	no description	0.0034158	0.0381181	1561.6	1183.7	586.2	no description
T	B040C05R014	Q96IW3	No description	0.0064786	0.0552331	704.3	576.3	318	No description
T	B010C01R015	no description	no description	0.0010513	0.0197673	1749.9	1047.3	511.3	no description
T	B017C017R017	no description	no description	0.0062237	0.054125	370.4	239.2	113.2	no description
T	B031C018R017	No Description	No Description	0.0007824	0.0174896	6268.2	4089.6	2059.8	No Description
T	B031C020R017	no description	no description	1.29e-05	0.0017707	327.8	212.7	62.4	no description
T	B038C023R017	no description	no description	7.53e-05	0.004455	1009.8	656.7	266.6	no description
T	B011C023R017	No Description	No Description	2.74e-05	0.002576	244.5	141.2	37.3	No Description
T	B041C017R02	no description	no description	0.0019436	0.028082	293.9	137	55.8	no description
T	B023C010R04	no description	no description	0.0014733	0.0244224	480.7	318.8	187.4	no description
T	B019C016R07	no description	no description	0.0023504	0.0313676	645.3	373	241.3	no description
T	B027C015R014	no description	no description	0.0072156	0.0587258	263.1	139.7	76	no description
T	B020C012R015	no description	no description	0.0022242	0.0302871	462.2	300.3	194.8	no description
T	B011C010R017	No Description	No Description	0.0016393	0.0258633	5238.2	3066.2	2026.3	No Description
T	B030C012R017	no description	no description	0.0014075	0.0236054	1428.7	905.1	518.9	no description
T	B028C012R017	No Description	No Description	0.0075429	0.0600544	1305.3	867.2	519.5	No Description
T	B01C016R017	No Description	No Description	0.009754	0.0693887	292.7	159.5	72.4	No Description
T	B013C01R018	no description	no description	0.0031182	0.0366105	2635.7	1482.8	936.1	no description
T	B039C09R018	No Description	No Description	0.0012428	0.0217585	1410.4	243.1	284.9	No Description
T	B035C09R018	No Description	No Description	0.001996	0.0286063	979.8	200.1	277.2	No Description
T	B019C011R03	no description	no description	0.0075291	0.0600142	1903.2	1068.2	972.3	no description
T	B014C013R04	no description	no description	0.0062461	0.054125	2152.4	993.3	975.8	no description
T	B034C05R08	no description	no description	0.0076199	0.0603074	8443.7	3546.4	3688.8	no description
T	B021C09R08	no description	no description	3.02e-05	0.0027362	764.7	134.4	126.6	no description
T	B030C09R010	no description	no description	0.0047868	0.0466265	6943.1	3512	3107.5	no description
T	B031C015R010	no description	no description	0.0095004	0.0687052	55996.3	24590.1	22459.4	no description
T	B023C016R012	no description	no description	0.000172	0.0073219	943.6	327.1	301.7	no description
T	B02C07R018	no description	no description	0.0006055	0.0153909	1041.7	245.3	296.7	no description
T	B018C011R017	no description	no description	0.0004676	0.0129401	1671.9	464.5	412.9	no description
T	B040C023R017	no description	no description	0.0083425	0.0635359	765.4	412.2	413.7	no description
T	B030C01R018	No Description	No Description	0.0099983	0.0702337	400.1	129.8	113.2	No Description
T	B02C02R018	No Description	No Description	0.0009454	0.0191114	3793.9	1391.5	1656.5	No Description
T	B04C01R02	no description	no description	0.0098798	0.0698301	589.4	210.8	472	no description
T	B010C09R018	No Description	No Description	0.005237	0.049235	57.3	10.5	277.9	No Description
T	B03C09R018	no description	no description	0.0019374	0.028082	214.1	15.3	6267.5	no description
T	B04C024R03	no description	no description	0.0009187	0.0190027	3131.2	2108.1	8943.2	no description
T	B048C014R07	no description	no description	0.0028655	0.0348069	119.4	8.5	457.9	no description
T	B04C017R016	no description	no description	0.0051183	0.0485954	603.4	441.7	1174.8	no description
T	B06C011R017	no description	no description	5.31e-05	0.0039207	255.5	153	1020.7	no description
T	B020C011R017	no description	no description	0.0026395	0.0332994	2179.5	1102	2915	no description
T	B08C014R017	No Description	No Description	0.0051143	0.0485954	637.7	391.4	1134.6	No Description
T	B041C05R018	No Description	No Description	0.0024355	0.0318464	692.8	776.9	243.7	No Description
T	B09C018R01	No Description	No Description	0.0019331	0.028082	307.9	298.5	152.6	No Description
T	B033C019R03	no description	no description	0.0016989	0.0263113	541.3	655	309.4	no description
T	B039C06R018	no description	no description	5e-07	0.0004289	276.5	397.5	27.3	no description
T	B021C05R06	no description	no description	0.0071326	0.0585539	380.8	434.8	157.1	no description
T	B039C012R018	no description	no description	0.0054938	0.0505395	13051.3	10889.4	4297.3	no description
T	B035C012R018	no description	no description	0.006692	0.0562144	9991.1	8210.9	3215.9	no description
T	B017C011R08	no description	no description	0.009776	0.0693887	145.5	123.6	51.9	no description
T	B025C07R012	P61550	No description	0.0072458	0.0588036	631	659.2	332.4	No description
T	B042C07R018	no description	no description	0.0067365	0.0563812	1399.1	1870.1	562.3	no description
T	B038C07R018	no description	no description	0.0066003	0.0557851	1596	1445.7	835.6	no description
T	B046C08R018	no description	no description	0.0055026	0.0505395	1505.8	1222.7	421.7	no description
T	B045C06R015	no description	no description	0.0072214	0.0587258	868.6	923.4	307.7	no description
T	B013C08R017	no description	no description	0.0032414	0.0370477	1749.4	1585.3	855.3	no description
T	B010C08R017	no description	no description	0.0082696	0.0633673	281.1	257.3	139.7	no description
T	B044C07R017	no description	no description	0.0010124	0.0196714	621	678.6	206.7	no description
T	B01C09R017	no description	no description	0.0051298	0.0486268	1123.7	1040.1	541.8	no description
T	B031C09R017	No Description	No Description	0.001275	0.0220968	7653.5	7426.1	3327.1	No Description
T	B024C09R017	No Description	No Description	0.0015101	0.0247346	554.1	479.3	183.2	No Description
T	B05C012R017	No Description	No Description	0.0019851	0.0285613	2293.7	2069.7	902.5	No Description
T	B041C013R017	No Description	No Description	0.008257	0.0633673	3644.1	3471.5	1472.7	No Description
T	B042C015R017	no description	no description	0.001761	0.0267977	323.8	323.8	142	no description
T	B013C017R017	no description	no description	0.0012639	0.0219599	1730.3	1980.2	582.9	no description
T	B06C017R017	no description	no description	0.0026122	0.0330766	388	379.5	192.6	no description
T	B041C023R017	no description	no description	0.0001167	0.0059327	4561	4608	1167	no description
T	B016C02R018	No Description	No Description	0.005983	0.0527359	3713.7	3290.5	1640.6	No Description
T	B047C04R018	no description	no description	0.0039892	0.0415565	559.3	630.1	229.5	no description
T	B012C07R019	No Description	No Description	0.0067756	0.0565705	3404.5	3294.3	6151.3	No Description
T	B027C010R019	No Description	No Description	0.0020867	0.0294671	152.7	159.5	343	No Description
T	B04C016R01	No Description	No Description	0.0055985	0.0469454	236.85	203.95	428.75	No Description
T	B029C021R02	no description	no description	0.0069409	0.0575307	383	429.8	795.3	no description
T	B020C05R018	no description	no description	0.0061466	0.0536694	247.5	211	435.2	no description
T	B048C020R05	Q6ZRX2	No description	0.0048342	0.0468213	243.6	244.9	466.3	No description
T	B04C09R06	no description	no description	0.0006851	0.01644	739.2	793.9	2878.6	no description
T	B011C01R012	no description	no description	0.0085893	0.0644068	100.2	106.2	180.7	no description
T	B035C015R018	no description	no description	0.0010339	0.0197102	2773.5	3266.4	8675.6	no description
T	B048C07R018	no description	no description	0.0003785	0.011494	140	139.8	352.7	no description
T	B08C07R017	no description	no description	0.0003729	0.0114251	101.9	129.1	465.1	no description
T	B02C012R017	no description	no description	0.0078141	0.0610104	1068.8	1252.9	2686.6	no description
T	B026C04R018	no description	no description	0.0021802	0.0302455	666.8	726.3	1587.5	no description
T	B034C09R02	no description	no description	0.0022627	0.0304811	1822	2330	1145.1	no description
T	B037C010R03	no description	no description	0.0023998	0.0316727	324	714.5	111.7	no description
T	B037C011R018	no description	no description	0.0059859	0.0527359	8163.4	14058.3	5661.1	no description
T	B029C011R018	no description	no description	0.0080965	0.062434	1708.3	3575.9	1265.1	no description
T	B041C08R017	no description	no description	0.0080831	0.0624008	556.6	767.4	389	no description
T	B021C011R017	No Description	No Description	0.0027792	0.0343669	335.8	450.8	178.2	No Description
T	B02C013R017	no description	no description	0.0037277	0.0400374	377.3	528.5	249.8	no description
T	B035C018R017	No Description	No Description	0.0017863	0.0269257	692	953.6	421.6	No Description
T	B038C022R017	No Description	No Description	0.0077322	0.060647	4107.8	5779.9	1931.6	No Description
T	B037C03R018	No Description	No Description	0.0026585	0.0334163	667.6	921.2	312.9	No Description
T	B033C024R015	O75607	NPM3	8.25e-05	0.0047983	905.2	431.5	219.7	nucleophosmin/nucleoplasmin, 3
T	B022C021R09	P23582	NPPC	0.0002574	0.0091059	111.4	510.5	212.2	natriuretic peptide precursor C
T	B014C010R04	P04150	NR3C1	0.0039941	0.0415565	373.8	803.8	696.4	nuclear receptor subfamily 3, group C, member 1 (glucocorticoid receptor)
T	B02C010R012	NP_006166	NRAP	5e-06	0.0010723	159.7	1140.1	2499.3	nebulin-related anchoring protein
T	B04C05R04	Q16620	NTRK2	0.0094704	0.0687052	742	166.7	477.9	neurotrophic tyrosine kinase, receptor, type 2
T	B012C012R03	O95848	NUDT14	0.0024408	0.0318464	304.4	741.4	874.2	nudix (nucleoside diphosphate linked moiety X)-type motif 14
T	B037C017R02	P50583	NUDT2	0.0019232	0.028082	1042.9	870.9	427.6	nudix (nucleoside diphosphate linked moiety X)-type motif 2
T	B018C018R015	O60356	NUPR1	6.33e-05	0.0042432	34.5	184.7	746.5	nuclear protein 1
T	B010C014R012	NP_001027581	OAS1	0.0011908	0.0211192	72.2	107.1	255.5	2',5'-oligoadenylate synthetase 1, 40/46kDa
T	B031C023R08	NP_443075	OBSCN	0.0001007	0.0053893	89.3	197.7	354.2	obscurin, cytoskeletal calmodulin and titin-interacting RhoGEF
T	B042C05R08	MGI:3030767	Olfr933	0.0025393	0.0324462	1063.9	1269	502.3	olfactory receptor 933
T	B042C016R016	Q13415	ORC1L	5.19e-05	0.0039207	466.8	485.6	156.8	origin recognition complex, subunit 1-like (yeast)
T	B036C020R02	Q92882	OSTF1	0.0050676	0.0485062	565.8	1159.7	1524.1	osteoclast stimulating factor 1
T	B019C016R03	P61366	OSTN	0.0083263	0.0635359	750.1	323.7	263	osteocrin
T	B038C07R014	Q8K1U5	OTTMUSG00000020615	0.0007407	0.0169916	863.2	137.1	264	predicted gene, OTTMUSG00000020615
T	B028C08R07	Q5VV17	OTUD1	0.0025269	0.0323624	125.3	214.9	575.8	OTU domain containing 1
T	B040C05R06	P43657	P2RY5	0.0005987	0.0153496	725.4	1138.7	2287.2	purinergic receptor P2Y, G-protein coupled, 5
T	B026C023R09	NP_878907	P4HB	0.0022651	0.0304811	980.5	479.6	199.5	procollagen-proline, 2-oxoglutarate 4-dioxygenase (proline 4-hydroxylase), beta polypeptide
T	B018C018R07	Q9UKS6	PACSIN3	0.0015615	0.0250628	746.3	1733.6	1891.7	protein kinase C and casein kinase substrate in neurons 3
T	B031C03R013	Q15102	PAFAH1B3	0.0026067	0.033068	1244.1	724.4	563.4	platelet-activating factor acetylhydrolase, isoform Ib, gamma subunit 29kDa
T	B01C023R04	Q13153	PAK1	0.0051118	0.0485954	397.2	1000.5	976.9	p21/Cdc42/Rac1-activated kinase 1 (STE20 homolog, yeast)
T	B038C09R08	Q9UKK3	PARP4	0.0007619	0.0171823	87.8	351.4	141.5	poly (ADP-ribose) polymerase family, member 4
T	B012C02R015	Q86U86	PBRM1	0.0094979	0.0687052	242.7	354.1	576.3	polybromo 1
T	B026C05R04	Q8TAB3	PCDH19	0.0042829	0.0432973	326.9	162.4	155.2	protocadherin 19
T	B017C022R06	Q15113	PCOLCE	0.0034934	0.0386074	614	1547.9	1273.4	procollagen C-endopeptidase enhancer
T	B020C06R09	Q92824	PCSK5	0.0006158	0.0155335	1157.1	426.9	403.4	proprotein convertase subtilisin/kexin type 5
T	B040C021R03	Q07343	PDE4B	0.0005046	0.0137423	128.6	157.1	486.5	phosphodiesterase 4B, cAMP-specific (phosphodiesterase E4 dunce homolog, Drosophila)
T	B02C04R02	P09619	PDGFRB	0.0091248	0.0667628	156.1	348.1	272.5	platelet-derived growth factor receptor, beta polypeptide
T	B010C01R016	NP_006198	PDGFRL	0.0014502	0.0241185	217.6	210.9	535.4	platelet-derived growth factor receptor-like
T	B024C024R014	P11177	PDHB	0.0092677	0.0675922	665.8	691.7	1806.5	pyruvate dehydrogenase (lipoamide) beta
T	B038C08R01	P13667	PDIA4	0.0085867	0.0644068	1937.8	1650.3	1028.1	protein disulfide isomerase family A, member 4
T	B02C013R03	Q15118	PDK1	0.000271	0.0093461	140.3	118.3	353	pyruvate dehydrogenase kinase, isozyme 1
T	B07C02R02	Q96HC4	PDLIM5	0.0007977	0.0176033	343.2	177.9	81.2	PDZ and LIM domain 5
T	B018C021R02	Q96S96	PEBP4	2e-07	0.0002745	93.9	770.2	2672.2	phosphatidylethanolamine-binding protein 4
T	B026C020R01	P08237	PFKM	0.0003444	0.0109427	1023.4	1885.1	3868.1	phosphofructokinase, muscle
T	B014C022R013	P07737	PFN1	0.0027766	0.0343669	1102.3	799.1	416	profilin 1
T	B04C022R014	P15259	PGAM2	0.0010479	0.0197673	5619.8	7903.6	25856.6	phosphoglycerate mutase 2 (muscle)
T	B043C03R06	Q16816	PHKG1	0.0004164	0.0120131	103.2	329	457	phosphorylase kinase, gamma 1 (muscle)
T	B03C011R014	Q8TCD6	PHOSPHO2	0.0062634	0.0541305	286.9	205	412.9	phosphatase, orphan 2
T	B039C018R05	O14832	PHYH	0.0003378	0.0108841	919.3	1394.1	2737.1	phytanoyl-CoA 2-hydroxylase
T	B029C021R015	O75925	PIAS1	0.0005757	0.015138	324.1	656	990.2	protein inhibitor of activated STAT, 1
T	B04C024R04	Q07326	PIGF	0.0053823	0.0501204	256.3	117	320.6	phosphatidylinositol glycan anchor biosynthesis, class F
T	B022C017R010	P14618	PKM2	4.46e-05	0.0035592	136.1	529.6	841.7	pyruvate kinase, muscle
T	B013C016R015	O15496	PLA2G10	0.0010509	0.0197673	3004.5	2734.3	1115.5	phospholipase A2, group X
T	B044C05R015	Q13093	PLA2G7	0.000986	0.0196143	162.6	405.9	719.3	phospholipase A2, group VII (platelet-activating factor acetylhydrolase, plasma)
T	B015C06R016	NP_001012991	PLAC9	0.0082908	0.0633673	871.7	840.9	402.9	placenta-specific 9
T	B047C05R014	NP_116115	PLCD4	0.0003886	0.0116461	51.5	221.7	114.3	phospholipase C, delta 4
T	B06C014R09	O75038	PLCH2	0.0035257	0.0389017	228.2	257.7	112.5	phospholipase C, eta 2
T	B08C016R09	NP_055999	PLCL2	0.0043455	0.043465	570.4	1176.9	2042.4	phospholipase C-like 2
T	B025C014R06	Q9H4M7	PLEKHA4	0.005338	0.0500474	117.1	235.6	104.2	pleckstrin homology domain containing, family A (phosphoinositide binding specific) member 4
T	B033C023R016	NP_057358	PLEKHO1	0.0009556	0.0191763	304.7	206.5	98.9	pleckstrin homology domain containing, family O member 1
T	B04C024R02	P26678	PLN	4.74e-05	0.0036551	111.4	324.8	3152.9	phospholamban
T	B041C011R07	O00469	PLOD2	0.0057391	0.0516218	328.2	234	127.8	procollagen-lysine, 2-oxoglutarate 5-dioxygenase 2
T	B02C05R06	Q04941	PLP2	1.59e-05	0.0019997	309.5	1676.1	1959.6	proteolipid protein 2 (colonic epithelium-enriched)
T	B048C06R014	NP_072094	PNKD	0.0043026	0.0432973	925.4	790.2	2388.7	paroxysmal nonkinesigenic dyskinesia
T	B012C09R019	P56282	POLE2	0.0098423	0.0697087	882.5	427.6	471.6	polymerase (DNA directed), epsilon 2 (p59 subunit)
T	B09C023R01	P30876	POLR2B	0.0010782	0.0202177	2169.6	1023	773.6	Polymerase (RNA) II (DNA directed) polypeptide B, 140kDa
T	B08C014R013	P36954	POLR2I	0.0082914	0.0633673	1515.5	1556.8	3429.2	polymerase (RNA) II (DNA directed) polypeptide I, 14.5kDa
T	B047C011R015	Q9HBV1	POPDC3	0.0028601	0.034803	290.5	1244.4	1032.7	popeye domain containing 3
T	B022C04R08	P09086	POU2F2	3.13e-05	0.0027898	660.5	142.2	801.6	POU domain, class 2, transcription factor 2
T	B04C02R02	Q9UBK2	PPARGC1A	0.00057	0.0151039	126.8	63.3	728.5	peroxisome proliferator-activated receptor gamma, coactivator 1 alpha
T	B021C05R01	P62937	PPIA	0.0033781	0.03789	41033	39443.8	20616.1	Peptidylprolyl isomerase A (cyclophilin A)
T	B017C04R012	Q13427	PPIG	0.0058916	0.0522404	482.1	746.9	330	peptidylprolyl isomerase G (cyclophilin G)
T	B043C06R011	Q9H2H8	PPIL3	0.0008704	0.0183802	1796.4	1891	761.4	peptidylprolyl isomerase (cyclophilin)-like 3
T	B040C016R09	Q16821	PPP1R3A	4.9e-06	0.0010723	101.8	607.8	935.1	protein phosphatase 1, regulatory (inhibitor) subunit 3A (glycogen and sarcoplasmic reticulum binding subunit, skeletal muscle)
T	B017C022R015	NP_005389	PPP1R3C	0.0032072	0.0369738	174.3	122.2	303.7	protein phosphatase 1, regulatory (inhibitor) subunit 3C
T	B030C024R010	Q15172	PPP2R5A	0.0097707	0.0693887	422.6	622.4	877.7	protein phosphatase 2, regulatory subunit B', alpha isoform
T	B022C018R014	NP_955445	PRC1	0.0038423	0.0405613	263.8	110.9	67	protein regulator of cytokinesis 1
T	B039C06R011	MGI:97758	Prim2	0.0050652	0.0485062	296	160.8	124.4	DNA primase, p58 subunit
T	B012C01R04	NP_659477	PRKCDBP	0.0050249	0.048232	465.5	413.4	857.2	protein kinase C, delta binding protein
T	B028C010R07	Q9UKY0	PRND	0.0042476	0.0432379	126.8	180.5	351.8	prion protein 2 (dublet)
T	B06C024R013	NP_859067	PRR6	0.0056429	0.0512943	1505.7	816.9	693.6	proline rich 6
T	B011C020R04	O14668	PRRG1	0.008487	0.0640773	95.4	91.9	212.9	proline rich Gla (G-carboxyglutamic acid) 1
T	B025C04R02	P56730	PRSS12	6.86e-05	0.0042649	460.7	28.3	99.7	protease, serine, 12 (neurotrypsin, motopsin)
T	B019C03R015	P28065	PSMB9	0.0021268	0.0299103	148.2	217.3	412.1	proteasome (prosome, macropain) subunit, beta type, 9 (large multifunctional peptidase 2)
T	B029C017R015	P78330	PSPH	0.0041586	0.0424709	398.9	364.5	148.7	phosphoserine phosphatase
T	B044C010R08	P41222	PTGDS	0.0028221	0.0347098	639.1	528.4	1230.1	prostaglandin D2 synthase 21kDa (brain)
T	B023C06R01	P21246	PTN	2.89e-05	0.00271365	17595.8	4394.4	1526.6	pleiotrophin (heparin binding growth factor 8, neurite growth-promoting factor 1)
T	B048C015R03	O75365	PTP4A3	0.0040653	0.0418509	182.8	349.2	473.7	protein tyrosine phosphatase type IVA, member 3
T	B026C04R04	NP_055056	PTPLA	0.0013809	0.0233224	2496.6	8194.2	9878.8	protein tyrosine phosphatase-like (proline instead of catalytic arginine), member A
T	B040C010R014	Q99952	PTPN18	0.0008435	0.0182992	617.1	906	1589.9	protein tyrosine phosphatase, non-receptor type 18 (brain-derived)
T	B016C09R010	Q15256	PTPRR	0.0001695	0.0072705	62.5	376	1270.7	protein tyrosine phosphatase, receptor type, R
T	B045C016R015	O95997	PTTG1	0.0040608	0.0418509	1772.9	1413.4	218.2	pituitary tumor-transforming 1
T	B037C017R08	Q96QF0	RAB3IP	0.0080393	0.0622026	212.8	382.9	470.7	RAB3A interacting protein (rabin3)
T	B046C024R07	Q9NRW1	RAB6B	0.0030306	0.0359733	158.4	135.2	536.3	RAB6B, member RAS oncogene family
T	B021C019R015	NP_073614	RABL5	0.0028011	0.0345134	83.9	110.4	42.6	RAB, member RAS oncogene family-like 5
T	B024C04R012	Q6WBX8	RAD9B	0.0039964	0.0415565	83.2	179.9	252.9	RAD9 homolog B (S. cerevisiae)
T	B02C012R02	Q9H6Z4	RANBP3	0.0031118	0.0366105	851.5	763.2	1548	RAN binding protein 3
T	B023C02R02	P52306	RAP1GDS1	0.0099852	0.0702136	445.8	675.5	277.6	RAP1, GTP-GDP dissociation stimulator 1
T	B019C010R03	P10114	RAP2A	0.0009318	0.0190612	152.4	107.3	51.1	RAP2A, member of RAS oncogene family
T	B026C07R019	Q99969	RARRES2	0.0003231	0.0105092	629.2	1382.3	2206.3	retinoic acid receptor responder (tazarotene induced) 2
T	B02C020R03	Q9UJF2	RASAL2	0.0004353	0.0123647	197.7	180.5	78.8	RAS protein activator like 2
T	B024C010R07	P50749	RASSF2	0.0002677	0.009326	419.2	74.8	161.6	Ras association (RalGDS/AF-6) domain family 2
T	B010C021R03	Q15293	RCN1	0.0021859	0.0302455	80.3	190.1	212.3	reticulocalbin 1, EF-hand calcium binding domain
T	B014C013R016	NP_443094	RCSD1	2.96e-05	0.0027362	53.7	179	260.4	RCSD domain containing 1
T	B032C08R02	P51606	RENBP	0.0009589	0.0191864	204.9	367.1	522.1	renin binding protein
T	B04C021R05	O00287	RFXAP	0.0043636	0.043465	293.1	188.5	601.4	regulatory factor X-associated protein
T	B011C016R04	O15539	RGS5	0.000404	0.0119057	160.5	229.1	1002.3	regulator of G-protein signalling 5
T	B04C08R015	Q8N950	RP11-506K6.3	0.0096614	0.0692855	4042.2	2496.2	5795.9	hypothetical LOC389362
T	B035C019R06	Q92901	RPL3L	0.0016609	0.0259234	95.2	151.9	520.4	ribosomal protein L3-like
T	B04C018R05	P46783	RPS10	0.0051943	0.0489677	39590	19534.8	54374.5	ribosomal protein S10
T	B010C02R01	P51812	RPS6KA3	0.00239565	0.0314425	201.5	423.8	600.35	ribosomal protein S6 kinase, 90kDa, polypeptide 3
T	B027C05R03	P31350	RRM2	0.0013192	0.0226342	335.3	221.6	95	ribonucleotide reductase M2 polypeptide
T	B017C04R05	Q9NQC3	RTN4	0.0066032	0.0557851	3171.6	8400	10233.2	reticulon 4
T	B017C022R016	P23297	S100A1	0.0066165	0.0557851	182.5	182.7	370.6	S100 calcium binding protein A1
T	B026C03R017	NM_001004045.1	S100A11	0.0008329	0.0182044	12379.8	5797.3	3955.9	S100C protein
T	B08C02R012	P06703	S100A6	0.0036063	0.0392844	1311.8	629.9	1537.8	S100 calcium binding protein A6
T	B031C022R05	P04271	S100B	0.0001572	0.0070323	256.7	238.3	739.8	S100 calcium binding protein B
T	B017C015R07	NP_997389	SAMD12	0.0005218	0.0140989	50.6	155.3	311.4	sterile alpha motif domain containing 12
T	B044C010R04	Q5K651	SAMD9	0.0003662	0.0112701	38.9	145.7	179.1	sterile alpha motif domain containing 9
T	B012C08R05	Q9Y6B6	SAR1B	0.008071	0.0623776	2673.7	3219.2	5816	SAR1 gene homolog B (S. cerevisiae)
T	B030C07R08	O75845	SC5DL	0.0021903	0.0302455	554.4	509.5	161	sterol-C5-desaturase (ERG3 delta-5-desaturase homolog, S. cerevisiae)-like
T	B03C017R015	NP_932347	SCML4	0.001868	0.0276295	251.3	420.1	743.7	sex comb on midleg-like 4 (Drosophila)
T	B027C022R016	NP_076946	SCNM1	0.0035737	0.0391794	477.5	470.5	886.4	sodium channel modifier 1
T	B036C08R03	O75711	SCRG1	0.0014161	0.0236465	389.1	189.3	146.6	scrapie responsive protein 1
T	B05C023R012	Q9HCN8	SDF2L1	0.0043266	0.0433481	226.2	217.3	104.5	stromal cell-derived factor 2-like 1
T	B04C016R06	P21912	SDHB	0.0003858	0.011634	2678.1	1951.6	7561.8	succinate dehydrogenase complex, subunit B, iron sulfur (Ip)
T	B08C020R06	NP_036542	SEZ6L2	0.0042195	0.0430289	187.5	131.2	68.5	seizure related 6 homolog (mouse)-like 2
T	B034C024R012	Q96HF1	SFRP2	0.0002029	0.0081433	1723.6	1652.1	517.4	secreted frizzled-related protein 2
T	B029C017R06	Q13326	SGCG	0.0003935	0.0116909	81.6	7.6	1398.5	sarcoglycan, gamma (35kDa dystrophin-associated glycoprotein)
T	B05C024R012	NP_001009555	SH3D19	0.0065138	0.055327	87.8	210.6	188.9	SH3 domain containing 19
T	B048C07R016	Q9BYB0	SHANK3	9.76e-05	0.0053161	302.4	876.6	2320.7	SH3 and multiple ankyrin repeat domains 3
T	B021C013R03	Q8NEM2	SHCBP1	0.0024775	0.0320377	504.1	355.6	186.4	SHC SH2-domain binding protein 1
T	B024C011R03	NP_003921	SKAP2	0.0044293	0.0439917	464.3	175.1	168.1	src kinase associated phosphoprotein 2
T	B02C012R09	Q13309	SKP2	0.0045365	0.0447971	500.3	944.8	437.5	S-phase kinase-associated protein 2 (p45)
T	B033C03R014	Q16348	SLC15A2	0.0009188	0.0190027	279.5	172	38.5	solute carrier family 15 (H+/peptide transporter), member 2
T	B047C01R017	NP_061063	SLC16A10	0.0036119	0.0392844	50.1	121.2	122.7	solute carrier family 16, member 10 (aromatic amino acid transporter)
T	B044C014R011	O15427	SLC16A3	0.0002106	0.0082046	66.9	198.8	210.8	solute carrier family 16, member 3 (monocarboxylic acid transporter 4)
T	B024C09R012	O60779	SLC19A2	0.00079	0.0174896	120.1	268.2	423	solute carrier family 19 (thiamine transporter), member 2
T	B019C022R015	NP_112489	SLC25A28	0.0086133	0.0644068	333.9	357.8	646.3	solute carrier family 25, member 28
T	B013C03R06	NP_001010875	SLC25A30	0.0062436	0.054125	63.3	231.3	47.4	solute carrier family 25, member 30
T	B026C01R016	P12235	SLC25A4	2.9e-06	0.0009151	3823.9	11302.1	30517	solute carrier family 25 (mitochondrial carrier; adenine nucleotide translocator), member 4
T	B011C06R015	Q99808	SLC29A1	0.002201	0.0302871	207.5	231.6	471.9	solute carrier family 29 (nucleoside transporters), member 1
T	B048C02R07	O15432	SLC31A2	0.0098642	0.0697918	709.2	1101.7	1589.1	solute carrier family 31 (copper transporters), member 2
T	B06C014R04	NP_056174	SLC39A14	0.0001122	0.0058335	545.1	1394.2	320.2	solute carrier family 39 (zinc transporter), member 14
T	B027C016R04	Q9NSD5	SLC6A13	0.0007025	0.0166463	104.5	287.4	376.3	solute carrier family 6 (neurotransmitter transporter, GABA), member 13
T	B023C023R07	O00631	SLN	2.29e-05	0.0022777	16589.3	49731.1	80233.1	sarcolipin
T	B035C014R011	P03973	SLPI	0.003596	0.0392844	235.9	115.2	285.9	secretory leukocyte peptidase inhibitor
T	B015C024R010	NP_055907	SMG1	0.0015755	0.0252043	754.6	66.8	315.1	PI-3-kinase-related kinase SMG-1
T	B014C02R01	Q9UHP9	SMPX	0.00350985	0.0385535	5991	11916.6	13074.9	small muscle protein, X-linked
T	B040C022R012	P53814	SMTN	0.0054475	0.0503179	333.2	731.8	794.2	Smoothelin
T	B06C018R010	Q9NRG4	SMYD2	0.0042914	0.0432973	62	172.1	195.5	SET and MYND domain containing 2
T	B048C011R05	O60641	SNAP91	0.0038438	0.0405613	391.1	549.1	185.4	synaptosomal-associated protein, 91kDa homolog (mouse)
T	B08C011R07	MGI:1921968	Snx16	0.003183	0.036838	97.3	107.8	259	sorting nexin 16
T	B04C013R02	O60749	SNX2	0.0017748	0.0269257	671.2	353.5	1114.4	sorting nexin 2
T	B07C022R07	O14559	SNX26	0.0099253	0.0700075	3293.8	2539.9	4761.4	sorting nexin 26
T	B015C021R015	Q9BX66	SORBS1	0.0004953	0.013597	320.1	738.8	1504.5	sorbin and SH3 domain containing 1
T	B048C023R01	Q14515	SPARCL1	0.0021776	0.0302455	802.5	789.3	1870.9	SPARC-like 1 (mast9, hevin)
T	B017C024R07	MGI:1918201	Spata1	0.0045176	0.0446748	142	129.7	51.5	spermatogenesis associated 1
T	B019C012R014	NP_065726	SPC25	0.0015188	0.024759	848.9	429.6	333.8	SPC25, NDC80 kinetochore complex component, homolog (S. cerevisiae)
T	B026C016R09	NP_653323	SPEF2	0.004819	0.0467791	249.5	125.1	84.7	sperm flagellar 2
T	B040C01R02	P10451	SPP1	0.0003094	0.0102087	2609.9	398.6	416	Secreted phosphoprotein 1 (osteopontin, bone sialoprotein I, early T-lymphocyte activation 1)
T	B042C010R06	Q13813	SPTAN1	0.0076816	0.0605268	1431.4	1768.8	768	spectrin, alpha, non-erythrocytic 1 (alpha-fodrin)
T	B018C09R04	Q14534	SQLE	0.0063426	0.0544797	301	182.5	79.9	squalene epoxidase
T	B035C015R03	P10124	SRGN	0.0069998	0.0577332	124.5	155.7	358.5	serglycin
T	B09C016R02	Q9BWG4	SSBP4	0.0003266	0.0105729	313.9	252.9	94.6	single stranded DNA binding protein 4
T	B017C016R08	Q14714	SSPN	0.0051549	0.0487973	692.7	1521.5	1498.8	sarcospan (Kras oncogene-associated gene)
T	B028C019R01	NP_659501	STAC3	0.0015084	0.0247346	592.3	1897.8	2903.2	SH3 and cysteine rich domain 3
T	B048C020R01	P42226	STAT6	0.0096749	0.0693099	121	135.3	216	signal transducer and activator of transcription 6, interleukin-4 induced
T	B034C010R014	P16949	STMN1	0.0002991	0.0099165	20891.5	12587.5	5389.7	stathmin 1/oncoprotein 18
T	B016C020R03	Q93045	STMN2	0.000436	0.0123647	2897.4	733	313.4	stathmin-like 2
T	B04C020R02	Q9UJZ1	STOML2	0.0033788	0.03789	1171.2	546.7	1724.7	stomatin (EPB72)-like 2
T	B08C01R03	O15400	STX7	0.009344	0.0680041	367.6	198.8	374	syntaxin 7
T	B03C02R05	Q9P2R7	SUCLA2	0.0017323	0.0265374	337.5	377.3	924	succinate-CoA ligase, ADP-forming, beta subunit
T	B018C015R011	NP_001032252	SUSD4	6.94e-05	0.0042649	476.8	300.7	107.9	sushi domain containing 4
T	B010C016R019	O43759	SYNGR1	0.0060115	0.0528715	299.8	275.8	502.1	synaptogyrin 1
T	B09C013R016	NP_115807	SYVN1	0.0009944	0.0196321	143	288.4	115.2	synovial apoptosis inhibitor 1, synoviolin
T	B043C05R05	Q9Y6A5	TACC3	0.0017022	0.0263113	404.3	178.3	95.5	transforming, acidic coiled-coil containing protein 3
T	B035C013R09	Q01995	TAGLN	0.0069947	0.0577332	2005.8	996.1	717.3	transgelin
T	B028C015R013	Q9UI15	TAGLN3	0.0005885	0.0152988	170.9	493.6	636.9	transgelin 3
T	B031C03R015	Q03519	TAP2	0.0074192	0.0595532	146.7	137.3	292.8	transporter 2, ATP-binding cassette, sub-family B (MDR/TAP)
T	B019C01R014	O15273	TCAP	2.4e-06	0.0008236	961.6	2659.4	9499	titin-cap (telethonin)
T	B019C010R014	O75764	TCEA3	0.0027117	0.0337757	108.8	280.6	341.9	transcription elongation factor A (SII), 3
T	B017C022R03	Q12870	TCF15	0.0040154	0.0416909	130.5	173.3	286.1	transcription factor 15 (basic helix-loop-helix)
T	B012C011R06	P20062	TCN2	0.0074306	0.059575	275.9	290.7	574.7	transcobalamin II; macrocytic anemia
T	B040C06R04	Q15561	TEAD4	0.0008736	0.0183912	399.1	710.8	322.2	TEA domain family member 4
T	B014C019R02	Q02763	TEK	0.0034334	0.0382521	176.3	255.2	539.7	TEK tyrosine kinase, endothelial (venous malformations, multiple cutaneous and mucosal)
T	B027C04R05	NP_938207	TEX14	0.0007885	0.0174896	440.7	259.6	135.2	testis expressed 14
T	B08C04R04	P48307	TFPI2	0.0010309	0.0197102	1545.5	2973.2	5341.8	tissue factor pathway inhibitor 2
T	B07C09R019	Q8NA92	THAP8	0.0088843	0.0655623	88.2	77.1	180.3	THAP domain containing 8
T	B019C08R015	Q9NPJ3	THEM2	0.0002962	0.0099162	2456.2	2700.3	6921.3	thioesterase superfamily member 2
T	B026C011R019	P35625	TIMP3	0.0070038	0.0577332	410.3	449.8	889.8	TIMP metallopeptidase inhibitor 3 (Sorsby fundus dystrophy, pseudoinflammatory)
T	B040C023R015	Q9Y6L7	TLL2	0.0018003	0.0269257	256.3	539.9	177.4	tolloid-like 2
T	B02C09R07	P30408	TM4SF1	0.0034855	0.0385822	600.6	773.3	1354.4	transmembrane 4 L six family member 1
T	B034C010R07	Q96CE8	TM4SF18	0.0028574	0.034803	515.1	338.6	715.7	transmembrane 4 L six family member 18
T	B037C019R014	Q9BZW5	TM6SF1	0.0099504	0.0701125	4664.4	10059.9	6779.9	transmembrane 6 superfamily member 1
T	B029C013R016	O76062	TM7SF2	0.0027606	0.0342604	748.1	341.7	218.1	transmembrane 7 superfamily member 2
T	B025C012R016	Q9BVC6	TMEM109	0.0017784	0.0269257	94.9	10.5	1013.7	transmembrane protein 109
T	B01C016R08	Q8N131	TMEM123	0.0089433	0.0659268	176.1	208	39.1	transmembrane protein 123
T	B022C05R05	NP_054739	TMEM176B	0.0002203	0.0084939	252.9	114.9	55	transmembrane protein 176B
T	B024C07R02	NP_076979	TMEM38A	0.0013877	0.0233426	149.8	375.2	464.4	transmembrane protein 38A
T	B05C016R09	NP_689700	TMEM56	0.0076274	0.0603074	122.1	157.9	46	transmembrane protein 56
T	B011C019R011	Q969W9	TMEPAI	0.0034501	0.0382521	341.7	172	146.3	transmembrane, prostate androgen induced RNA
T	B031C022R016	Q9NZQ9	TMOD4	1e-07	1e-07	76.2	709.7	4775.2	tropomodulin 4 (muscle)
T	B032C08R06	Q9NP84	TNFRSF12A	0.002911	0.0350495	460.3	531.9	1067.7	tumor necrosis factor receptor superfamily, member 12A
T	B038C022R013	Q9UKE5	TNIK	0.003778	0.0402813	99.5	188.5	239.8	TRAF2 and NCK interacting kinase
T	B018C01R015	P63316	TNNC1	0.0083927	0.0635971	25888.8	27096.8	14775.7	troponin C type 1 (slow)
T	B04C07R016	P48788	TNNI2	0.0001739	0.0073219	12596.5	26945.2	57426.3	troponin I type 2 (skeletal, fast)
T	B017C07R013	P19429	TNNI3	0.00594	0.0524662	878.6	377.5	320.4	troponin I type 3 (cardiac)
T	B044C011R010	P45379	TNNT2	0.0002777	0.0094349	2049.5	3877	980.5	troponin T type 2 (cardiac)
T	B044C08R016	P45378	TNNT3	0.0001665	0.0071867	2083.8	6079.7	9347.4	troponin T type 3 (skeletal, fast)
T	B023C020R07	NP_857636	tnnt3b	0.0001288	0.0062395	14468.7	41845.2	51256.6	troponin T3b, skeletal, fast
T	B032C01R014	Q71UQ5	TOP2A	0.0062546	0.0541303	339	182.2	142.9	topoisomerase (DNA) II alpha 170kDa
T	B024C012R01	P09493	TPM1	5.995e-05	0.0039069	7787.3	32966.8	48522.1	Tropomyosin 1 (alpha)
T	B017C021R02	P06753	TPM3	0.0071743	0.0587258	3756.6	9014.3	7979.1	tropomyosin 3
T	B034C05R07	Q9ULW0	TPX2	0.0022171	0.0302871	606.1	389	249.2	TPX2, microtubule-associated, homolog (Xenopus laevis)
T	B07C021R04	Q13061	TRDN	0.0006404	0.0159241	1297.9	2355.7	5980.8	triadin
T	B034C09R04	Q96RU8	TRIB1	0.0007103	0.0166945	3386.4	7613.9	10402.3	Tribbles homolog 1 (Drosophila)
T	B02C09R014	Q969Q1	TRIM63	0.0011378	0.0205746	132.1	172	346.3	tripartite motif-containing 63
T	B031C015R014	O75962	TRIO	0.0037666	0.0402651	1601.4	756.7	428	triple functional domain (PTPRF interacting)
T	B02C02R04	Q9NRE2	TSHZ2	0.0032871	0.0372267	403.5	194.4	86.3	teashirt family zinc finger 2
T	B020C015R01	P30536	TSPO	0.00284455	0.0347525	309.95	905.1	472	translocator protein (18kDa)
T	B038C012R01	Q16762	TST	0.0058402	0.0520486	172.6	306.2	460.5	thiosulfate sulfurtransferase (rhodanese)
T	B038C024R016	Q9UNY4	TTF2	0.0010326	0.0197102	342	239.9	116.9	transcription termination factor, RNA polymerase II
T	B034C05R010	NP_596870	TTN	0.0036457	0.039512	953.9	1588.7	2115.1	titin
T	B037C019R01	P68363	TUBA1B	0.000892	0.0186302	34620.5	17081.6	10184.1	tubulin, alpha 1b
T	B05C01R011	Q9BQE3	TUBA1C	0.0056916	0.0515323	27410.9	12104.8	7260	tubulin, alpha 1c
T	B043C01R011	P68366	TUBA4A	0.0010204	0.0196714	22007.7	9846	4430.9	tubulin, alpha 4a
T	B022C020R07	NP_001002230	tuba7l	0.0007221	0.0168564	53295	35811.9	17812.6	tubulin, alpha 7 like
T	B01C04R06	P07437	TUBB	0.0026524	0.0334008	3260	1959.6	799.1	tubulin, beta
T	B044C021R08	NP_001060	TUBB2A	0.0087951	0.0651437	1197.6	974	489.8	tubulin, beta 2A
T	B048C021R08	NP_821080	TUBB2B	0.0090649	0.0666086	3670.8	3081.1	1502.2	tubulin, beta 2B
T	B030C02R07	P04350	TUBB4	0.0013236	0.022653	477	519.3	187.6	tubulin, beta 4
T	B018C011R015	Q9BUF5	TUBB6	0.0003584	0.0111485	1964.5	1841.5	760	tubulin, beta 6
T	B047C09R08	Q13454	TUSC3	0.0017368	0.0265471	906.7	623.3	275.9	tumor suppressor candidate 3
T	B018C016R016	O95881	TXNDC12	0.0022836	0.0306101	1296.9	222.4	587.7	thioredoxin domain containing 12 (endoplasmic reticulum)
T	B05C011R015	P04818	TYMS	0.0034428	0.0382521	721.1	847	356.4	thymidylate synthetase
T	B032C010R06	O00762	UBE2C	0.0010407	0.0197673	1046.7	612.7	390.9	ubiquitin-conjugating enzyme E2C
T	B012C04R010	P51965	UBE2E1	0.0096481	0.0692625	424.2	329.2	731.1	ubiquitin-conjugating enzyme E2E 1 (UBC4/5 homolog, yeast)
T	B016C01R02	P09936	UCHL1	5.9e-06	0.0011248	2604.2	365.4	304.2	ubiquitin carboxyl-terminal esterase L1 (ubiquitin thiolesterase)
T	B021C017R07	P55851	UCP2	0.0096971	0.0693887	64.1	226.1	145.4	uncoupling protein 2 (mitochondrial, proton carrier)
T	B023C012R011	Q6UX52	UNQ464	0.0075899	0.0602191	376.5	774.7	758.2	GLPG464
T	B026C016R02	O14957	UQCR	0.0046882	0.0459645	10897.8	11446.5	19729.9	ubiquinol-cytochrome c reductase, 6.4kDa subunit
T	B018C017R09	P14927	UQCRB	0.0021112	0.0297519	10413.2	12751.5	27168.6	ubiquinol-cytochrome c reductase binding protein
T	B08C01R015	P31930	UQCRC1	0.0005731	0.0151276	1102.5	742.5	2648.5	ubiquinol-cytochrome c reductase core protein I
T	B043C016R016	P07919	UQCRH	0.005599	0.0509628	6384.1	6490.1	13234.2	ubiquinol-cytochrome c reductase hinge protein
T	B033C01R016	P10746	UROS	0.0073296	0.0591801	248.4	742.3	337.9	uroporphyrinogen III synthase (congenital erythropoietic porphyria)
T	B032C015R05	Q92995	USP13	0.0035377	0.0389715	494.1	589.2	1595.3	ubiquitin specific peptidase 13 (isopeptidase T-3)
T	B012C02R08	O75604	USP2	0.0004991	0.0136467	394.7	421.5	1119.8	ubiquitin specific peptidase 2
T	B040C019R09	Q9UPU5	USP24	0.0062421	0.054125	320.1	616.2	815.9	ubiquitin specific peptidase 24
T	B017C022R04	Q9UHP3	USP25	0.0055304	0.0505395	379.2	650.8	885	ubiquitin specific peptidase 25
T	B041C016R012	O75379	VAMP4	0.008022	0.0621388	630.5	803.3	344.7	vesicle-associated membrane protein 4
T	B01C014R05	O95183	VAMP5	6.43e-05	0.0042432	230.3	242	896.7	Vesicle-associated membrane protein 5 (myobrevin)
T	B025C08R02	P13611	VCAN	0.0057238	0.0516218	954.2	1185.7	526.5	versican
T	B08C01R012	P08670	VIM	0.0012076	0.0212507	5320.6	2300	1607.5	vimentin
T	B013C04R012	Q96RL7	VPS13A	0.0011778	0.0211051	111.5	162.9	59.7	Vacuolar protein sorting 13 homolog A (S. cerevisiae)
T	B012C07R09	Q96P53	WDFY2	0.0061333	0.0536214	74	188.2	126.4	WD repeat and FYVE domain containing 2
T	B034C012R014	O75717	WDHD1	0.0040956	0.042078	398	331.4	193.5	WD repeat and HMG-box DNA binding protein 1
T	B038C015R04	NP_061918	WDR44	0.0002292	0.0085956	1171.4	1281	361.9	WD repeat domain 44
T	B016C01R017	Q9Y484	WDR45	0.0011047	0.0203017	556.4	1017.6	1616.7	WD repeat domain 45
T	B037C08R013	Q16763	WDR54	0.008189	0.0629352	1794.7	1893.3	829.6	WD repeat domain 54
T	B042C019R013	Q8IUB2	WFDC3	0.0001274	0.0062395	71	98.2	571.7	WAP four-disulfide core domain 3
T	B026C01R09	Q5MNZ9	WIPI1	0.0093044	0.0677878	233.2	268.5	136.6	WD repeat domain, phosphoinositide interacting 1
T	B043C020R04	Q9Y3S1	WNK2	0.0011413	0.0205746	165.4	348.2	498.3	WNK lysine deficient protein kinase 2
T	B017C07R05	O95619	YEATS4	0.0087051	0.064657	245.8	264	97.1	YEATS domain containing 4
T	B037C016R016	NP_061855	YIPF1	0.0068569	0.056972	777.7	699.6	403.4	Yip1 domain family, member 1
T	B07C017R015	P61236	YPEL3	0.0022219	0.0302871	599.2	850.7	1343	yippee-like 3 (Drosophila)
T	B016C019R010	Q8N4Q0	ZADH2	0.0083541	0.0635359	1510.6	2529.3	4808.7	Zinc binding alcohol dehydrogenase, domain containing 2
T	B05C012R011	Q9NYL2	ZAK	0.0047897	0.0466265	137.3	363.8	343	sterile alpha motif and leucine zipper containing kinase AZK
T	B027C019R03	Q9HC78	ZBTB20	0.0008479	0.0182992	110.5	164.3	320.8	zinc finger and BTB domain containing 20
T	B040C016R04	XP_220612	Zbtb4	0.0044507	0.0441404	391.3	654.1	961.7	zinc finger and BTB domain containing 4
T	B04C023R03	NP_997545	ZC3H14	0.0021518	0.030077	309.4	101.3	247.9	zinc finger CCCH-type containing 14
T	B010C019R05	Q9NUE0	ZDHHC18	0.0027104	0.0337757	441.1	938.9	1225.9	zinc finger, DHHC-type containing 18
T	B016C03R012	O76080	ZFAND5	0.0093863	0.0682396	535.4	465.9	848.2	zinc finger, AN1-type domain 5
T	B032C011R013	MGI:99948	Zfhx3	0.0083956	0.0635971	2005.2	745.2	519	zinc finger homeobox 3
T	B033C010R011	Q9H2Y7	ZFP106	0.0011821	0.0211192	2279.1	3434.4	1206.3	zinc finger protein 106 homolog (mouse)
T	B020C018R016	O95789	ZMYM6	0.0020049	0.0286063	382.4	1325.5	765.2	zinc finger, MYM-type 6
T	B028C013R04	NP_877432	ZNF438	0.0083685	0.0635359	62.3	107.4	165.3	zinc finger protein 438
T	B01C020R09	NP_071386	ZNF667	0.0032443	0.0370477	148.2	274.3	74.8	zinc finger protein 667
