# Supplementary material for: Integrated analysis of miRNA and mRNA paired expression profiling of prenatal skeletal muscle development in three genotype pigs
Source: Sci Rep. 2015 Oct 26;5:15544. doi: 10.1038/srep15544 (PMC4620456; doi:10.1038/srep15544)
Supplement: Supplementary Table S3 [file srep15544-s4.xls]

## Sheet: Sheet1
Table S3. mRNA differentially expressed during prenatal skeletal muscle development in Wuzhishan pigs;W,Wuzhishan pigs, 33, 65 and 90 refer to days post coitus.
Breed	Array ID	Acc	Gene symbol	Parametric p-value	FDR	Geom mean of intensities in W33	Geom mean of intensities in W65	Geom mean of intensities in W90	Gene name	WA(1)_Best Match Description
W	B07C016R014	XP_127414	1700001L19Rik	0.0009294	0.006502	31	235.8	173.2	RIKEN cDNA 1700001L19 gene	PREDICTED: hypothetical protein LOC69315 [Source:RefSeq_peptide_predicted;Acc:XP_127414]
W	B030C02R08	NM_183259	2210020M01Rik	0.0003668	0.0035504	38	169.8	269	RIKEN cDNA 2210020M01 gene	RIKEN cDNA 2210020M01 gene (2210020M01Rik), mRNA [Source:RefSeq_dna;Acc:NM_183259]
W	B013C06R015	NM_025966	2310039H08Rik	0.0021905	0.0117083	44	130.8	186.4	RIKEN cDNA 2310039H08 gene	RIKEN cDNA 2310039H08 gene (2310039H08Rik), mRNA [Source:RefSeq_dna;Acc:NM_025966]
W	B09C06R08	Q6NXM5	4632419I22Rik	0.0042901	0.0190816	30	216.8	154.2	RIKEN cDNA 4632419I22 gene	4632419I22Rik protein (Novel protein). [Source:Uniprot/SPTREMBL;Acc:Q6NXM5]
W	B048C020R014	Q9UGJ1	76P	0.0002429	0.0027509	2231	253	288	gamma tubulin ring complex protein (76p gene)	Gamma-tubulin complex component 4 (GCP-4) (hGCP4) (h76p) (Hgrip76). [Source:Uniprot/SWISSPROT;Acc:Q9UGJ1]
W	B042C022R07	Q9NPC4	A4GALT	7.6e-05	0.0013927	29	840.2	559	alpha 1,4-galactosyltransferase (globotriaosylceramide synthase)	Lactosylceramide 4-alpha-galactosyltransferase (EC 2.4.1.228) (Alpha- 1,4-galactosyltransferase) (UDP-galactose:beta-D-galactosyl-beta1-R 4- alpha-D-galactosyltransferase) (Alpha-1,4-N- acetylglucosaminyltransferase) (Alpha4Gal-T1) (Globotriaosylceramide
W	B034C05R01	Q9UDR5	AASS	0.0088774	0.031164	120	333.5	391.1	aminoadipate-semialdehyde synthase	Alpha-aminoadipic semialdehyde synthase, mitochondrial precursor (LKR/SDH) [Includes: Lysine ketoglutarate reductase (EC 1.5.1.8) (LOR) (LKR); Saccharopine dehydrogenase (EC 1.5.1.9) (SDH)]. [Source:Uniprot/SWISSPROT;Acc:Q9UDR5]
W	B043C018R02	O95477	ABCA1	0.0059499	0.0238263	544	171.6	152.5	ATP-binding cassette, sub-family A (ABC1), member 1	ATP-binding cassette sub-family A member 1 (ATP-binding cassette transporter 1) (ATP-binding cassette 1) (ABC-1) (Cholesterol efflux regulatory protein). [Source:Uniprot/SWISSPROT;Acc:O95477]
W	B037C020R010	NP_689914	ABCA13	1.74e-05	0.0006943	66	23.4	137.4	ATP-binding cassette, sub-family A (ABC1), member 13	ATP binding cassette, sub-family A (ABC1), member 13 [Source:RefSeq_peptide;Acc:NP_689914]
W	B027C017R04	P61221	ABCE1	0.0016194	0.0094506	248	1006.3	531.2	ATP-binding cassette, sub-family E (OABP), member 1	ATP-binding cassette sub-family E member 1 (RNase L inhibitor) (Ribonuclease 4 inhibitor) (RNS4I) (2'-5' oligoadenylate-binding protein) (HuHP68). [Source:Uniprot/SWISSPROT;Acc:P61221]
W	B041C08R019	Q9UG63	ABCF2	0.0046853	0.0202032	344	89.9	202	ATP-binding cassette, sub-family F (GCN20), member 2	ATP-binding cassette sub-family F member 2 (Iron-inhibited ABC transporter 2). [Source:Uniprot/SWISSPROT;Acc:Q9UG63]
W	B08C018R012	IPI00298214	ABCG2	5.27e-05	0.0011446	48	380.2	204.3	ATP-binding cassette, sub-family G (WHITE), member 2	Homolog of Homo sapiens "ATP-binding cassette, sub-family G, member 2 [Source:IPI;Acc:IPI00298214]"
W	B043C07R06	Q7Z7G0	ABI3BP	1.69e-05	0.0006823	41	1649.6	1855.4	ABI gene family, member 3 (NESH) binding protein	Target of Nesh-SH3 precursor (Tarsh) (Nesh-binding protein) (NeshBP) (ABI gene family member 3-binding protein). [Source:Uniprot/SWISSPROT;Acc:Q7Z7G0]
W	B08C02R013	P16219	ACADS	0.0025654	0.0131982	1942	466.9	365.5	acyl-Coenzyme A dehydrogenase, C-2 to C-3 short chain	Acyl-CoA dehydrogenase, short-chain specific, mitochondrial precursor (EC 1.3.99.2) (SCAD) (Butyryl-CoA dehydrogenase). [Source:Uniprot/SWISSPROT;Acc:P16219]
W	B013C06R09	NP_059115	ACCN5	6.66e-05	0.0013005	10	119.5	157.5	amiloride-sensitive cation channel 5, intestinal	amiloride-sensitive cation channel 5, intestinal [Source:RefSeq_peptide;Acc:NP_059115]
W	B038C02R019	Q9Y305	ACOT9	0.0056904	0.0232183	394	735.7	1040.4	acyl-CoA thioesterase 9	Acyl-coenzyme A thioesterase 9 (EC 3.1.2.-) (Acyl-CoA thioesterase 9) (Acyl-CoA thioester hydrolase 9). [Source:Uniprot/SWISSPROT;Acc:Q9Y305]
W	B032C03R019	O60488	ACSL4	0.0067847	0.0260859	254	591.4	773.6	Acyl-CoA synthetase long-chain family member 4	Long-chain-fatty-acid--CoA ligase 4 (EC 6.2.1.3) (Long-chain acyl-CoA synthetase 4) (LACS 4). [Source:Uniprot/SWISSPROT;Acc:O60488]
W	B033C04R012	P60709	ACTB	0.0041624	0.0186954	20833	4129.8	6697.3	actin, beta	Actin, cytoplasmic 1 (Beta-actin). [Source:Uniprot/SWISSPROT;Acc:P60709]
W	B04C05R08	P63261	ACTG1	0.0018998	0.010607	37735	10363.6	9299	actin, gamma 1	Actin, cytoplasmic 2 (Gamma-actin). [Source:Uniprot/SWISSPROT;Acc:P63261]
W	B031C021R05	P12814	ACTN1	0.0020677	0.0111913	1200	214.5	212.4	actinin, alpha 1	Alpha-actinin-1 (Alpha-actinin cytoskeletal isoform) (Non-muscle alpha-actinin-1) (F-actin cross linking protein). [Source:Uniprot/SWISSPROT;Acc:P12814]
W	B034C07R016	O43707	ACTN4	7.8e-06	0.0004317	65383	1068.9	2828.1	actinin, alpha 4	Alpha-actinin-4 (Non-muscle alpha-actinin 4) (F-actin cross linking protein). [Source:Uniprot/SWISSPROT;Acc:O43707]
W	B01C014R014	P61158	ACTR3	0.000157	0.0021724	42	571.2	438.7	ARP3 actin-related protein 3 homolog (yeast)	Actin-like protein 3 (Actin-related protein 3). [Source:Uniprot/SWISSPROT;Acc:P61158]
W	B042C03R015	P07311	ACYP1	0.0005901	0.0047311	180	906.9	1302.1	acylphosphatase 1, erythrocyte (common) type	Acylphosphatase, organ-common type isozyme (EC 3.6.1.7) (Acylphosphate phosphohydrolase) (Acylphosphatase, erythrocyte isozyme). [Source:Uniprot/SWISSPROT;Acc:P07311]
W	B025C09R010	P59510	ADAMTS20	8.85e-05	0.0015261	30	234.7	343.5	ADAM metallopeptidase with thrombospondin type 1 motif, 20	ADAMTS-20 precursor (EC 3.4.24.-) (A disintegrin and metalloproteinase with thrombospondin motifs 20) (ADAM-TS 20) (ADAM-TS20). [Source:Uniprot/SWISSPROT;Acc:P59510]
W	B037C04R04	NP_055509	ADAMTSL2	0.000494	0.0043005	2523	391	978.5	ADAMTS-like 2	ADAMTS-like 2 [Source:RefSeq_peptide;Acc:NP_055509]
W	B03C05R016	P55263	ADK	0.0004307	0.0039307	62	368.9	176.4	adenosine kinase	Adenosine kinase (EC 2.7.1.20) (AK) (Adenosine 5'-phosphotransferase). [Source:Uniprot/SWISSPROT;Acc:P55263]
W	B08C021R08	P35318	ADM	0.00055	0.00459	72	501	514.3	adrenomedullin	ADM precursor [Contains: Adrenomedullin (AM); Proadrenomedullin N-20 terminal peptide (ProAM-N20) (ProAM N-terminal 20 peptide) (PAMP)]. [Source:Uniprot/SWISSPROT;Acc:P35318]
W	B09C018R014	Q8N142	ADSSL1	1.36e-05	0.00061	2913	251	492.1	adenylosuccinate synthase like 1	Adenylosuccinate synthetase isozyme 1 (EC 6.3.4.4) (IMP--aspartate ligase 1) (AdSS 1) (AMPSase 1). [Source:Uniprot/SWISSPROT;Acc:Q8N142]
W	B013C016R04	NP_694939	AEBP2	0.0009274	0.006496	46	178.7	158	AE binding protein 2	AE binding protein 2 [Source:RefSeq_peptide;Acc:NP_694939]
W	B04C010R05	P20933	AGA	0.0068427	0.0262795	258	893.1	878.8	aspartylglucosaminidase	N(4)-(beta-N-acetylglucosaminyl)-L-asparaginase precursor (EC 3.5.1.26) (Glycosylasparaginase) (Aspartylglucosaminidase) (N4-(N- acetyl-beta-glucosaminyl)-L-asparagine amidase) (AGA) [Contains: Glycosylasparaginase alpha chain; Glycosylasparaginase beta c
W	B043C011R012	P35573	AGL	0.0003379	0.0033658	2492	514.7	665.4	amylo-1, 6-glucosidase, 4-alpha-glucanotransferase (glycogen debranching enzyme, glycogen storage disease type III)	Glycogen debranching enzyme (Glycogen debrancher) [Includes: 4-alpha- glucanotransferase (EC 2.4.1.25) (Oligo-1,4-1,4-glucantransferase); Amylo-alpha-1,6-glucosidase (EC 3.2.1.33) (Amylo-1,6-glucosidase) (Dextrin 6-alpha-D-glucosidase)]. [Source:Uniprot/S
W	B038C08R015	Q99943	AGPAT1	4.12e-05	0.0010123	1307	73.2	368.1	1-acylglycerol-3-phosphate O-acyltransferase 1 (lysophosphatidic acid acyltransferase, alpha)	1-acyl-sn-glycerol-3-phosphate acyltransferase alpha (EC 2.3.1.51) (1- AGP acyltransferase 1) (1-AGPAT 1) (Lysophosphatidic acid acyltransferase-alpha) (LPAAT-alpha) (1-acylglycerol-3-phosphate O- acyltransferase 1) (G15 protein). [Source:Uniprot/SWISSPRO
W	B032C012R010	Q9NRZ5	AGPAT4	0.009205	0.0319221	33	191	124.9	1-acylglycerol-3-phosphate O-acyltransferase 4 (lysophosphatidic acid acyltransferase, delta)	1-acyl-sn-glycerol-3-phosphate acyltransferase delta (EC 2.3.1.51) (1- AGP acyltransferase 4) (1-AGPAT 4) (Lysophosphatidic acid acyltransferase-delta) (LPAAT-delta) (1-acylglycerol-3-phosphate O- acyltransferase 4). [Source:Uniprot/SWISSPROT;Acc:Q9NRZ5]
W	B031C08R07	P30556	AGTR1	0.0018774	0.0105525	293	1116.5	1386.6	angiotensin II receptor, type 1	Type-1 angiotensin II receptor (AT1) (AT1AR) (AT1BR). [Source:Uniprot/SWISSPROT;Acc:P30556]
W	B015C011R016	Q09666	AHNAK	0.00947	0.0325777	452	137.1	214.2	AHNAK nucleoprotein (desmoyokin)	Neuroblast differentiation-associated protein AHNAK (Desmoyokin) (Fragments). [Source:Uniprot/SWISSPROT;Acc:Q09666]
W	B037C020R06	P55008	AIF1	0.000104	0.0016638	104	499.8	819	allograft inflammatory factor 1	Allograft inflammatory factor 1 (AIF-1) (Ionized calcium-binding adapter molecule 1) (G1 protein). [Source:Uniprot/SWISSPROT;Acc:P55008]
W	B041C013R04	Q9NVV5	AIG1	0.0016635	0.0096343	117	367.3	686.2	androgen-induced 1	Androgen-induced protein 1 (AIG-1). [Source:Uniprot/SWISSPROT;Acc:Q9NVV5]
W	B019C014R03	P00568	AK1	2.54e-05	0.0008108	65364	8747	10044.6	adenylate kinase 1	Adenylate kinase isoenzyme 1 (EC 2.7.4.3) (ATP-AMP transphosphorylase) (AK1) (Myokinase). [Source:Uniprot/SWISSPROT;Acc:P00568]
W	B037C011R08	O43572	AKAP10	0.0077157	0.0284846	55	69.5	161.3	A kinase (PRKA) anchor protein 10	A kinase anchor protein 10, mitochondrial precursor (Protein kinase A- anchoring protein 10) (PRKA10) (Dual specificity A kinase-anchoring protein 2) (D-AKAP-2). [Source:Uniprot/SWISSPROT;Acc:O43572]
W	B037C024R02	Q02952	AKAP12	0.0085066	0.0302178	123	253	382.3	A kinase (PRKA) anchor protein (gravin) 12	A-kinase anchor protein 12 (A-kinase anchor protein 250 kDa) (AKAP 250) (Myasthenia gravis autoantigen gravin). [Source:Uniprot/SWISSPROT;Acc:Q02952]
W	B040C010R019	Q99996	AKAP9	3.5e-06	0.0003088	109	1380	2024.3	A kinase (PRKA) anchor protein (yotiao) 9	A-kinase anchor protein 9 (Protein kinase A-anchoring protein 9) (PRKA9) (A-kinase anchor protein 450 kDa) (AKAP 450) (A-kinase anchor protein 350 kDa) (AKAP 350) (hgAKAP 350) (AKAP 120-like protein) (Hyperion protein) (Yotiao protein) (Centrosome- and Go
W	B013C018R014	P31749	AKT1	0.0037567	0.0173735	206	681.6	914	v-akt murine thymoma viral oncogene homolog 1	RAC-alpha serine/threonine-protein kinase (EC 2.7.1.37) (RAC-PK-alpha) (Protein kinase B) (PKB) (C-AKT). [Source:Uniprot/SWISSPROT;Acc:P31749]
W	B028C014R03	P22557	ALAS2	0.0055536	0.022782	368	700.4	310.3	aminolevulinate, delta-, synthase 2 (sideroblastic/hypochromic anemia)	5-aminolevulinate synthase, erythroid-specific, mitochondrial precursor (EC 2.3.1.37) (5-aminolevulinic acid synthase) (Delta- aminolevulinate synthase) (Delta-ALA synthetase) (ALAS-E). [Source:Uniprot/SWISSPROT;Acc:P22557]
W	B02C08R09	P54886	ALDH18A1	0.0004989	0.0043286	26	208.6	178.7	aldehyde dehydrogenase 18 family, member A1	Delta 1-pyrroline-5-carboxylate synthetase (P5CS) (Aldehyde dehydrogenase 18 family member A1) [Includes: Glutamate 5-kinase (EC 2.7.2.11) (Gamma-glutamyl kinase) (GK); Gamma-glutamyl phosphate reductase (GPR) (EC 1.2.1.41) (Glutamate-5-semialdehyde dehyd
W	B044C019R02	P47895	ALDH1A3	0.0005321	0.0044959	21	157.4	135.5	aldehyde dehydrogenase 1 family, member A3	Aldehyde dehydrogenase 1A3 (EC 1.2.1.5) (Aldehyde dehydrogenase 6) (Retinaldehyde dehydrogenase 3) (RALDH-3). [Source:Uniprot/SWISSPROT;Acc:P47895]
W	B024C013R02	P49419	ALDH7A1	0.0042081	0.0188759	102	326.5	164.2	aldehyde dehydrogenase 7 family, member A1	Aldehyde dehydrogenase family 7 member A1 (EC 1.2.1.3) (Antiquitin-1). [Source:Uniprot/SWISSPROT;Acc:P49419]
W	B014C017R010	P04075	ALDOA	0.0049972	0.0211181	65325	19467.4	33015.4	aldolase A, fructose-bisphosphate	Fructose-bisphosphate aldolase A (EC 4.1.2.13) (Muscle-type aldolase) (Lung cancer antigen NY-LU-1). [Source:Uniprot/SWISSPROT;Acc:P04075]
W	B037C017R04	Q9Y672	ALG6	0.0021717	0.0116773	37	141.4	167.8	asparagine-linked glycosylation 6 homolog (S. cerevisiae, alpha-1,3-glucosyltransferase)	Dolichyl pyrophosphate Man9GlcNAc2 alpha-1,3-glucosyltransferase (EC 2.4.1.-) (Dolichyl-P-Glc:Man9GlcNAc2-PP-dolichyl glucosyltransferase). [Source:Uniprot/SWISSPROT;Acc:Q9Y672]
W	B046C03R015	NP_667340	ALS2CL	0.0074747	0.0277846	70	36.9	105.1	ALS2 C-terminal like	ALS2 C-terminal like isoform 1 [Source:RefSeq_peptide;Acc:NP_667340]
W	B09C08R08	Q9C0K7	ALS2CR2	0.0040519	0.0183096	3879	1208	2160.8	amyotrophic lateral sclerosis 2 (juvenile) chromosome region, candidate 2	Serine/threonine-protein kinase ALS2CR2 (EC 2.7.1.37) (Amyotrophic lateral sclerosis 2 chromosomal region candidate gene 2 protein) (ILP- interacting protein) (CALS-21). [Source:Uniprot/SWISSPROT;Acc:Q9C0K7]
W	B03C024R016	P23109	AMPD1	0.0002569	0.0028529	63747	10682.1	10805.9	adenosine monophosphate deaminase 1 (isoform M)	AMP deaminase 1 (EC 3.5.4.6) (Myoadenylate deaminase) (AMP deaminase isoform M). [Source:Uniprot/SWISSPROT;Acc:P23109]
W	B039C024R016	Q01433	AMPD2	0.0002333	0.0027277	2814	644.7	531.3	adenosine monophosphate deaminase 2 (isoform L)	AMP deaminase 2 (EC 3.5.4.6) (AMP deaminase isoform L). [Source:Uniprot/SWISSPROT;Acc:Q01433]
W	B035C01R015	P48728	AMT	0.0095338	0.0326989	456	124.5	124.3	aminomethyltransferase	Aminomethyltransferase, mitochondrial precursor (EC 2.1.2.10) (Glycine cleavage system T protein) (GCVT). [Source:Uniprot/SWISSPROT;Acc:P48728]
W	B046C01R017	P04746	AMY1A	0.0013142	0.0081182	1687	236.5	636.6	amylase, alpha 1A; salivary	Pancreatic alpha-amylase precursor (EC 3.2.1.1) (PA) (1,4-alpha-D- glucan glucanohydrolase). [Source:Uniprot/SWISSPROT;Acc:P04746]
W	B05C01R05	Q9H1A4	ANAPC1	0.0011003	0.0072539	57	214.6	295.7	anaphase promoting complex subunit 1	Anaphase-promoting complex subunit 1 (APC1) (Cyclosome subunit 1) (Protein Tsg24) (Mitotic checkpoint regulator). [Source:Uniprot/SWISSPROT;Acc:Q9H1A4]
W	B04C016R016	P03950	ANG	0.0013781	0.008407	515	3370.5	3791.9	angiogenin, ribonuclease, RNase A family, 5	Angiogenin precursor (EC 3.1.27.-) (Ribonuclease 5) (RNase 5). [Source:Uniprot/SWISSPROT;Acc:P03950]
W	B043C023R05	O95841	ANGPTL1	2.6e-06	0.0002925	33	1084.7	1390.9	angiopoietin-like 1	Angiopoietin-related protein 1 precursor (Angiopoietin-like 1) (Angiopoietin-3) (ANG-3). [Source:Uniprot/SWISSPROT;Acc:O95841]
W	B047C011R03	Q9UKU9	ANGPTL2	0.0072203	0.0270485	33	62.5	134.3	angiopoietin-like 2	Angiopoietin-related protein 2 precursor (Angiopoietin-like 2). [Source:Uniprot/SWISSPROT;Acc:Q9UKU9]
W	B028C02R016	P16157	ANK1	0.0001992	0.0024766	3795	576.7	870.5	ankyrin 1, erythrocytic	Ankyrin-1 (Erythrocyte ankyrin) (Ankyrin R). [Source:Uniprot/SWISSPROT;Acc:P16157]
W	B010C010R01	Q9P2G1	ANKIB1	6.35e-05	0.0012669	10	216.9	130.5	ankyrin repeat and IBR domain containing 1	Ankyrin repeat and IBR domain-containing protein 1 (Fragment). [Source:Uniprot/SWISSPROT;Acc:Q9P2G1]
W	B046C021R09	NP_659431	ANKRD23	0.0012723	0.0079742	1282	74.2	333.1	ankyrin repeat domain 23	diabetes related ankyrin repeat protein [Source:RefSeq_peptide;Acc:NP_659431]
W	B08C011R013	NP_115515	ANKRD27	0.0023907	0.0125727	56	226.4	192.8	ankyrin repeat domain 27 (VPS9 domain)	ankyrin repeat domain 27 (VPS9 domain) [Source:RefSeq_peptide;Acc:NP_115515]
W	B041C011R015	NP_775776	ANKRD29	0.0001124	0.0017652	10	75.8	110	ankyrin repeat domain 29	ankyrin repeat domain 29 [Source:RefSeq_peptide;Acc:NP_775776]
W	B05C08R02	NP_115666	ANKRD32	1.24e-05	0.0005789	10	606.5	360.9	ankyrin repeat domain 32	ankyrin repeat domain 32 [Source:RefSeq_peptide;Acc:NP_115666]
W	B027C022R02	Q92688	ANP32B	0.0083217	0.0298265	613	1867.6	2182.1	acidic (leucine-rich) nuclear phosphoprotein 32 family, member B	Acidic leucine-rich nuclear phosphoprotein 32 family member B (PHAPI2 protein) (Silver-stainable protein SSP29) (Acidic protein rich in leucines). [Source:Uniprot/SWISSPROT;Acc:Q92688]
W	B07C08R02	Q9H6X2	ANTXR1	0.0002954	0.0031258	35	216.3	162	anthrax toxin receptor 1	Anthrax toxin receptor 1 precursor (Tumor endothelial marker 8). [Source:Uniprot/SWISSPROT;Acc:Q9H6X2]
W	B010C02R03	P04083	ANXA1	0.0007226	0.0054258	876	5336.1	6203.2	annexin A1	Annexin A1 (Annexin I) (Lipocortin I) (Calpactin II) (Chromobindin-9) (p35) (Phospholipase A2 inhibitory protein). [Source:Uniprot/SWISSPROT;Acc:P04083]
W	B016C018R01	P07355	ANXA2	5.5e-06	0.0003775	902	12460.1	9653.4	annexin A2	Annexin A2 (Annexin II) (Lipocortin II) (Calpactin I heavy chain) (Chromobindin-8) (p36) (Protein I) (Placental anticoagulant protein IV) (PAP-IV). [Source:Uniprot/SWISSPROT;Acc:P07355]
W	B013C08R02	P09525	ANXA4	0.0004401	0.0039952	16	175.6	185.7	annexin A4	Annexin A4 (Annexin IV) (Lipocortin IV) (Endonexin I) (Chromobindin-4) (Protein II) (P32.5) (Placental anticoagulant protein II) (PAP-II) (PP4-X) (35-beta calcimedin) (Carbohydrate-binding protein P33/P41) (P33/41). [Source:Uniprot/SWISSPROT;Acc:P09525]
W	B019C01R01	P56377	AP1S2	0.00245885	0.0121006	165	753	362.8	adaptor-related protein complex 1, sigma 2 subunit	AP-1 complex subunit sigma-2 (Adapter-related protein complex 1 sigma- 1B subunit) (Sigma-adaptin 1B) (Adaptor protein complex AP-1 sigma-1B subunit) (Golgi adaptor HA1/AP1 adaptin sigma-1B subunit) (Clathrin assembly protein complex 1 sigma-1B small chai
W	B04C022R016	Q96BI3	APH1A	0.0026437	0.0134998	791	406.2	209.9	anterior pharynx defective 1 homolog A (C. elegans)	Gamma-secretase subunit APH-1A (APH-1a) (Aph-1alpha) (Presenilin- stabilization factor). [Source:Uniprot/SWISSPROT;Acc:Q96BI3]
W	B036C013R06	P02649	APOE	9.91e-05	0.0016133	116	1055.5	1651.2	apolipoprotein E	Apolipoprotein E precursor (Apo-E). [Source:Uniprot/SWISSPROT;Acc:P02649]
W	B017C01R015	P18085	ARF4	0.0058256	0.0235905	771	3579.6	4203.4	ADP-ribosylation factor 4	ADP-ribosylation factor 4. [Source:Uniprot/SWISSPROT;Acc:P18085]
W	B031C022R014	P78540	ARG2	3.59e-05	0.0009401	3165	544.1	341.9	arginase, type II	Arginase-2, mitochondrial precursor (EC 3.5.3.1) (Arginase II) (Non- hepatic arginase) (Kidney-type arginase). [Source:Uniprot/SWISSPROT;Acc:P78540]
W	B031C019R014	Q13017	ARHGAP5	0.002275	0.0121034	88	305.2	203.4	Rho GTPase activating protein 5	Rho-GTPase-activating protein 5 (p190-B). [Source:Uniprot/SWISSPROT;Acc:Q13017]
W	B023C08R01	P40617	ARL4A	0.0005119	0.0044018	161	2578.75	798	ADP-ribosylation factor-like 4A	ADP-ribosylation factor-like protein 4A. [Source:Uniprot/SWISSPROT;Acc:P40617]
W	B05C015R015	Q15041	ARL6IP1	0.0002925	0.0031171	80	1055.8	591.2	ADP-ribosylation factor-like 6 interacting protein 1	ARL-6-interacting protein 1 (ADP-ribosylation-like factor 6- interacting protein 1) (Aip-1). [Source:Uniprot/SWISSPROT;Acc:Q15041]
W	B03C014R05	Q7L311	ARMCX2	1.19e-05	0.0005711	31	2814	1592.6	armadillo repeat containing, X-linked 2	Armadillo repeat-containing X-linked protein 2 (Protein ALEX2) (ARM protein lost in epithelial cancers on chromosome X 2). [Source:Uniprot/SWISSPROT;Acc:Q7L311]
W	B011C014R05	Q9UH62	ARMCX3	7.7e-05	0.001398	75	956.7	590.4	armadillo repeat containing, X-linked 3	Armadillo repeat-containing X-linked protein 3 (Protein ALEX3) (ARM protein lost in epithelial cancers on chromosome X 3). [Source:Uniprot/SWISSPROT;Acc:Q9UH62]
W	B016C015R05	Q9BYD9	ARPM1	0.0042257	0.0188871	2210	902.1	590.6	actin related protein M1	Actin-related protein M1. [Source:Uniprot/SWISSPROT;Acc:Q9BYD9]
W	B028C021R03	P51689	ARSD	0.0059504	0.0238263	30	141.9	161.3	arylsulfatase D	Arylsulfatase D precursor (EC 3.1.6.-) (ASD). [Source:Uniprot/SWISSPROT;Acc:P51689]
W	B042C014R04	Q13508	ART3	0.0085453	0.0303046	1229	1143.4	5349.7	ADP-ribosyltransferase 3	Ecto-ADP-ribosyltransferase 3 precursor (EC 2.4.2.31) (NAD(P)(+)-- arginine ADP-ribosyltransferase 3) (Mono(ADP-ribosyl)transferase 3). [Source:Uniprot/SWISSPROT;Acc:Q13508]
W	B042C011R05	Q8WXH4	ASB11	0.0005504	0.00459	2672	354.3	578.5	ankyrin repeat and SOCS box-containing 11	Ankyrin repeat and SOCS box protein 11 (ASB-11). [Source:Uniprot/SWISSPROT;Acc:Q8WXH4]
W	B039C011R03	Q8WXK4	ASB12	2.95e-05	0.0008832	1946	250.4	227.8	ankyrin repeat and SOCS box-containing 12	Ankyrin repeat and SOCS box protein 12 (ASB-12). [Source:Uniprot/SWISSPROT;Acc:Q8WXK4]
W	B029C022R014	Q96Q27	ASB2	0.0002965	0.0031258	1602	54.9	287	ankyrin repeat and SOCS box-containing 2	Ankyrin repeat and SOCS box protein 2 (ASB-2). [Source:Uniprot/SWISSPROT;Acc:Q96Q27]
W	B028C020R09	Q8IZT6	ASPM	0.0002422	0.0027509	10	121	69.6	asp (abnormal spindle) homolog, microcephaly associated (Drosophila)	Abnormal spindle-like microcephaly-associated protein (Abnormal spindle protein homolog) (Asp homolog). [Source:Uniprot/SWISSPROT;Acc:Q8IZT6]
W	B012C06R02	Q9BXN1	ASPN	8e-06	0.0004392	67	10865.4	3800.9	asporin	Asporin precursor (Periodontal ligament-associated protein 1) (PLAP- 1). [Source:Uniprot/SWISSPROT;Acc:Q9BXN1]
W	B029C012R01	P18848	ATF4	0.00116305	0.0074092	29240	3477.85	6652.5	activating transcription factor 4 (tax-responsive enhancer element B67)	Cyclic AMP-dependent transcription factor ATF-4 (Activating transcription factor 4) (DNA-binding protein TAXREB67) (Cyclic AMP response element-binding protein 2) (CREB2). [Source:Uniprot/SWISSPROT;Acc:P18848]
W	B08C010R02	Q86TL0	ATG4D	0.0004465	0.0040419	994	234.4	246.4	ATG4 autophagy related 4 homolog D (S. cerevisiae)	Cysteine protease ATG4D (EC 3.4.22.-) (Autophagy-related protein 4 homolog D) (Autophagin-4) (Autophagy-related cysteine endopeptidase 4) (AUT-like 4 cysteine endopeptidase). [Source:Uniprot/SWISSPROT;Acc:Q86TL0]
W	B029C020R03	Q9H1Y0	ATG5	0.0082357	0.0296857	67	219.9	220.3	ATG5 autophagy related 5 homolog (S. cerevisiae)	Autophagy protein 5 (APG5-like) (Apoptosis-specific protein). [Source:Uniprot/SWISSPROT;Acc:Q9H1Y0]
W	B019C011R07	P54709	ATP1B3	0.0016819	0.0097162	619	3099.9	1735.7	ATPase, Na+/K+ transporting, beta 3 polypeptide	Sodium/potassium-transporting ATPase beta-3 chain (Sodium/potassium- dependent ATPase beta-3 subunit) (ATPB-3) (CD298 antigen). [Source:Uniprot/SWISSPROT;Acc:P54709]
W	B035C03R06	O14983	ATP2A1	0.0013008	0.0080864	2275	658.4	1033.6	ATPase, Ca++ transporting, cardiac muscle, fast twitch 1	Sarcoplasmic/endoplasmic reticulum calcium ATPase 1 (EC 3.6.3.8) (Calcium pump 1) (SERCA1) (SR Ca(2+)-ATPase 1) (Calcium-transporting ATPase sarcoplasmic reticulum type, fast twitch skeletal muscle isoform) (Endoplasmic reticulum class 1/2 Ca(2+) ATPase).
W	B04C015R03	O75787	ATP6AP2	0.0004249	0.0038985	162	984.1	626.4	ATPase, H+ transporting, lysosomal accessory protein 2	Renin receptor precursor (Renin/prorenin receptor) (ATPase, H+- transporting, lysosomal accessory protein 2) (ATPase, H+-transporting, lysosomal-interacting protein 2) (Vacuolar ATP synthase membrane sector-associated protein M8-9) (V-ATPase M8.9 subunit)
W	B05C023R014	Q9Y5K8	ATP6V1D	0.0002448	0.0027587	123	688.6	905.1	ATPase, H+ transporting, lysosomal 34kDa, V1 subunit D	Vacuolar ATP synthase subunit D (EC 3.6.3.14) (V-ATPase D subunit) (Vacuolar proton pump D subunit) (V-ATPase 28 kDa accessory protein). [Source:Uniprot/SWISSPROT;Acc:Q9Y5K8]
W	B043C012R06	Q9NWT8	AURKAIP1	0.00349	0.0163606	522	114.2	164.1	aurora kinase A interacting protein 1	Aurora kinase A-interacting protein (AURKA-interacting protein). [Source:Uniprot/SWISSPROT;Acc:Q9NWT8]
W	B025C09R014	Q96GD4	AURKB	0.0007246	0.0054349	34	245.6	240	aurora kinase B	Serine/threonine-protein kinase 12 (EC 2.7.1.37) (Aurora- and Ipl1- like midbody-associated protein 1) (AIM-1) (Aurora/IPL1-related kinase 2) (Aurora-related kinase 2) (STK-1) (Aurora-B). [Source:Uniprot/SWISSPROT;Acc:Q96GD4]
W	B036C04R017	NM_213829.1	AWN	0.0037677	0.0174037	16	314.9	63.7	sperm associated AWN protein	sperm associated AWN protein
W	B030C011R013	NP_660279	B3GNT7	0.0016246	0.0094685	1094	239.8	196.3	UDP-GlcNAc:betaGal beta-1,3-N-acetylglucosaminyltransferase 7	UDP-GlcNAc:betaGal beta-1,3-N-acetylglucosaminyltransferase 7 [Source:RefSeq_peptide;Acc:NP_660279]
W	B022C024R01	O60513	B4GALT4	0.0065995	0.0255456	60	184.9	124.3	UDP-Gal:betaGlcNAc beta 1,4- galactosyltransferase, polypeptide 4	Beta-1,4-galactosyltransferase 4 (EC 2.4.1.-) (Beta-1,4-GalTase 4) (Beta4Gal-T4) (b4Gal-T4) (UDP-galactose:beta-N-acetylglucosamine beta- 1,4-galactosyltransferase 4) (UDP-Gal:beta-GlcNAc beta-1,4- galactosyltransferase 4) [Includes: N-acetyllactosamine s
W	B026C08R07	O43286	B4GALT5	0.0020532	0.011143	67	257.1	313.8	UDP-Gal:betaGlcNAc beta 1,4- galactosyltransferase, polypeptide 5	Beta-1,4-galactosyltransferase 5 (EC 2.4.1.-) (Beta-1,4-GalTase 5) (Beta4Gal-T5) (b4Gal-T5) (UDP-galactose:beta-N-acetylglucosamine beta- 1,4-galactosyltransferase 5) (UDP-Gal:beta-GlcNAc beta-1,4- galactosyltransferase 5) (Beta-1,4-GalT II). [Source:Unip
W	B015C023R015	O95817	BAG3	0.0034019	0.0160683	786	157.7	190.5	BCL2-associated athanogene 3	BAG family molecular chaperone regulator 3 (BCL-2-binding athanogene- 3) (BAG-3) (Bcl-2-binding protein Bis) (Docking protein CAIR-1). [Source:Uniprot/SWISSPROT;Acc:O95817]
W	B033C01R06	NP_524576	BANP	0.0030979	0.0150379	56	31.9	104.2	BTG3 associated nuclear protein	BTG3 associated nuclear protein isoform b [Source:RefSeq_peptide;Acc:NP_524576]
W	B03C019R014	Q9NRL2	BAZ1A	0.0001872	0.0023925	31	531.9	444.3	bromodomain adjacent to zinc finger domain, 1A	Bromodomain adjacent to zinc finger domain protein 1A (ATP-utilizing chromatin assembly and remodeling factor 1) (hACF1) (ATP-dependent chromatin remodelling protein) (Williams syndrome transcription factor-related chromatin remodeling factor 180) (WCRF18
W	B042C05R09	Q8IWZ6	BBS7	0.0059337	0.0238059	52	75.2	228.4	Bardet-Biedl syndrome 7	Bardet-Biedl syndrome 7 protein (BBS2-like protein 1). [Source:Uniprot/SWISSPROT;Acc:Q8IWZ6]
W	B042C018R014	P06276	BCHE	0.001663	0.0096343	65	619.1	601.2	butyrylcholinesterase	Cholinesterase precursor (EC 3.1.1.8) (Acylcholine acylhydrolase) (Choline esterase II) (Butyrylcholine esterase) (Pseudocholinesterase). [Source:Uniprot/SWISSPROT;Acc:P06276]
W	B018C020R011	P12694	BCKDHA	0.0070569	0.0267407	553	178.2	200.1	branched chain keto acid dehydrogenase E1, alpha polypeptide	2-oxoisovalerate dehydrogenase alpha subunit, mitochondrial precursor (EC 1.2.4.4) (Branched-chain alpha-keto acid dehydrogenase E1 component alpha chain) (BCKDH E1-alpha) (BCKDE1A). [Source:Uniprot/SWISSPROT;Acc:P12694]
W	B019C024R02	P21953	BCKDHB	5.01e-05	0.0011273	2298	468.5	335.1	branched chain keto acid dehydrogenase E1, beta polypeptide (maple syrup urine disease)	2-oxoisovalerate dehydrogenase beta subunit, mitochondrial precursor (EC 1.2.4.4) (Branched-chain alpha-keto acid dehydrogenase E1 component beta chain) (BCKDH E1-beta). [Source:Uniprot/SWISSPROT;Acc:P21953]
W	B015C05R08	Q9NYF8	BCLAF1	0.0055576	0.0227848	88	406.7	266.1	BCL2-associated transcription factor 1	Bcl-2-associated transcription factor 1 (Btf). [Source:Uniprot/SWISSPROT;Acc:Q9NYF8]
W	B025C013R04	NP_116010	BEX2	0.0012412	0.0078423	92	778.5	643.7	brain expressed X-linked 2	brain expressed X-linked 2 [Source:RefSeq_peptide;Acc:NP_116010]
W	B09C016R015	Q9NZS9	BFAR	0.0042706	0.0190443	77	124.2	220.2	bifunctional apoptosis regulator	Bifunctional apoptosis regulator (RING finger protein 47). [Source:Uniprot/SWISSPROT;Acc:Q9NZS9]
W	B06C019R09	P02818	BGLAP	0.0001675	0.0022697	10	127.1	68	bone gamma-carboxyglutamate (gla) protein (osteocalcin)	Osteocalcin precursor (Gamma-carboxyglutamic acid-containing protein) (Bone Gla-protein) (BGP). [Source:Uniprot/SWISSPROT;Acc:P02818]
W	B06C024R016	Q13490	BIRC2	0.0017261	0.0099215	1598	6957.5	7459.5	baculoviral IAP repeat-containing 2	Baculoviral IAP repeat-containing protein 2 (Inhibitor of apoptosis protein 2) (HIAP2) (HIAP-2) (C-IAP1) (TNFR2-TRAF signaling complex protein 2) (IAP homolog B). [Source:Uniprot/SWISSPROT;Acc:Q13490]
W	B018C018R014	P54132	BLM	8.12e-05	0.0014475	29	278.7	215.1	Bloom syndrome	Bloom syndrome protein (EC 3.6.1.-) (RecQ protein-like 3) (DNA helicase, RecQ-like type 2). [Source:Uniprot/SWISSPROT;Acc:P54132]
W	B022C021R015	Q8WV28	BLNK	7.87e-05	0.0014139	30	217.5	176.2	B-cell linker	B-cell linker protein (Cytoplasmic adapter protein) (B-cell adapter containing SH2 domain protein) (B-cell adapter containing Src homology 2 domain protein) (Src homology 2 domain-containing leukocyte protein of 65 kDa) (SLP-65). [Source:Uniprot/SWISSPROT
W	B041C03R014	Q9NSY1	BMP2K	0.0066345	0.0256233	407	145.9	294.6	BMP2 inducible kinase	BMP-2-inducible protein kinase (EC 2.7.1.37) (BIKe). [Source:Uniprot/SWISSPROT;Acc:Q9NSY1]
W	B031C019R03	Q13873	BMPR2	0.0046597	0.0201509	81	208.3	250.9	bone morphogenetic protein receptor, type II (serine/threonine kinase)	Bone morphogenetic protein receptor type II precursor (EC 2.7.1.37) (BMP type II receptor) (BMPR-II). [Source:Uniprot/SWISSPROT;Acc:Q13873]
W	B023C03R016	Q14692	BMS1	0.0006523	0.0050244	99	438	310.1	BMS1 homolog, ribosome assembly protein (yeast)	Ribosome biogenesis protein BMS1 homolog. [Source:Uniprot/SWISSPROT;Acc:Q14692]
W	B08C08R015	Q86WA6	BPHL	0.0099016	0.0336318	138	346	254.1	biphenyl hydrolase-like (serine hydrolase; breast epithelial mucin-associated antigen)	Valacyclovir hydrolase precursor (EC 3.1.-.-) (VACVase) (Biphenyl hydrolase-like protein) (Biphenyl hydrolase-related protein) (Bph-rp) (Breast epithelial mucin-associated antigen) (MCNAA). [Source:Uniprot/SWISSPROT;Acc:Q86WA6]
W	B013C020R013	Q9BX63	BRIP1	0.0022982	0.0121984	1590	142.9	195.7	BRCA1 interacting protein C-terminal helicase 1	Fanconi anemia group J protein (EC 3.6.1.-) (ATP-dependent RNA helicase BRIP1) (Protein FACJ) (BRCA1-interacting protein C-terminal helicase 1) (BRCA1-interacting protein 1) (BRCA1-associated C-terminal helicase 1). [Source:Uniprot/SWISSPROT;Acc:Q9BX63]
W	B045C06R08	Q14201	BTG3	0.0052417	0.0218686	196	142.2	324	BTG family, member 3	BTG3 protein (Tob5 protein) (Abundant in neuroepithelium area protein). [Source:Uniprot/SWISSPROT;Acc:Q14201]
W	B016C024R016	O60566	BUB1B	1.22e-05	0.0005735	10	295.2	156.2	BUB1 budding uninhibited by benzimidazoles 1 homolog beta (yeast)	Mitotic checkpoint serine/threonine-protein kinase BUB1 beta (EC 2.7.1.37) (hBUBR1) (MAD3/BUB1-related protein kinase) (Mitotic checkpoint kinase MAD3L) (SSK1). [Source:Uniprot/SWISSPROT;Acc:O60566]
W	B021C02R03	Q9H7B2	BXDC1	0.0075571	0.0280651	35	183.1	213.3	brix domain containing 1	Brix domain-containing protein 1. [Source:Uniprot/SWISSPROT;Acc:Q9H7B2]
W	B025C01R014	Q8TDN6	BXDC2	0.0022507	0.0119927	95	743.5	858	brix domain containing 2	Brix domain-containing protein 2 (Ribosome biogenesis protein Brix). [Source:Uniprot/SWISSPROT;Acc:Q8TDN6]
W	B023C011R08	NP_001010873	BZRPL1	0.0029718	0.0146099	974	301.8	236.5	benzodiazapine receptor (peripheral)-like 1	benzodiazapine receptor (peripheral)-like 1 [Source:RefSeq_peptide;Acc:NP_001010873]
W	B014C05R05	Q70Z53	C10orf4	0.0002117	0.0025715	190	1171.2	975.1	chromosome 10 open reading frame 4	Protein FRA10AC1. [Source:Uniprot/SWISSPROT;Acc:Q70Z53]
W	B037C020R07	Q6UQ28	C11orf34	3e-05	0.0008832	3026	197.4	205.5	chromosome 11 open reading frame 34	Placenta expressed transcript 1 (Fragment). [Source:Uniprot/SPTREMBL;Acc:Q6UQ28]
W	B036C09R01	Q86TR1	C14orf104	0.0073309	0.0273583	803	375.1	224	chromosome 14 open reading frame 104	Full-length cDNA 5-PRIME end of clone CS0DB008YP22 of Neuroblastoma of Homo sapiens (human) (Fragment). [Source:Uniprot/SPTREMBL;Acc:Q86TR1]
W	B031C08R012	Q6P0N0	C14orf106	1.5e-06	0.000264	18	420.9	334	chromosome 14 open reading frame 106	Protein C14orf106 (P243). [Source:Uniprot/SWISSPROT;Acc:Q6P0N0]
W	B043C012R010	Q86SG4	C15orf21	0.0001195	0.001824	849	5720.8	5984.5	chromosome 15 open reading frame 21	Dresden prostate carcinoma 2 protein (D-PCa-2). [Source:Uniprot/SWISSPROT;Acc:Q86SG4]
W	B047C018R014	Q8WUR7	C15orf40	0.0077774	0.02862	239	657.5	892.6	chromosome 15 open reading frame 40	UPF0235 protein C15orf40. [Source:Uniprot/SWISSPROT;Acc:Q8WUR7]
W	B027C03R06	Q12980	C16orf35	0.0012762	0.0079768	830	859.1	283.9	chromosome 16 open reading frame 35	CGTHBA protein (-14 gene protein). [Source:Uniprot/SWISSPROT;Acc:Q12980]
W	B041C08R013	Q9NRP2	C16orf61	0.0010703	0.0071733	1516	354.7	525.4	chromosome 16 open reading frame 61	UPF0287 protein DC13. [Source:Uniprot/SWISSPROT;Acc:Q9NRP2]
W	B048C010R013	NP_037374	C16orf80	0.0004117	0.0038065	185	1051.6	1117.7	chromosome 16 open reading frame 80	transcription factor IIB [Source:RefSeq_peptide;Acc:NP_037374]
W	B018C014R04	Q8WW01	C1orf19	0.0028378	0.0140823	102	335.8	245.3	chromosome 1 open reading frame 19	tRNA-splicing endonuclease subunit Sen15 (tRNA-intron endonuclease Sen15) (HsSen15). [Source:Uniprot/SWISSPROT;Acc:Q8WW01]
W	B016C09R014	P02745	C1QA	0.0001542	0.0021581	51	155.2	297.1	complement component 1, q subcomponent, A chain	Complement C1q subcomponent subunit A precursor. [Source:Uniprot/SWISSPROT;Acc:P02745]
W	B020C09R014	P02746	C1QB	0.0005829	0.0047017	351	1746.5	2394.1	complement component 1, q subcomponent, B chain	Complement C1q subcomponent subunit B precursor. [Source:Uniprot/SWISSPROT;Acc:P02746]
W	B038C03R010	Q9BXJ3	C1QTNF4	3.88e-05	0.0009754	881	686.4	6454.7	C1q and tumor necrosis factor related protein 4	Complement C1q tumor necrosis factor-related protein 4 precursor. [Source:Uniprot/SWISSPROT;Acc:Q9BXJ3]
W	B04C01R08	Q9BXJ0	C1QTNF5	8.96e-05	0.0015373	68	346.2	433.6	C1q and tumor necrosis factor related protein 5	Complement C1q tumor necrosis factor-related protein 5 precursor. [Source:Uniprot/SWISSPROT;Acc:Q9BXJ0]
W	B038C011R07	Q96HY6	C20orf116	0.0008631	0.006151	3555	532.3	1018.3	chromosome 20 open reading frame 116	Protein C20orf116 precursor. [Source:Uniprot/SWISSPROT;Acc:Q96HY6]
W	B043C06R07	P59827	C20orf186	5.67e-05	0.0011828	4763	625	633.1	chromosome 20 open reading frame 186	Long palate, lung and nasal epithelium carcinoma-associated protein 4 (Ligand-binding protein RY2G5). [Source:Uniprot/SWISSPROT;Acc:P59827]
W	B016C05R07	P57077	C21orf7	0.0025009	0.0129635	351	2049.8	1105.8	chromosome 21 open reading frame 7	TAK1-like protein. [Source:Uniprot/SWISSPROT;Acc:P57077]
W	B041C06R05	P16383	C2orf3	0.0003154	0.0032404	25	122.3	174.3	chromosome 2 open reading frame 3	GC-rich sequence DNA-binding factor (GCF) (Transcription factor 9) (TCF-9). [Source:Uniprot/SWISSPROT;Acc:P16383]
W	B08C01R05	Q96DZ1	C2orf30	0.0038994	0.0178411	443	1576.3	1266.9	chromosome 2 open reading frame 30	XTP3-transactivated gene B protein precursor. [Source:Uniprot/SWISSPROT;Acc:Q96DZ1]
W	B012C022R01	NP_115787	C2orf40	0.0002963	0.0031258	37	2112.7	1458.1	chromosome 2 open reading frame 40	esophageal cancer related gene 4 protein [Source:RefSeq_peptide;Acc:NP_115787]
W	B025C04R010	Q16581	C3AR1	0.0005295	0.0044864	185	71.1	182.2	complement component 3a receptor 1	C3a anaphylatoxin chemotactic receptor (C3a-R) (C3AR). [Source:Uniprot/SWISSPROT;Acc:Q16581]
W	B03C022R014	Q96FZ2	C3orf37	0.0003199	0.0032678	1002	188.9	165.1	chromosome 3 open reading frame 37	UPF0361 protein DC12. [Source:Uniprot/SWISSPROT;Acc:Q96FZ2]
W	B020C020R05	Q8NDZ4	C3orf58	0.0014926	0.008846	65	361.7	314.9	Chromosome 3 open reading frame 58	Protein C3orf58 precursor. [Source:Uniprot/SWISSPROT;Acc:Q8NDZ4]
W	B04C024R014	NP_056039	C3orf63	0.0003935	0.003701	121	1834.5	1307.4	chromosome 3 open reading frame 63	retinoblastoma-associated protein 140 [Source:RefSeq_peptide;Acc:NP_056039]
W	B01C022R010	P78312	C4orf8	0.0040525	0.0183096	645	175.3	208.8	chromosome 4 open reading frame 8	Protein C4orf8 (Protein IT14). [Source:Uniprot/SWISSPROT;Acc:P78312]
W	B024C011R05	Q16612	C5orf13	0.001313	0.0081182	4358	17404.7	19209.9	chromosome 5 open reading frame 13	Neuronal protein 3.1 (p311 protein). [Source:Uniprot/SWISSPROT;Acc:Q16612]
W	B07C01R03	Q8TF01	C6orf111	0.000556	0.0046023	418	2316.5	2899.3	chromosome 6 open reading frame 111	Splicing factor, arginine/serine-rich 130 (Serine-arginine-rich splicing regulatory protein 130) (SRrp130) (SR-rich protein) (SR- related protein). [Source:Uniprot/SWISSPROT;Acc:Q8TF01]
W	B033C01R03	Q8IXW8	C6orf189	0.0003703	0.0035722	10	64.2	163.4	chromosome 6 open reading frame 189	C6orf189 protein (Fragment). [Source:Uniprot/SPTREMBL;Acc:Q8IXW8]
W	B039C021R02	Q9H4G4	C9orf19	1.93e-05	0.0007238	74	2209	1243.8	chromosome 9 open reading frame 19	Golgi-associated plant pathogenesis-related protein 1 (Golgi- associated PR-1 protein) (GAPR-1) (Glioma pathogenesis-related protein 2) (GliPR 2). [Source:Uniprot/SWISSPROT;Acc:Q9H4G4]
W	B017C021R05	O75952	CABYR	2.89e-05	0.0008815	5369	650	1191.5	calcium binding tyrosine-(Y)-phosphorylation regulated (fibrousheathin 2)	Calcium-binding tyrosine phosphorylation-regulated protein (Calcium- binding protein 86) (Testis-specific calcium-binding protein CBP86) (Fibrousheathin-2) (FSP-2). [Source:Uniprot/SWISSPROT;Acc:O75952]
W	B040C021R04	Q13698	CACNA1S	0.0002027	0.0025156	1807	197	500.6	calcium channel, voltage-dependent, L type, alpha 1S subunit	Voltage-dependent L-type calcium channel alpha-1S subunit (Voltage- gated calcium channel alpha subunit Cav1.1) (Calcium channel, L type, alpha-1 polypeptide, isoform 3, skeletal muscle). [Source:Uniprot/SWISSPROT;Acc:Q13698]
W	B05C011R08	Q06432	CACNG1	0.0002674	0.0029149	1684	373.3	991.8	calcium channel, voltage-dependent, gamma subunit 1	Voltage-dependent calcium channel gamma-1 subunit (Dihydropyridine- sensitive L-type, skeletal muscle calcium channel gamma subunit). [Source:Uniprot/SWISSPROT;Acc:Q06432]
W	B027C07R05	Q05682	CALD1	0.0029752	0.0146162	34	354.4	214.7	caldesmon 1	Caldesmon (CDM). [Source:Uniprot/SWISSPROT;Acc:Q05682]
W	B044C09R07	P62158	CALM1	0.0064343	0.0252047	709	198.5	276.6	calmodulin 1 (phosphorylase kinase, delta)	Calmodulin (CaM). [Source:Uniprot/SWISSPROT;Acc:P62158]
W	B043C09R02	P27797	CALR	0.0049846	0.0210778	149	365.1	478.6	calreticulin	Calreticulin precursor (CRP55) (Calregulin) (HACBP) (ERp60) (grp60). [Source:Uniprot/SWISSPROT;Acc:P27797]
W	B023C021R012	NP_061054	CAMK2N1	0.002737	0.0137915	276	1295.1	1323.3	calcium/calmodulin-dependent protein kinase II inhibitor 1	calcium/calmodulin-dependent protein kinase II inhibitor 1 [Source:RefSeq_peptide;Acc:NP_061054]
W	B06C017R016	P20807	CAPN3	0.0041618	0.0186954	6602	1544.9	1684.2	calpain 3, (p94)	Calpain-3 (EC 3.4.22.-) (Calpain L3) (Calpain p94) (Calcium-activated neutral proteinase 3) (CANP 3) (Muscle-specific calcium-activated neutral protease 3) (nCL-1). [Source:Uniprot/SWISSPROT;Acc:P20807]
W	B08C04R019	Q9Y6Q1	CAPN6	0.0012832	0.0079987	184	378.9	80.9	calpain 6	Calpain-6 (Calpamodulin) (CalpM) (Calpain-like protease X-linked). [Source:Uniprot/SWISSPROT;Acc:Q9Y6Q1]
W	B041C015R013	P04632	CAPNS1	0.0084134	0.0299798	855	688.4	1520.3	calpain, small subunit 1	Calpain small subunit 1 (CSS1) (Calcium-dependent protease small subunit 1) (Calcium-dependent protease small subunit) (CDPS) (Calpain regulatory subunit) (Calcium-activated neutral proteinase small subunit) (CANP small subunit). [Source:Uniprot/SWISSPROT
W	B016C015R07	Q14444	CAPRIN1	0.0059865	0.0239286	136	421	186.7	cell cycle associated protein 1	GPI-anchored protein p137 (p137GPI) (Membrane component chromosome 11 surface marker 1). [Source:Uniprot/SWISSPROT;Acc:Q14444]
W	B024C023R016	P52907	CAPZA1	0.000309	0.0032172	10	307.3	182.8	capping protein (actin filament) muscle Z-line, alpha 1	F-actin capping protein alpha-1 subunit (CapZ alpha-1). [Source:Uniprot/SWISSPROT;Acc:P52907]
W	B011C014R015	Q9Y2V2	CARHSP1	0.0043514	0.0192545	301	1508.2	1516	Calcium regulated heat stable protein 1, 24kDa	Calcium-regulated heat stable protein 1 (Calcium-regulated heat-stable protein of 24 kDa) (CRHSP-24). [Source:Uniprot/SWISSPROT;Acc:Q9Y2V2]
W	B04C011R01	NP_060742	CASC1	0.0089055	0.0311932	799	573.4	249.65	cancer susceptibility candidate 1	cancer susceptibility candidate 1 [Source:RefSeq_peptide;Acc:NP_060742]
W	B039C010R01	NP_075051	CASD1	0.0050145	0.0211651	105	409.1	344.8	CAS1 domain containing 1	putative protein product of Nbla04196 [Source:RefSeq_peptide;Acc:NP_075051]
W	B031C015R07	P49662	CASP4	9.34e-05	0.0015646	43	227	194.6	Caspase 4, apoptosis-related cysteine peptidase	Caspase-4 precursor (EC 3.4.22.-) (CASP-4) (ICH-2 protease) (TX protease) (ICE(rel)-II) [Contains: Caspase-4 subunit 1; Caspase-4 subunit 2]. [Source:Uniprot/SWISSPROT;Acc:P49662]
W	B027C023R01	P55212	CASP6	1.32e-05	0.0005999	44	558.4	414.6	caspase 6, apoptosis-related cysteine peptidase	Caspase-6 precursor (EC 3.4.22.-) (CASP-6) (Apoptotic protease Mch-2) [Contains: Caspase-6 subunit p18; Caspase-6 subunit p11]. [Source:Uniprot/SWISSPROT;Acc:P55212]
W	B029C023R06	O14958	CASQ2	0.0018679	0.010525	136	1644.4	1615.9	calsequestrin 2 (cardiac muscle)	Calsequestrin-2 precursor (Calsequestrin, cardiac muscle isoform). [Source:Uniprot/SWISSPROT;Acc:O14958]
W	B021C016R05	O75828	CBR3	0.0002877	0.0030755	68	410.2	421	carbonyl reductase 3	Carbonyl reductase [NADPH] 3 (EC 1.1.1.184) (NADPH-dependent carbonyl reductase 3). [Source:Uniprot/SWISSPROT;Acc:O75828]
W	B021C012R04	Q13185	CBX3	0.0002343	0.0027312	162	1845.5	1595.6	Chromobox homolog 3 (HP1 gamma homolog, Drosophila)	Chromobox protein homolog 3 (Heterochromatin protein 1 homolog gamma) (HP1 gamma) (Modifier 2 protein) (HECH). [Source:Uniprot/SWISSPROT;Acc:Q13185]
W	B09C016R01	Q9Y3M2	CBY1	0.0002233	0.0026515	34	197.25	234.85	chibby homolog 1 (Drosophila)	Protein Chibby (PKD2 interactor, Golgi and endoplasmic reticulum associated 1) (PIGEA-14) (Cytosolic leucine-rich protein). [Source:Uniprot/SWISSPROT;Acc:Q9Y3M2]
W	B040C023R04	NM_172274	Cc2d2a	0.0013715	0.0083797	10	77.9	71.1	coiled-coil and C2 domain containing 2A	RIKEN cDNA 5730509K17 gene (5730509K17Rik), mRNA [Source:RefSeq_dna;Acc:NM_172274]
W	B08C03R016	NP_060707	CCAR1	0.0001725	0.0022943	112	1795.7	839	cell division cycle and apoptosis regulator 1	cell-cycle and apoptosis regulatory protein 1 [Source:RefSeq_peptide;Acc:NP_060707]
W	B047C019R013	Q96NB3	CCDC16	0.0003941	0.003701	58	248.1	337.5	coiled-coil domain containing 16	Coiled-coil domain-containing protein 16. [Source:Uniprot/SWISSPROT;Acc:Q96NB3]
W	B016C019R03	NP_955374	CCDC23	0.0019376	0.010724	616	2366.6	1545.3	coiled-coil domain containing 23	coiled-coil domain containing 23 [Source:RefSeq_peptide;Acc:NP_955374]
W	B041C016R013	Q9BSH4	CCDC44	0.0074587	0.0277447	158	97.4	271.7	coiled-coil domain containing 44	Coiled-coil domain-containing protein 44. [Source:Uniprot/SWISSPROT;Acc:Q9BSH4]
W	B037C020R03	Q8IVM0	CCDC50	0.0025435	0.0131051	57	128.4	242.3	coiled-coil domain containing 50	Coiled-coil domain-containing protein 50 (Protein Ymer). [Source:Uniprot/SWISSPROT;Acc:Q8IVM0]
W	B02C01R013	NP_958843	CCDC62	2.17e-05	0.0007518	13	374	271.4	coiled-coil domain containing 62	testis-specific protein TSP-NY isoform b [Source:RefSeq_peptide;Acc:NP_958843]
W	B042C020R013	Q16627	CCL14	0.0067027	0.0258431	577	187.8	342.6	chemokine (C-C motif) ligand 14	Small inducible cytokine A14 precursor (CCL14) (Chemokine CC-1/CC-3) (HCC-1/HCC-3) (HCC-1(1-74)) (NCC-2) [Contains: HCC-1(3-74); HCC-1(4- 74); HCC-1(9-74)]. [Source:Uniprot/SWISSPROT;Acc:Q16627]
W	B023C020R013	P13500	CCL2	0.0001983	0.0024744	87	605.9	556.1	chemokine (C-C motif) ligand 2	Small inducible cytokine A2 precursor (CCL2) (Monocyte chemotactic protein 1) (MCP-1) (Monocyte chemoattractant protein 1) (Monocyte chemotactic and activating factor) (MCAF) (Monocyte secretory protein JE) (HC11). [Source:Uniprot/SWISSPROT;Acc:P13500]
W	B02C020R09	P55773	CCL23	4e-07	0.0001806	10018	315.3	407.9	chemokine (C-C motif) ligand 23	Small inducible cytokine A23 precursor (CCL23) (Macrophage inflammatory protein 3) (MIP-3) (Myeloid progenitor inhibitory factor 1) (MPIF-1) (CK-beta-8) (CKB-8) [Contains: CCL23(19-99); CCL23(22-99); CCL23(27-99); CCL23(30-99)]. [Source:Uniprot/SWISSPROT;
W	B013C012R02	O15444	CCL25	0.0002947	0.0031258	119	183.9	496	chemokine (C-C motif) ligand 25	Small inducible cytokine A25 precursor (CCL25) (Chemokine TECK) (Thymus expressed chemokine). [Source:Uniprot/SWISSPROT;Acc:O15444]
W	B040C02R02	P20248	CCNA2	7.81e-05	0.0014105	10	335.9	208.4	cyclin A2	Cyclin-A2 (Cyclin-A). [Source:Uniprot/SWISSPROT;Acc:P20248]
W	B047C014R014	P14635	CCNB1	0.0010939	0.0072466	35	410.6	287.9	cyclin B1	G2/mitotic-specific cyclin-B1. [Source:Uniprot/SWISSPROT;Acc:P14635]
W	B015C014R01	P30279	CCND2	0.00022465	0.0025798	212	2545.85	1443.4	cyclin D2	G1/S-specific cyclin-D2. [Source:Uniprot/SWISSPROT;Acc:P30279]
W	B038C06R015	P30281	CCND3	0.0004721	0.0041987	21	117.1	133.1	Cyclin D3	G1/S-specific cyclin-D3. [Source:Uniprot/SWISSPROT;Acc:P30281]
W	B014C011R03	P51959	CCNG1	0.0038047	0.0175011	6365	2720.8	1760.6	cyclin G1	Cyclin-G1 (Cyclin-G). [Source:Uniprot/SWISSPROT;Acc:P51959]
W	B026C021R015	NP_061957	CCNJ	4.31e-05	0.0010415	3104	419.5	484.9	cyclin J	cyclin J [Source:RefSeq_peptide;Acc:NP_061957]
W	B038C017R03	Q9UK58	CCNL1	0.0015982	0.0093348	165	738.8	1152.1	Cyclin L1	Cyclin-L1 (Cyclin-L). [Source:Uniprot/SWISSPROT;Acc:Q9UK58]
W	B07C014R012	XP_236742	Ccr1l1	0.0001814	0.0023534	87	1274.6	739.2	chemokine (C-C motif) receptor 1-like 1	PREDICTED: similar to MIP-1 alpha receptor like-1 [Source:RefSeq_peptide_predicted;Acc:XP_236742]
W	B042C07R016	O14618	CCS	0.0014068	0.008529	1054	332.9	776.1	copper chaperone for superoxide dismutase	Copper chaperone for superoxide dismutase (Superoxide dismutase copper chaperone). [Source:Uniprot/SWISSPROT;Acc:O14618]
W	B08C019R013	P34810	CD68	0.0073929	0.0275597	795	268.8	301.1	CD68 molecule	Macrosialin precursor (GP110) (CD68 antigen). [Source:Uniprot/SWISSPROT;Acc:P34810]
W	B032C021R06	P60033	CD81	0.0005337	0.0044959	875	2500.6	4714.1	CD81 molecule	CD81 antigen (26 kDa cell surface protein TAPA-1) (Target of the antiproliferative antibody 1) (Tetraspanin-28) (Tspan-28). [Source:Uniprot/SWISSPROT;Acc:P60033]
W	B042C06R08	P14209	CD99	0.0005513	0.00459	295	723.6	1807.1	CD99 molecule	CD99 antigen precursor (T-cell surface glycoprotein E2) (E2 antigen) (MIC2 protein) (12E7). [Source:Uniprot/SWISSPROT;Acc:P14209]
W	B014C011R01	P06493	CDC2	2.05e-06	0.0002592	34	1777.3	1212.7	cell division cycle 2, G1 to S and G2 to M	Cell division control protein 2 homolog (EC 2.7.1.37) (p34 protein kinase) (Cyclin-dependent kinase 1) (CDK1). [Source:Uniprot/SWISSPROT;Acc:P06493]
W	B017C018R016	Q12834	CDC20	1.7e-06	0.000264	10	295.3	289.1	cell division cycle 20 homolog (S. cerevisiae)	Cell division cycle protein 20 homolog (p55CDC). [Source:Uniprot/SWISSPROT;Acc:Q12834]
W	B040C04R02	Q9UJX2	CDC23	0.0003263	0.0032884	2438	445.5	335.4	cell division cycle 23 homolog (S. cerevisiae)	Cell division cycle protein 23 homolog (Anaphase-promoting complex subunit 8) (APC8) (Cyclosome subunit 8). [Source:Uniprot/SWISSPROT;Acc:Q9UJX2]
W	B028C010R02	P49427	CDC34	3.45e-05	0.0009303	15108	1944.8	2449.5	cell division cycle 34 homolog (S. cerevisiae)	Ubiquitin-conjugating enzyme E2-32 kDa complementing (EC 6.3.2.19) (Ubiquitin-protein ligase) (Ubiquitin carrier protein) (E2-CDC34). [Source:Uniprot/SWISSPROT;Acc:P49427]
W	B043C06R019	O60508	CDC40	0.0077558	0.0285865	67	302.1	203.4	cell division cycle 40 homolog (S. cerevisiae)	Pre-mRNA-splicing factor PRP17 (hPRP17) (Cell division cycle 40 homolog) (EH-binding protein 3) (Ehb3). [Source:Uniprot/SWISSPROT;Acc:O60508]
W	B01C08R013	Q6NZY7	CDC42EP5	0.0001498	0.0021197	66	661.5	906.3	CDC42 effector protein (Rho GTPase binding) 5	Cdc42 effector protein 5 (Binder of Rho GTPases 3). [Source:Uniprot/SWISSPROT;Acc:Q6NZY7]
W	B08C06R011	Q6P1J9	CDC73	0.0064955	0.0253125	65	193.4	198.7	cell division cycle 73, Paf1/RNA polymerase II complex component, homolog (S. cerevisiae)	Parafibromin (Cell division cycle protein 73 homolog) (Hyperparathyroidism 2 protein). [Source:Uniprot/SWISSPROT;Acc:Q6P1J9]
W	B03C013R01	NP_112589	CDCA3	2.17e-05	0.00065155	31.5	518.35	380.3	cell division cycle associated 3	trigger of mitotic entry 1 [Source:RefSeq_peptide;Acc:NP_112589]
W	B028C07R019	NP_061189	CDCA7L	2.62e-05	0.0008242	10	187.6	145.1	cell division cycle associated 7-like	transcription factor RAM2 [Source:RefSeq_peptide;Acc:NP_061189]
W	B021C05R09	NP_065805	CDGAP	0.0005942	0.0047585	44	168.3	356.2	Cdc42 GTPase-activating protein	Cdc42 GTPase-activating protein [Source:RefSeq_peptide;Acc:NP_065805]
W	B01C012R013	P55287	CDH11	1.39e-05	0.00061	12	276.7	277.9	cadherin 11, type 2, OB-cadherin (osteoblast)	Cadherin-11 precursor (Osteoblast-cadherin) (OB-cadherin) (OSF-4). [Source:Uniprot/SWISSPROT;Acc:P55287]
W	B03C07R019	Q00534	CDK6	0.0099968	0.0338471	110	389.4	348.4	cyclin-dependent kinase 6	Cell division protein kinase 6 (EC 2.7.1.37) (Serine/threonine-protein kinase PLSTIRE). [Source:Uniprot/SWISSPROT;Acc:Q00534]
W	B027C013R03	P50750	CDK9	0.0013101	0.0081182	50	276.6	225.5	cyclin-dependent kinase 9 (CDC2-related kinase)	Cell division protein kinase 9 (EC 2.7.1.37) (Cyclin-dependent kinase 9) (Serine/threonine-protein kinase PITALRE) (C-2K) (Cell division cycle 2-like protein kinase 4). [Source:Uniprot/SWISSPROT;Acc:P50750]
W	B034C018R08	P49918	CDKN1C	1.38e-05	0.00061	278	2719.2	3203.4	cyclin-dependent kinase inhibitor 1C (p57, Kip2)	Cyclin-dependent kinase inhibitor 1C (Cyclin-dependent kinase inhibitor p57) (p57KIP2). [Source:Uniprot/SWISSPROT;Acc:P49918]
W	B029C020R05	NP_060102	CDKN2AIP	0.0007339	0.0054747	60	191.3	303.7	CDKN2A interacting protein	collaborates/cooperates with ARF (alternate reading frame) protein [Source:RefSeq_peptide;Acc:NP_060102]
W	B045C011R02	P55273	CDKN2D	0.0018882	0.0105958	69	131.8	253.2	cyclin-dependent kinase inhibitor 2D (p19, inhibits CDK4)	Cyclin-dependent kinase 4 inhibitor D (p19-INK4d). [Source:Uniprot/SWISSPROT;Acc:P55273]
W	B010C014R07	Q16878	CDO1	0.000258	0.0028605	242	4856.4	2317.4	cysteine dioxygenase, type I	Cysteine dioxygenase type I (EC 1.13.11.20) (CDO) (CDO-I). [Source:Uniprot/SWISSPROT;Acc:Q16878]
W	B018C024R01	Q14002	CEACAM7	0.0024108	0.012634	3229	150.9	264.7	carcinoembryonic antigen-related cell adhesion molecule 7	Carcinoembryonic antigen-related cell adhesion molecule 7 precursor (Carcinoembryonic antigen CGM2). [Source:Uniprot/SWISSPROT;Acc:Q14002]
W	B019C05R05	Q504X4	CEBPD	0.0032661	0.0155878	484	1194.9	2672.7	CCAAT/enhancer binding protein (C/EBP), delta	CEBPD protein. [Source:Uniprot/SPTREMBL;Acc:Q504X4]
W	B020C019R04	Q03701	CEBPZ	4.48e-05	0.0010676	60	980.8	985.4	CCAAT/enhancer binding protein zeta	CCAAT/enhancer-binding protein zeta (CCAAT-box-binding transcription factor) (CCAAT-binding factor) (CBF). [Source:Uniprot/SWISSPROT;Acc:Q03701]
W	B046C012R09	Q03188	CENPC1	0.0024651	0.0128361	31	108.1	192.8	centromere protein C 1	Centromere protein C 1 (CENP-C) (Centromere autoantigen C). [Source:Uniprot/SWISSPROT;Acc:Q03188]
W	B07C013R014	Q9H3R5	CENPH	2.37e-05	0.0007968	10	339.9	163.1	centromere protein H	Centromere protein H (Kinetochore protein CENP-H). [Source:Uniprot/SWISSPROT;Acc:Q9H3R5]
W	B036C04R01	Q92674	CENPI	4.4e-06	0.0003437	12	242.65	117.85	centromere protein I	Follicle-stimulating hormone primary response protein (FSH primary response protein 1) (Leucine-rich primary response protein 1). [Source:Uniprot/SWISSPROT;Acc:Q92674]
W	B011C014R014	NP_071428	CENPK	0.0070889	0.0267869	133	530.4	215.3	centromere protein K	SoxLZ/Sox6 leucine zipper binding protein [Source:RefSeq_peptide;Acc:NP_071428]
W	B033C08R01	Q96P47	CENTG3	0.0005621	0.0046255	1245	282.9	657.6	centaurin, gamma 3	Centaurin-gamma 3. [Source:Uniprot/SWISSPROT;Acc:Q96P47]
W	B07C024R012	Q12798	CETN1	0.0018133	0.010319	162	874.2	494.3	centrin, EF-hand protein, 1	Centrin-1 (Caltractin isoform 2). [Source:Uniprot/SWISSPROT;Acc:Q12798]
W	B015C09R05	O15182	CETN3	0.000321	0.0032678	896	8529.8	5056.9	centrin, EF-hand protein, 3 (CDC31 homolog, yeast)	Centrin-3. [Source:Uniprot/SWISSPROT;Acc:O15182]
W	B01C014R013	Q9UEE9	CFDP1	0.004346	0.019243	116	537.6	410.9	craniofacial development protein 1	Craniofacial development protein 1 (Bucentaur). [Source:Uniprot/SWISSPROT;Acc:Q9UEE9]
W	B046C06R08	P08603	CFH	5.25e-05	0.0011446	17	47.8	232.7	complement factor H	Complement factor H precursor (H factor 1). [Source:Uniprot/SWISSPROT;Acc:P08603]
W	B012C019R08	P36980	CFHR2	0.0002428	0.0027509	58	356.2	509.1	complement factor H-related 2	Complement factor H-related protein 2 precursor (FHR-2) (H factor-like protein 2) (H factor-like 3) (DDESK59). [Source:Uniprot/SWISSPROT;Acc:P36980]
W	B034C011R016	P23528	CFL1	0.00218	0.0116853	74	292	305.8	cofilin 1 (non-muscle)	Cofilin-1 (Cofilin, non-muscle isoform) (18 kDa phosphoprotein) (p18). [Source:Uniprot/SWISSPROT;Acc:P23528]
W	B042C023R03	Q99675	CGRRF1	2.6e-06	0.0002925	16377	843.9	777.9	cell growth regulator with ring finger domain 1	Cell growth regulator with RING finger domain 1 (Cell growth regulatory gene 19 protein). [Source:Uniprot/SWISSPROT;Acc:Q99675]
W	B013C019R09	Q9BRQ6	CHCHD6	0.0005757	0.0046869	70	337.5	461.9	coiled-coil-helix-coiled-coil-helix domain containing 6	Coiled-coil-helix-coiled-coil-helix domain-containing protein 6. [Source:Uniprot/SWISSPROT;Acc:Q9BRQ6]
W	B015C07R02	O14646	CHD1	0.000641	0.0049844	25	235.1	135	chromodomain helicase DNA binding protein 1	Chromodomain-helicase-DNA-binding protein 1 (EC 3.6.1.-) (ATP- dependent helicase CHD1) (CHD-1). [Source:Uniprot/SWISSPROT;Acc:O14646]
W	B012C010R016	O14757	CHEK1	0.0011296	0.0073763	50	205.2	109.9	CHK1 checkpoint homolog (S. pombe)	Serine/threonine-protein kinase Chk1 (EC 2.7.1.37). [Source:Uniprot/SWISSPROT;Acc:O14757]
W	B026C013R03	O96017	CHEK2	1.81e-05	0.0006979	19	242.7	175.4	CHK2 checkpoint homolog (S. pombe)	Serine/threonine-protein kinase Chk2 (EC 2.7.1.37) (Cds1). [Source:Uniprot/SWISSPROT;Acc:O96017]
W	B047C03R02	Q9UKJ5	CHIC2	0.0017288	0.0099287	584	916.5	1959.2	cysteine-rich hydrophobic domain 2	Cysteine-rich hydrophobic domain 2 protein (BrX-like translocated in leukemia). [Source:Uniprot/SWISSPROT;Acc:Q9UKJ5]
W	B013C017R01	Q9Y259	CHKB	0.0044797	0.0196448	127	419.9	462.5	choline kinase beta	Choline/ethanolamine kinase [Includes: Choline kinase beta (EC 2.7.1.32) (CK); Ethanolamine kinase (EC 2.7.1.82) (EK)]. [Source:Uniprot/SWISSPROT;Acc:Q9Y259]
W	B08C015R02	Q9NZZ3	CHMP5	0.0051431	0.0215752	788	2664.6	1914.9	chromatin modifying protein 5	Charged multivesicular body protein 5 (Chromatin-modifying protein 5) (Vacuolar protein sorting 60) (Vps60) (hVps60) (SNF7 domain-containing protein 2). [Source:Uniprot/SWISSPROT;Acc:Q9NZZ3]
W	B036C05R07	Q9H9P2	CHODL	3.75e-05	0.0009639	34	444.6	369.1	chondrolectin	Chondrolectin precursor (Transmembrane protein MT75). [Source:Uniprot/SWISSPROT;Acc:Q9H9P2]
W	B016C016R010	NP_036256	CHORDC1	0.0027743	0.0138675	175	917.8	920.5	cysteine and histidine-rich domain (CHORD)-containing 1	cysteine and histidine-rich domain (CHORD)-containing, zinc binding protein 1 [Source:RefSeq_peptide;Acc:NP_036256]
W	B043C09R04	Q6WN34	CHRDL2	0.0070148	0.0266866	445	136.6	354.8	chordin-like 2	Chordin-like protein 2 precursor (Chordin-related protein 2) (Breast tumor novel factor 1) (BNF-1). [Source:Uniprot/SWISSPROT;Acc:Q6WN34]
W	B010C011R010	Q9UGM1	CHRNA9	0.0011531	0.0074587	618	2190.6	3618.1	cholinergic receptor, nicotinic, alpha 9	Neuronal acetylcholine receptor protein, alpha-9 subunit precursor (Nicotinic acetylcholine receptor subunit alpha 9) (NACHR alpha 9). [Source:Uniprot/SWISSPROT;Acc:Q9UGM1]
W	B030C014R02	Q70JA7	CHSY-2	2.8e-06	0.0002956	13	247.8	215.1	chondroitin synthase-2	Chondroitin sulfate synthase 3 (EC 2.4.1.175) (Glucuronosyl-N- acetylgalactosaminyl-proteoglycan 4-beta-N- acetylgalactosaminyltransferase II) (Chondroitin synthase 2) (N- acetylgalactosaminyl-proteoglycan 3-beta-glucuronosyltransferase II) (EC 2.4.1.226)
W	B032C01R06	NP_951057	CIR	5.1e-06	0.0003674	33	517	624.4	CBF1 interacting corepressor	CBF1 interacting corepressor isoform 2 [Source:RefSeq_peptide;Acc:NP_951057]
W	B032C01R07	Q14011	CIRBP	0.0008221	0.005939	654	4112.7	3914	cold inducible RNA binding protein	Cold-inducible RNA-binding protein (Glycine-rich RNA-binding protein CIRP) (A18 hnRNP). [Source:Uniprot/SWISSPROT;Acc:Q14011]
W	B03C01R017	Q99966	CITED1	0.0072446	0.02711	131	1192.3	399.9	Cbp/p300-interacting transactivator, with Glu/Asp-rich carboxy-terminal domain, 1	Cbp/p300-interacting transactivator 1 (Melanocyte-specific protein 1). [Source:Uniprot/SWISSPROT;Acc:Q99966]
W	B036C02R04	NP_060674	CKAP2	0.0081116	0.0294677	26	144.5	49.1	cytoskeleton associated protein 2	cytoskeleton associated protein 2 [Source:RefSeq_peptide;Acc:NP_060674]
W	B030C014R013	P06732	CKM	0.0012073	0.0077005	65369	10426	17909.6	creatine kinase, muscle	Creatine kinase M-type (EC 2.7.3.2) (Creatine kinase, M chain) (M-CK). [Source:Uniprot/SWISSPROT;Acc:P06732]
W	B028C06R02	P17540	CKMT2	0.0001589	0.0021838	4817	269.9	340.1	creatine kinase, mitochondrial 2 (sarcomeric)	Creatine kinase, sarcomeric mitochondrial precursor (EC 2.7.3.2) (S- MtCK) (Mib-CK) (Basic-type mitochondrial creatine kinase). [Source:Uniprot/SWISSPROT;Acc:P17540]
W	B023C018R02	P33552	CKS2	4.1e-05	0.0010123	571	4803.9	3474.2	CDC28 protein kinase regulatory subunit 2	Cyclin-dependent kinases regulatory subunit 2 (CKS-2). [Source:Uniprot/SWISSPROT;Acc:P33552]
W	B024C013R05	P78369	CLDN10	0.0034837	0.0163606	73	238.3	143	claudin 10	Claudin-10 (OSP-like protein). [Source:Uniprot/SWISSPROT;Acc:P78369]
W	B018C014R06	Q9Y240	CLEC11A	0.0087436	0.0307867	83	171.9	219.4	C-type lectin domain family 11, member A	C-type lectin domain family 11 member A precursor (Stem cell growth factor) (Lymphocyte secreted C-type lectin) (p47) (C-type lectin superfamily member 3). [Source:Uniprot/SWISSPROT;Acc:Q9Y240]
W	B017C014R01	Q8NC01	CLEC1A	3.635e-05	0.00094115	49.5	330.7	715.6	C-type lectin domain family 1, member A	C-type lectin domain family 1 member A (C-type lectin-like receptor 1) (CLEC-1). [Source:Uniprot/SWISSPROT;Acc:Q8NC01]
W	B022C010R04	Q92478	CLEC2B	0.0003535	0.0034658	29	210.4	535.7	C-type lectin domain family 2, member B	C-type lectin domain family 2 member B (C-type lectin superfamily member 2) (Activation-induced C-type lectin) (IFN-alpha2b-inducing- related protein 1) (C-type lectin domain family 2 member B). [Source:Uniprot/SWISSPROT;Acc:Q92478]
W	B01C03R019	Q9Y696	CLIC4	0.0083504	0.0298705	108	392	458.3	chloride intracellular channel 4	Chloride intracellular channel protein 4 (Intracellular chloride ion channel protein p64H1). [Source:Uniprot/SWISSPROT;Acc:Q9Y696]
W	B013C023R010	P49759	CLK1	0.0016818	0.0097162	500	2543.5	4418.9	CDC-like kinase 1	Dual specificity protein kinase CLK1 (EC 2.7.1.37) (EC 2.7.1.112) (CDC-like kinase 1). [Source:Uniprot/SWISSPROT;Acc:P49759]
W	B09C024R014	Q8IZV2	CMTM8	0.0023023	0.0122107	166	479.4	762.1	CKLF-like MARVEL transmembrane domain containing 8	CKLF-like MARVEL transmembrane domain-containing protein 8 (Chemokine- like factor superfamily member 8). [Source:Uniprot/SWISSPROT;Acc:Q8IZV2]
W	B034C01R07	Q99439	CNN2	0.0001473	0.002093	21	154.3	150	calponin 2	Calponin-2 (Calponin H2, smooth muscle) (Neutral calponin). [Source:Uniprot/SWISSPROT;Acc:Q99439]
W	B014C01R017	Q15417	CNN3	2.78e-05	0.0008586	175	4593.4	2715.5	calponin 3, acidic	Calponin-3 (Calponin, acidic isoform). [Source:Uniprot/SWISSPROT;Acc:Q15417]
W	B035C07R06	Q9NZN8	CNOT2	0.0076235	0.0282658	244	592.3	771.2	CCR4-NOT transcription complex, subunit 2	CCR4-NOT transcription complex subunit 2 (CCR4-associated factor 2). [Source:Uniprot/SWISSPROT;Acc:Q9NZN8]
W	B036C015R04	NP_653172	CNOT6L	0.0006811	0.0051926	61	212.6	210.8	CCR4-NOT transcription complex, subunit 6-like	CCR4-NOT transcription complex, subunit 6-like [Source:RefSeq_peptide;Acc:NP_653172]
W	B042C01R04	NP_056013	COBL	0.005167	0.021648	162	120.8	280	cordon-bleu homolog (mouse)	cordon-bleu homolog [Source:RefSeq_peptide;Acc:NP_056013]
W	B013C09R01	Q9UP83	COG5	0.0020043	0.0109901	20	137.1	132.1	component of oligomeric golgi complex 5	Conserved oligomeric Golgi complex component 5 (13S Golgi transport complex 90 kDa subunit) (GTC-90) (Golgi transport complex 1). [Source:Uniprot/SWISSPROT;Acc:Q9UP83]
W	B03C03R015	Q7Z6C3	COL11A2	0.0001785	0.0023334	43	461.7	606.3	collagen, type XI, alpha 2	COL11A2 protein. [Source:Uniprot/SPTREMBL;Acc:Q7Z6C3]
W	B027C024R02	MGI:88448	Col12a1	3.6e-06	0.0003088	38	4335.4	2664.8	collagen, type XII, alpha 1	procollagen, type XII, alpha 1 [Source:MarkerSymbol;Acc:MGI:88448]
W	B040C012R07	Q05707	COL14A1	0.0042844	0.0190816	51	299.2	291.5	collagen, type XIV, alpha 1 (undulin)	Collagen alpha-1(XIV) chain precursor (Undulin). [Source:Uniprot/SWISSPROT;Acc:Q05707]
W	B015C022R02	P39059	COL15A1	0.0004894	0.0042793	345	2240.7	3985.2	collagen, type XV, alpha 1	Collagen alpha-1(XV) chain precursor [Contains: Endostatin (Endostatin-XV) (Restin) (Related to endostatin)]. [Source:Uniprot/SWISSPROT;Acc:P39059]
W	B031C010R09	Q07092	COL16A1	7.6e-06	0.0004311	258	7591.9	5447.3	collagen, type XVI, alpha 1	Collagen alpha-1(XVI) chain precursor. [Source:Uniprot/SWISSPROT;Acc:Q07092]
W	B029C02R014	P02452	COL1A1	0.0006974	0.0052828	48	557.2	936.9	collagen, type I, alpha 1	Collagen alpha-1(I) chain precursor. [Source:Uniprot/SWISSPROT;Acc:P02452]
W	B038C014R011	NP_690848	COL22A1	0.0001278	0.0018918	10	124.1	98.7	collagen, type XXII, alpha 1	collagen, type XXII, alpha 1 [Source:RefSeq_peptide;Acc:NP_690848]
W	B010C05R04	NP_116277	COL27A1	0.0008974	0.0063493	107	622.1	671.7	collagen, type XXVII, alpha 1	collagen, type XXVII, alpha 1 [Source:RefSeq_peptide;Acc:NP_116277]
W	B034C020R01	P02458	COL2A1	2.09e-05	0.0007432	26	2763.7	1766.9	collagen, type II, alpha 1 (primary osteoarthritis, spondyloepiphyseal dysplasia, congenital)	Collagen alpha-1(II) chain precursor [Contains: Chondrocalcin]. [Source:Uniprot/SWISSPROT;Acc:P02458]
W	B040C03R014	P02461	COL3A1	0.0001154	0.0017878	103	718.9	679.7	Collagen, type III, alpha 1 (Ehlers-Danlos syndrome type IV, autosomal dominant)	Collagen alpha-1(III) chain precursor. [Source:Uniprot/SWISSPROT;Acc:P02461]
W	B06C019R05	P02462	COL4A1	0.0002421	0.0027509	126	512.7	614.9	collagen, type IV, alpha 1	Collagen alpha-1(IV) chain precursor. [Source:Uniprot/SWISSPROT;Acc:P02462]
W	B024C022R05	P20908	COL5A1	5.62e-05	0.0011795	45	449.6	294.8	collagen, type V, alpha 1	Collagen alpha-1(V) chain precursor. [Source:Uniprot/SWISSPROT;Acc:P20908]
W	B01C06R06	P12111	COL6A3	0.003508	0.0164113	36	279.8	317.3	collagen, type VI, alpha 3	Collagen alpha-3(VI) chain precursor. [Source:Uniprot/SWISSPROT;Acc:P12111]
W	B015C03R011	Q02388	COL7A1	0.0001891	0.0024078	155	1493.3	1096.8	collagen, type VII, alpha 1 (epidermolysis bullosa, dystrophic, dominant and recessive)	Collagen alpha-1(VII) chain precursor (Long-chain collagen) (LC collagen). [Source:Uniprot/SWISSPROT;Acc:Q02388]
W	B016C05R01	P20849	COL9A1	1.22e-05	0.0005735	10	392.4	225.1	collagen, type IX, alpha 1	Collagen alpha-1(IX) chain precursor. [Source:Uniprot/SWISSPROT;Acc:P20849]
W	B035C020R05	Q9Y6G5	COMMD10	0.001057	0.0071189	45	234.2	75.6	COMM domain containing 10	COMM domain-containing protein 10. [Source:Uniprot/SWISSPROT;Acc:Q9Y6G5]
W	B041C023R01	Q9NX08	COMMD8	0.0027082	0.0137189	71	307.2	597.7	COMM domain containing 8	COMM domain-containing protein 8. [Source:Uniprot/SWISSPROT;Acc:Q9NX08]
W	B011C01R03	Q9NZJ6	COQ3	0.0033433	0.0158789	232	945.3	754.9	coenzyme Q3 homolog, methyltransferase (S. cerevisiae)	Hexaprenyldihydroxybenzoate methyltransferase, mitochondrial precursor (EC 2.1.1.114) (Dihydroxyhexaprenylbenzoate methyltransferase) (3,4- dihydroxy-5-hexaprenylbenzoate methyltransferase) (DHHB methyltransferase) (DHHB-MT) (DHHB-MTase). [Source:Uniprot/
W	B047C011R06	O00230	CORT	0.0045167	0.0197818	27	211.5	284.2	cortistatin	Cortistatin precursor [Contains: Cortistatin-29; Cortistatin-17]. [Source:Uniprot/SWISSPROT;Acc:O00230]
W	B031C07R013	P13073	COX4I1	0.0095657	0.0327919	55237	22875.9	41056.3	Cytochrome c oxidase subunit IV isoform 1	Cytochrome c oxidase subunit IV isoform 1, mitochondrial precursor (EC 1.9.3.1) (COX IV-1) (Cytochrome c oxidase polypeptide IV). [Source:Uniprot/SWISSPROT;Acc:P13073]
W	B021C06R07	Q96KJ9	COX4I2	0.0003924	0.003701	141	477.7	965.5	cytochrome c oxidase subunit IV isoform 2 (lung)	Cytochrome c oxidase subunit IV isoform 2, mitochondrial precursor (EC 1.9.3.1) (COX IV-2). [Source:Uniprot/SWISSPROT;Acc:Q96KJ9]
W	B038C03R03	P20674	COX5A	0.0018712	0.0105274	37923	7296.5	13877	cytochrome c oxidase subunit Va	Cytochrome c oxidase polypeptide Va, mitochondrial precursor (EC 1.9.3.1). [Source:Uniprot/SWISSPROT;Acc:P20674]
W	B029C02R06	P24310	COX7A1	0.0037757	0.0174221	20493	1192.2	7253	cytochrome c oxidase subunit VIIa polypeptide 1 (muscle)	Cytochrome c oxidase polypeptide VIIa-heart, mitochondrial precursor (EC 1.9.3.1) (Cytochrome c oxidase subunit VIIa-H) (COX VIIa-M). [Source:Uniprot/SWISSPROT;Acc:P24310]
W	B017C09R016	P10176	COX8A	0.0001678	0.0022697	27708	4244.9	11612.7	cytochrome c oxidase subunit 8A (ubiquitous)	Cytochrome c oxidase polypeptide VIII-liver/heart, mitochondrial precursor (EC 1.9.3.1) (Cytochrome c oxidase subunit 8-2). [Source:Uniprot/SWISSPROT;Acc:P10176]
W	B030C019R011	P20023	CR2	0.008736	0.0307778	427	158.3	146.1	complement component (3d/Epstein Barr virus) receptor 2	Complement receptor type 2 precursor (Cr2) (Complement C3d receptor) (Epstein-Barr virus receptor) (EBV receptor) (CD21 antigen). [Source:Uniprot/SWISSPROT;Acc:P20023]
W	B01C018R014	P52943	CRIP2	8.62e-05	0.0014977	59	388.9	375	cysteine-rich protein 2	Cysteine-rich protein 2 (CRP2) (Protein ESP1). [Source:Uniprot/SWISSPROT;Acc:P52943]
W	B047C021R014	O75718	CRTAP	0.0074341	0.0276832	41	248.4	226.8	cartilage associated protein	Cartilage-associated protein precursor. [Source:Uniprot/SWISSPROT;Acc:O75718]
W	B04C01R05	P02489	CRYAA	0.0053855	0.0222655	11756	3610.5	5158.5	crystallin, alpha A	Alpha crystallin A chain (Heat-shock protein beta-4) (HspB4) [Contains: Alpha crystallin A chain, short form]. [Source:Uniprot/SWISSPROT;Acc:P02489]
W	B013C019R07	P02511	CRYAB	0.0059159	0.0237742	30652	7191.5	11181	crystallin, alpha B	Alpha crystallin B chain (Alpha(B)-crystallin) (Rosenthal fiber component) (Heat-shock protein beta-5) (HspB5). [Source:Uniprot/SWISSPROT;Acc:P02511]
W	B010C016R015	Q14894	CRYM	0.0001327	0.0019543	10	302.9	139.9	crystallin, mu	Mu-crystallin homolog (NADP-regulated thyroid-hormone binding protein). [Source:Uniprot/SWISSPROT;Acc:Q14894]
W	B029C020R06	P67870	CSNK2B	0.0044636	0.0195993	1147	372	669.4	Casein kinase 2, beta polypeptide	Casein kinase II subunit beta (CK II beta) (Phosvitin) (G5a). [Source:Uniprot/SWISSPROT;Acc:P67870]
W	B019C014R07	NP_079066	CSPP1	0.000586	0.0047117	105	521.1	542.6	centrosome and spindle pole associated protein 1	centrosome spindle pole associated protein [Source:RefSeq_peptide;Acc:NP_079066]
W	B021C012R01	Q16527	CSRP2	7.7e-06	0.0004317	205	2123.5	2817.4	cysteine and glycine-rich protein 2	Cysteine and glycine-rich protein 2 (Cysteine-rich protein 2) (CRP2) (Smooth muscle cell LIM protein) (SmLIM) (LIM-only protein 5). [Source:Uniprot/SWISSPROT;Acc:Q16527]
W	B027C010R016	P50461	CSRP3	0.0020112	0.0109901	11502	38590.4	44691.6	cysteine and glycine-rich protein 3 (cardiac LIM protein)	Cysteine and glycine-rich protein 3 (Cysteine-rich protein 3) (CRP3) (LIM domain protein, cardiac) (Muscle LIM protein). [Source:Uniprot/SWISSPROT;Acc:P50461]
W	B05C09R08	P01034	CST3	0.0048709	0.0206991	3201	9671.4	13005	cystatin C (amyloid angiopathy and cerebral hemorrhage)	Cystatin C precursor (Neuroendocrine basic polypeptide) (Gamma-trace) (Post-gamma-globulin). [Source:Uniprot/SWISSPROT;Acc:P01034]
W	B044C010R010	Q15828	CST6	0.0006463	0.0050022	2648	195.5	289.7	cystatin E/M	Cystatin M precursor (Cystatin E). [Source:Uniprot/SWISSPROT;Acc:Q15828]
W	B038C021R03	Q12996	CSTF3	0.0012421	0.0078423	82	408.6	354.3	cleavage stimulation factor, 3' pre-RNA, subunit 3, 77kDa	Cleavage stimulation factor, 77 kDa subunit (CSTF 77 kDa subunit) (CF- 1 77 kDa subunit) (CstF-77). [Source:Uniprot/SWISSPROT;Acc:Q12996]
W	B013C023R014	O15194	CTDSPL	0.0027362	0.0137915	82	158.1	236.7	CTD (carboxy-terminal domain, RNA polymerase II, polypeptide A) small phosphatase-like	CTD small phosphatase-like protein (CTDSP-like) (Small C-terminal domain phosphatase 3) (Small CTD phosphatase 3) (SCP3) (Nuclear LIM interactor-interacting factor 1) (NLI-interacting factor 1) (NIF-like protein) (RBSP3) (YA22 protein) (HYA22). [Source:Un
W	B026C015R07	Q96CG8	CTHRC1	1.77e-05	0.0006979	225	9505.8	7806.2	collagen triple helix repeat containing 1	Collagen triple helix repeat-containing protein 1 precursor (NMTC1 protein). [Source:Uniprot/SWISSPROT;Acc:Q96CG8]
W	B05C020R012	Q9NSA3	CTNNBIP1	0.0004944	0.0043005	182	489.4	758.5	catenin, beta interacting protein 1	Beta-catenin-interacting protein 1 (Inhibitor of beta-catenin and Tcf- 4). [Source:Uniprot/SWISSPROT;Acc:Q9NSA3]
W	B038C07R016	Q9UBX1	CTSF	0.0011506	0.0074535	87	157.9	393.3	cathepsin F	Cathepsin F precursor (EC 3.4.22.41) (CATSF). [Source:Uniprot/SWISSPROT;Acc:Q9UBX1]
W	B08C018R014	P09668	CTSH	0.0009574	0.006631	193	737.2	676.1	cathepsin H	Cathepsin H precursor (EC 3.4.22.16) [Contains: Cathepsin H mini chain; Cathepsin H heavy chain; Cathepsin H light chain]. [Source:Uniprot/SWISSPROT;Acc:P09668]
W	B016C021R016	P43235	CTSK	4.73e-05	0.001093	234	1780.8	1164	cathepsin K	Cathepsin K precursor (EC 3.4.22.38) (Cathepsin O) (Cathepsin X) (Cathepsin O2). [Source:Uniprot/SWISSPROT;Acc:P43235]
W	B021C08R05	P07711	CTSL1	0.0074302	0.0276832	216	154.1	318.8	cathepsin L1	Cathepsin L precursor (EC 3.4.22.15) (Major excreted protein) (MEP) [Contains: Cathepsin L heavy chain; Cathepsin L light chain]. [Source:Uniprot/SWISSPROT;Acc:P07711]
W	B012C021R016	P25774	CTSS	0.0003005	0.0031517	52	395	407.7	cathepsin S	Cathepsin S precursor (EC 3.4.22.27). [Source:Uniprot/SWISSPROT;Acc:P25774]
W	B045C019R06	Q14999	CUL7	0.0010862	0.0072211	218	68.4	178.5	cullin 7	Cullin-7 (CUL-7). [Source:Uniprot/SWISSPROT;Acc:Q14999]
W	B012C017R07	NP_689647	CWF19L2	0.0043887	0.019382	530	1654.2	1798.5	CWF19-like 2, cell cycle control (S. pombe)	CWF19-like 2, cell cycle control [Source:RefSeq_peptide;Acc:NP_689647]
W	B029C07R016	P48061	CXCL12	0.0058568	0.0236442	2333	534.9	1037.7	chemokine (C-X-C motif) ligand 12 (stromal cell-derived factor 1)	Stromal cell-derived factor 1 precursor (SDF-1) (CXCL12) (Pre-B cell growth-stimulating factor) (PBSF) (hIRH) [Contains: SDF-1-beta(3-72); SDF-1-alpha(3-67)]. [Source:Uniprot/SWISSPROT;Acc:P48061]
W	B034C010R013	O95715	CXCL14	0.0009575	0.006631	311	812.7	1705.9	chemokine (C-X-C motif) ligand 14	Small inducible cytokine B14 precursor (CXCL14) (Chemokine BRAK). [Source:Uniprot/SWISSPROT;Acc:O95715]
W	B016C04R01	Q9H5U8	CXorf45	0.003236	0.0154936	296	1037.7	916.6	chromosome X open reading frame 45	Protein CXorf45. [Source:Uniprot/SWISSPROT;Acc:Q9H5U8]
W	B01C012R015	P00167	CYB5A	0.002628	0.0134296	51	329.1	291.4	cytochrome b5 type A (microsomal)	Cytochrome b5. [Source:Uniprot/SWISSPROT;Acc:P00167]
W	B037C019R09	NP_057327	CYB5R1	0.0026461	0.013502	3618	1159	1313.3	cytochrome b5 reductase 1	NAD(P)H:quinone oxidoreductase type 3, polypeptide A2 [Source:RefSeq_peptide;Acc:NP_057327]
W	B012C07R013	P13498	CYBA	0.0004928	0.0042974	201	979.4	1440	cytochrome b-245, alpha polypeptide	Cytochrome b-245 light chain (p22 phagocyte B-cytochrome) (Neutrophil cytochrome b 22 kDa polypeptide) (p22-phox) (p22phox) (Cytochrome b(558) alpha chain) (Cytochrome b558 alpha subunit) (Superoxide- generating NADPH oxidase light chain subunit). [Source
W	B010C020R09	Q8WWM9	CYGB	0.001999	0.0109753	54	219.1	184.8	cytoglobin	Cytoglobin (Histoglobin) (HGb) (Stellate cell activation-associated protein). [Source:Uniprot/SWISSPROT;Acc:Q8WWM9]
W	B031C013R016	O00622	CYR61	0.0010106	0.006915	30	183.3	165	cysteine-rich, angiogenic inducer, 61	Protein CYR61 precursor (Cysteine-rich, angiogenic inducer, 61) (Insulin-like growth factor-binding protein 10) (GIG1 protein). [Source:Uniprot/SWISSPROT;Acc:O00622]
W	B025C016R014	P98082	DAB2	0.001929	0.0107023	123	501.8	750.2	Disabled homolog 2, mitogen-responsive phosphoprotein (Drosophila)	Disabled homolog 2 (Differentially expressed protein 2) (DOC-2). [Source:Uniprot/SWISSPROT;Acc:P98082]
W	B013C018R03	NP_006707	DBF4	3.9e-06	0.0003186	10	196.3	254.8	DBF4 homolog (S. cerevisiae)	activator of S phase kinase [Source:RefSeq_peptide;Acc:NP_006707]
W	B047C014R02	Q16643	DBN1	0.0066935	0.0258221	401	172.7	129.5	drebrin 1	Drebrin (Developmentally-regulated brain protein). [Source:Uniprot/SWISSPROT;Acc:Q16643]
W	B030C024R01	P27707	DCK	0.0001045	0.001664	64	551.7	343	deoxycytidine kinase	Deoxycytidine kinase (EC 2.7.1.74) (dCK). [Source:Uniprot/SWISSPROT;Acc:P27707]
W	B05C018R01	P07585	DCN	9e-07	0.0002059	1477	39881.8	42867.6	decorin	Decorin precursor (Bone proteoglycan II) (PG-S2) (PG40). [Source:Uniprot/SWISSPROT;Acc:P07585]
W	B029C02R016	P32321	DCTD	0.000179	0.0023355	3205	327.4	1057.1	dCMP deaminase	Deoxycytidylate deaminase (EC 3.5.4.12) (dCMP deaminase). [Source:Uniprot/SWISSPROT;Acc:P32321]
W	B025C010R02	O00148	DDX39	0.005305	0.022079	190	595	703.7	DEAD (Asp-Glu-Ala-Asp) box polypeptide 39	ATP-dependent RNA helicase DDX39 (EC 3.6.1.-) (DEAD box protein 39) (Nuclear RNA helicase URH49). [Source:Uniprot/SWISSPROT;Acc:O00148]
W	B041C015R06	P17844	DDX5	2.06e-05	0.0007432	213	1556.3	2189.5	DEAD (Asp-Glu-Ala-Asp) box polypeptide 5	Probable ATP-dependent RNA helicase DDX5 (EC 3.6.1.-) (DEAD box protein 5) (RNA helicase p68). [Source:Uniprot/SWISSPROT;Acc:P17844]
W	B035C012R07	Q16698	DECR1	0.0031163	0.0151102	83	279.6	358.1	2,4-dienoyl CoA reductase 1, mitochondrial	2,4-dienoyl-CoA reductase, mitochondrial precursor (EC 1.3.1.34) (2,4- dienoyl-CoA reductase [NADPH]) (4-enoyl-CoA reductase [NADPH]). [Source:Uniprot/SWISSPROT;Acc:Q16698]
W	B06C013R011	NP_659004	DEGS1	0.0064078	0.0251152	121	379.8	353.3	degenerative spermatocyte homolog 1, lipid desaturase (Drosophila)	degenerative spermatocyte homolog 1, lipid desaturase [Source:RefSeq_peptide;Acc:NP_659004]
W	B05C019R015	Q7Z401	DENND4A	0.000905	0.0063877	60	232.7	347.9	DENN/MADD domain containing 4A	C-myc promoter-binding protein. [Source:Uniprot/SWISSPROT;Acc:Q7Z401]
W	B021C012R09	P17661	DES	0.0006079	0.0048287	1232	12330.7	15187.5	desmin	Desmin. [Source:Uniprot/SWISSPROT;Acc:P17661]
W	B07C021R03	Q8WYQ5	DGCR8	0.0006306	0.0049348	45	285.9	196.1	DiGeorge syndrome critical region gene 8	DGCR8 protein (DiGeorge syndrome critical region 8). [Source:Uniprot/SWISSPROT;Acc:Q8WYQ5]
W	B031C024R08	NP_690874	DGKH	0.0001745	0.0023075	35	126.2	201.6	diacylglycerol kinase, eta	diacylglycerol kinase, eta isoform 1 [Source:RefSeq_peptide;Acc:NP_690874]
W	B032C019R012	O75911	DHRS3	0.0003795	0.0036174	33439	5460.5	10551.3	dehydrogenase/reductase (SDR family) member 3	Short-chain dehydrogenase/reductase 3 (EC 1.1.-.-) (Retinal short- chain dehydrogenase/reductase 1) (retSDR1) (DD83.1). [Source:Uniprot/SWISSPROT;Acc:O75911]
W	B02C023R013	XP_943583	DHRS7C	0.0003353	0.0033594	18660	2383.1	3542.9	dehydrogenase/reductase (SDR family) member 7C	PREDICTED: similar to CG7601-PA [Source:RefSeq_peptide_predicted;Acc:XP_943583]
W	B05C03R02	O43143	DHX15	0.0003234	0.0032787	118	487.8	632	DEAH (Asp-Glu-Ala-His) box polypeptide 15	Putative pre-mRNA-splicing factor ATP-dependent RNA helicase DHX15 (EC 3.6.1.-) (DEAH box protein 15) (ATP-dependent RNA helicase #46). [Source:Uniprot/SWISSPROT;Acc:O43143]
W	B012C07R03	NP_065916	DHX36	0.008294	0.0297708	270	913.7	548.2	DEAH (Asp-Glu-Ala-His) box polypeptide 36	DEAH (Asp-Glu-Ala-His) box polypeptide 36 [Source:RefSeq_peptide;Acc:NP_065916]
W	B048C018R03	Q9Y2E4	DIP2C	0.0007083	0.005336	32	113.9	496.9	DIP2 disco-interacting protein 2 homolog C (Drosophila)	Disco-interacting protein 2 homolog C. [Source:Uniprot/SWISSPROT;Acc:Q9Y2E4]
W	B044C016R07	NP_001001991	DKFZP586H2123	4.53e-05	0.0010684	10	125.5	237.6	regeneration associated muscle protease	regeneration associated muscle protease isoform b [Source:RefSeq_peptide;Acc:NP_001001991]
W	B07C016R05	Q15398	DLG7	3.03e-05	0.0008832	10	292.7	129.1	discs, large homolog 7 (Drosophila)	Discs large homolog 7 (Hepatoma up-regulated protein) (HURP). [Source:Uniprot/SWISSPROT;Acc:Q15398]
W	B032C02R011	P80370	DLK1	1.4e-05	0.00061	37	429.7	452.3	delta-like 1 homolog (Drosophila)	Delta-like protein precursor (DLK) (pG2) [Contains: Fetal antigen 1 (FA1)]. [Source:Uniprot/SWISSPROT;Acc:P80370]
W	B012C020R05	O00548	DLL1	8e-07	0.0002033	10	361.2	207.8	delta-like 1 (Drosophila)	Delta-like protein 1 precursor (Drosophila Delta homolog 1) (Delta1) (H-Delta-1). [Source:Uniprot/SWISSPROT;Acc:O00548]
W	B048C012R012	P11532	DMD	0.0003205	0.0032678	2358	227.9	265.7	dystrophin (muscular dystrophy, Duchenne and Becker types)	Dystrophin. [Source:Uniprot/SWISSPROT;Acc:P11532]
W	B04C07R01	NP_066968	DMTF1	0.0002547	0.0026283	10	233.4	122.35	cyclin D binding myb-like transcription factor	cyclin D binding myb-like transcription factor 1 [Source:RefSeq_peptide;Acc:NP_066968]
W	B022C05R015	Q9NYC9	DNAH9	0.0024816	0.0128927	347	1691.8	1237.3	dynein, axonemal, heavy chain 9	Ciliary dynein heavy chain 9 (Axonemal beta dynein heavy chain 9). [Source:Uniprot/SWISSPROT;Acc:Q9NYC9]
W	B022C021R01	P31689	DNAJA1	0.0001137	0.0017735	458	2865.5	2788.2	DnaJ (Hsp40) homolog, subfamily A, member 1	DnaJ homolog subfamily A member 1 (Heat shock 40 kDa protein 4) (DnaJ protein homolog 2) (HSJ-2) (HSDJ). [Source:Uniprot/SWISSPROT;Acc:P31689]
W	B019C07R01	Q7Z6W7	DNAJB7	0.00115055	0.00745175	420	1584.7	1290.25	DnaJ (Hsp40) homolog, subfamily B, member 7	DnaJ homolog subfamily B member 7. [Source:Uniprot/SWISSPROT;Acc:Q7Z6W7]
W	B041C019R09	Q9H3Z4	DNAJC5	0.0057952	0.0235479	382	224	480.7	DnaJ (Hsp40) homolog, subfamily C, member 5	DnaJ homolog subfamily C member 5 (Cysteine string protein) (CSP). [Source:Uniprot/SWISSPROT;Acc:Q9H3Z4]
W	B09C09R03	O75937	DNAJC8	0.0099474	0.0337287	364	913	1146.2	DnaJ (Hsp40) homolog, subfamily C, member 8	DnaJ homolog subfamily C member 8 (Splicing protein spf31). [Source:Uniprot/SWISSPROT;Acc:O75937]
W	B030C02R04	NP_055412	DNTTIP2	0.0026662	0.0135743	396	935.9	1492.7	deoxynucleotidyltransferase, terminal, interacting protein 2	estrogen receptor binding protein [Source:RefSeq_peptide;Acc:NP_055412]
W	B01C07R014	Q96BY6	DOCK10	0.0010309	0.0070133	170	358.6	1225.7	dedicator of cytokinesis 10	Dedicator of cytokinesis protein 10 (Protein zizimin 3). [Source:Uniprot/SWISSPROT;Acc:Q96BY6]
W	B042C07R012	NP_653259	DOCK11	1.8e-05	0.0006979	34	530.5	710.8	dedicator of cytokinesis 11	dedicator of cytokinesis 11 [Source:RefSeq_peptide;Acc:NP_653259]
W	B026C01R07	Q96HP0	DOCK6	0.0036526	0.0169721	111	262.2	495.4	dedicator of cytokinesis 6	Dedicator of cytokinesis protein 6. [Source:Uniprot/SWISSPROT;Acc:Q96HP0]
W	B047C021R02	O60496	DOK2	0.0004882	0.0042791	2252	507.2	520.3	docking protein 2, 56kDa	Docking protein 2 (Downstream of tyrosine kinase 2) (p56(dok-2)). [Source:Uniprot/SWISSPROT;Acc:O60496]
W	B038C03R05	Q6P3W2	DPH4	0.000121	0.0018291	32	274.5	278.8	DPH4, JJJ3 homolog (S. cerevisiae)	CSL-type zinc finger-containing protein 3. [Source:Uniprot/SWISSPROT;Acc:Q6P3W2]
W	B020C011R014	P27487	DPP4	0.0001251	0.0018746	173	1498.2	1329.6	dipeptidyl-peptidase 4 (CD26, adenosine deaminase complexing protein 2)	Dipeptidyl peptidase 4 (EC 3.4.14.5) (Dipeptidyl peptidase IV) (DPP IV) (T-cell activation antigen CD26) (TP103) (Adenosine deaminase complexing protein 2) (ADABP) [Contains: Dipeptidyl peptidase 4 membrane form (Dipeptidyl peptidase IV membrane form); Di
W	B028C011R07	NP_076999	DSCC1	5.94e-05	0.0012097	10	208.5	75.2	defective in sister chromatid cohesion 1 homolog (S. cerevisiae)	defective in sister chromatid cohesion homolog 1 [Source:RefSeq_peptide;Acc:NP_076999]
W	B08C023R012	O14972	DSCR3	0.0001622	0.0022175	40	319.7	238.5	Down syndrome critical region gene 3	Down syndrome critical region protein 3 (Down syndrome critical region protein A). [Source:Uniprot/SWISSPROT;Acc:O14972]
W	B025C010R015	Q96EV8	DTNBP1	0.0036196	0.0168759	538	256.8	651.7	dystrobrevin binding protein 1	Dystrobrevin-binding protein 1 (Dysbindin) (Hermansky-Pudlak syndrome 7 protein). [Source:Uniprot/SWISSPROT;Acc:Q96EV8]
W	B042C013R014	P28562	DUSP1	0.0019633	0.01084	287	281.2	883.7	dual specificity phosphatase 1	Dual specificity protein phosphatase 1 (EC 3.1.3.48) (EC 3.1.3.16) (MAP kinase phosphatase 1) (MKP-1) (Protein-tyrosine phosphatase CL100) (Dual specificity protein phosphatase hVH1). [Source:Uniprot/SWISSPROT;Acc:P28562]
W	B027C012R04	O75319	DUSP11	0.0077679	0.0286052	459	1164.7	747	dual specificity phosphatase 11 (RNA/RNP complex 1-interacting)	RNA/RNP complex-1-interacting phosphatase (EC 3.1.3.-) (Phosphatase that interacts with RNA/RNP complex 1) (Dual-specificity protein phosphatase 11). [Source:Uniprot/SWISSPROT;Acc:O75319]
W	B015C05R016	Q9UII6	DUSP13	7.32e-05	0.0013652	1792	258.3	361.9	dual specificity phosphatase 13	Dual specificity protein phosphatase 13 (EC 3.1.3.48) (EC 3.1.3.16) (Testis- and skeletal-muscle-specific DSP) (Dual specificity phosphatase SKRP4). [Source:Uniprot/SWISSPROT;Acc:Q9UII6]
W	B038C011R014	Q13409	DYNC1I2	0.0010483	0.0070812	338	1215.2	1519.7	dynein, cytoplasmic 1, intermediate chain 2	Cytoplasmic dynein 1 intermediate chain 2 (Dynein intermediate chain 2, cytosolic) (DH IC-2) (Cytoplasmic dynein intermediate chain 2). [Source:Uniprot/SWISSPROT;Acc:Q13409]
W	B018C024R07	Q49AI6	DYNC2H1	3.6e-06	0.0003088	12	482.9	308.8	dynein, cytoplasmic 2, heavy chain 1	DYNC2H1 protein. [Source:Uniprot/SPTREMBL;Acc:Q49AI6]
W	B010C06R03	P63167	DYNLL1	0.0023677	0.0124889	5095	22302.1	20560.1	dynein, light chain, LC8-type 1	Dynein light chain 1, cytoplasmic (Dynein light chain LC8-type 1) (8 kDa dynein light chain) (DLC8) (Protein inhibitor of neuronal nitric oxide synthase) (PIN). [Source:Uniprot/SWISSPROT;Acc:P63167]
W	B025C019R013	Q96FJ2	DYNLL2	0.0079415	0.029099	1084	255.4	372.7	dynein, light chain, LC8-type 2	Dynein light chain 2, cytoplasmic (Dynein light chain LC8-type 2). [Source:Uniprot/SWISSPROT;Acc:Q96FJ2]
W	B036C021R05	Q8WXU2	DYX1C1	0.0051587	0.0216275	185	428.8	742.9	dyslexia susceptibility 1 candidate 1	Dyslexia susceptibility 1 candidate gene 1 protein. [Source:Uniprot/SWISSPROT;Acc:Q8WXU2]
W	B048C013R05	Q86YF9	DZIP1	0.0003767	0.0036055	53	633	393.9	DAZ interacting protein 1	Zinc finger protein DZIP1 (DAZ-interacting protein 1/2). [Source:Uniprot/SWISSPROT;Acc:Q86YF9]
W	B08C023R013	Q96CJ1	EAF2	0.0082043	0.0296036	2028	468.4	33.4	ELL associated factor 2	ELL-associated factor 2 (Testosterone-regulated apoptosis inducer and tumor suppressor protein). [Source:Uniprot/SWISSPROT;Acc:Q96CJ1]
W	B037C012R02	NP_057665	ECSIT	0.0071373	0.0268696	737	158.4	319.6	ECSIT homolog (Drosophila)	evolutionarily conserved signaling intermediate in Toll pathway [Source:RefSeq_peptide;Acc:NP_057665]
W	B042C01R017	P21453	EDG1	0.0038321	0.0176035	137	106.1	220.5	endothelial differentiation, sphingolipid G-protein-coupled receptor, 1	Sphingosine 1-phosphate receptor Edg-1 (Sphingosine 1-phosphate receptor 1) (S1P1). [Source:Uniprot/SWISSPROT;Acc:P21453]
W	B033C02R07	O95136	EDG5	0.0058791	0.0236925	11	159.2	129.8	endothelial differentiation, sphingolipid G-protein-coupled receptor, 5	Sphingosine 1-phosphate receptor Edg-5 (S1P receptor Edg-5) (Endothelial differentiation G-protein coupled receptor 5) (Sphingosine 1-phosphate receptor 2) (S1P2). [Source:Uniprot/SWISSPROT;Acc:O95136]
W	B03C03R07	P14138	EDN3	0.0018353	0.0104102	15	114.8	115.6	endothelin 3	Endothelin-3 precursor (ET-3) (Preproendothelin-3) (PPET3). [Source:Uniprot/SWISSPROT;Acc:P14138]
W	B010C019R012	Q15075	EEA1	0.0032534	0.015538	201	996.7	1087.4	early endosome antigen 1	Early endosome antigen 1 (Endosome-associated protein p162) (Zinc finger FYVE domain-containing protein 2). [Source:Uniprot/SWISSPROT;Acc:Q15075]
W	B043C03R07	Q05639	EEF1A2	4.5e-05	0.0010684	44032	1288.7	2823.2	eukaryotic translation elongation factor 1 alpha 2	Elongation factor 1-alpha 2 (EF-1-alpha-2) (Elongation factor 1 A-2) (eEF1A-2) (Statin S1). [Source:Uniprot/SWISSPROT;Acc:Q05639]
W	B013C011R03	NP_689939	EFHA1	0.0047991	0.0205082	185	586.7	654.6	EF-hand domain family, member A1	EF hand domain family, member A1 [Source:RefSeq_peptide;Acc:NP_689939]
W	B023C01R08	Q61533	EG622147	0.0001365	0.0019765	53	592.8	354.7	predicted gene, EG622147	Endogenous murine leukemia virus (Fragment). [Source:Uniprot/SPTREMBL;Acc:Q61533]
W	B013C014R012	NP_056322	EGFL6	5e-07	0.0001806	10	1188.3	1221.2	EGF-like-domain, multiple 6	epidermal growth factor-like protein 6 precursor [Source:RefSeq_peptide;Acc:NP_056322]
W	B03C013R04	XP_575227	Eid1	0.0004718	0.0041987	184	1887.7	969.2	EP300 interacting inhibitor of differentiation 1	PREDICTED: similar to CREBBP/EP300 inhibitory protein 1 [Source:RefSeq_peptide_predicted;Acc:XP_575227]
W	B07C03R09	Q9P2K8	EIF2AK4	0.0001368	0.0019765	176	1638	1304.5	eukaryotic translation initiation factor 2 alpha kinase 4	Eukaryotic translation initiation factor 2-alpha kinase 4 (EC 2.7.1.37) (GCN2-like protein). [Source:Uniprot/SWISSPROT;Acc:Q9P2K8]
W	B035C021R05	P05198	EIF2S1	0.0082872	0.0297619	672	1764.5	1255	eukaryotic translation initiation factor 2, subunit 1 alpha, 35kDa	Eukaryotic translation initiation factor 2 subunit 1 (Eukaryotic translation initiation factor 2 alpha subunit) (eIF-2-alpha) (EIF- 2alpha) (EIF-2A). [Source:Uniprot/SWISSPROT;Acc:P05198]
W	B023C06R05	P60228	EIF3S6	0.0053526	0.0221829	6138	17460.1	17133.5	eukaryotic translation initiation factor 3, subunit 6 48kDa	Eukaryotic translation initiation factor 3 subunit 6 (eIF-3 p48) (eIF3e) (Viral integration site protein INT-6 homolog). [Source:Uniprot/SWISSPROT;Acc:P60228]
W	B016C019R013	P60842	EIF4A1	4.2e-05	0.0010185	465	3653.3	2722.3	Eukaryotic translation initiation factor 4A, isoform 1	Eukaryotic initiation factor 4A-I (EC 3.6.1.-) (ATP-dependent RNA helicase eIF4A-1) (eIF4A-I) (eIF-4A-I). [Source:Uniprot/SWISSPROT;Acc:P60842]
W	B010C015R011	Q9NRA8	EIF4ENIF1	0.003014	0.0147435	348	235.5	110.5	eukaryotic translation initiation factor 4E nuclear import factor 1	Eukaryotic translation initiation factor 4E transporter (eIF4E transporter) (4E-T) (Eukaryotic translation initiation factor 4E nuclear import factor 1). [Source:Uniprot/SWISSPROT;Acc:Q9NRA8]
W	B04C020R04	O60841	EIF5B	0.0058865	0.0237084	442	1747.8	1561.5	eukaryotic translation initiation factor 5B	Eukaryotic translation initiation factor 5B (eIF-5B) (Translation initiation factor IF-2). [Source:Uniprot/SWISSPROT;Acc:O60841]
W	B017C06R06	Q9BW60	ELOVL1	0.0006925	0.0052573	114	433.7	755.7	elongation of very long chain fatty acids (FEN1/Elo2, SUR4/Elo3, yeast)-like 1	Elongation of very long chain fatty acids protein 1. [Source:Uniprot/SWISSPROT;Acc:Q9BW60]
W	B011C01R02	Q9ULC0	EMCN	0.0045418	0.0198603	311	1027.6	1558.3	endomucin	Endomucin precursor (Endomucin-2) (Gastric cancer antigen Ga34). [Source:Uniprot/SWISSPROT;Acc:Q9ULC0]
W	B07C015R06	Q96AY2	EME1	0.0082291	0.0296775	52	119.5	56.5	essential meiotic endonuclease 1 homolog 1 (S. pombe)	Crossover junction endonuclease EME1 (EC 3.1.22.-) (hMMS4). [Source:Uniprot/SWISSPROT;Acc:Q96AY2]
W	B07C015R02	Q9Y6C2	EMILIN1	0.0005464	0.0045787	183	1383.1	877.6	elastin microfibril interfacer 1	EMILIN-1 precursor (Elastin microfibril interface-located protein 1) (Elastin microfibril interfacer 1). [Source:Uniprot/SWISSPROT;Acc:Q9Y6C2]
W	B016C012R019	P54849	EMP1	0.0004901	0.0042793	52	304	145.4	epithelial membrane protein 1	Epithelial membrane protein 1 (EMP-1) (Tumor-associated membrane protein) (CL-20) (B4B protein). [Source:Uniprot/SWISSPROT;Acc:P54849]
W	B039C05R013	P54852	EMP3	0.0005522	0.00459	1295	4810.5	5343.8	epithelial membrane protein 3	Epithelial membrane protein 3 (EMP-3) (YMP protein) (Hematopoietic neural membrane protein) (HNMP-1). [Source:Uniprot/SWISSPROT;Acc:P54852]
W	B034C014R09	O94919	ENDOD1	2.76e-05	0.0008586	11	298.8	145	endonuclease domain containing 1	Endonuclease domain-containing 1 protein precursor (EC 3.1.30.-). [Source:Uniprot/SWISSPROT;Acc:O94919]
W	B030C019R012	P06733	ENO1	0.0001908	0.0024121	65372	4967.7	11788.6	enolase 1, (alpha)	Alpha-enolase (EC 4.2.1.11) (2-phospho-D-glycerate hydro-lyase) (Non- neural enolase) (NNE) (Enolase 1) (Phosphopyruvate hydratase) (C-myc promoter-binding protein) (MBP-1) (MPB-1) (Plasminogen-binding protein). [Source:Uniprot/SWISSPROT;Acc:P06733]
W	B026C018R05	P22413	ENPP1	0.0031543	0.0152558	184	540.2	1018.9	ectonucleotide pyrophosphatase/phosphodiesterase 1	Ectonucleotide pyrophosphatase/phosphodiesterase 1 (E-NPP 1) (Phosphodiesterase I/nucleotide pyrophosphatase 1) (Plasma-cell membrane glycoprotein PC-1) [Includes: Alkaline phosphodiesterase I (EC 3.1.4.1); Nucleotide pyrophosphatase (EC 3.6.1.9) (NPPase)
W	B020C011R07	Q13822	ENPP2	8.31e-05	0.0014737	37	403.2	200.2	ectonucleotide pyrophosphatase/phosphodiesterase 2 (autotaxin)	Ectonucleotide pyrophosphatase/phosphodiesterase 2 (E-NPP 2) (Phosphodiesterase I/nucleotide pyrophosphatase 2) (Phosphodiesterase I alpha) (PD-Ialpha) (Autotaxin) [Includes: Alkaline phosphodiesterase I (EC 3.1.4.1); Nucleotide pyrophosphatase (EC 3.6.1.
W	B04C08R012	Q14236	EPAG	6.43e-05	0.0012754	24	186.6	164.8	early lymphoid activation protein	Early lymphoid activation protein (Fragment). [Source:Uniprot/SPTREMBL;Acc:Q14236]
W	B032C01R03	O43491	EPB41L2	3e-07	0.0001806	44	2620.5	2184.8	erythrocyte membrane protein band 4.1-like 2	Band 4.1-like protein 2 (Generally expressed protein 4.1) (4.1G). [Source:Uniprot/SWISSPROT;Acc:O43491]
W	B043C05R03	P54753	EPHB3	0.0042875	0.0190816	85	243.3	267.7	EPH receptor B3	Ephrin type-B receptor 3 precursor (EC 2.7.1.112) (Tyrosine-protein kinase receptor HEK-2). [Source:Uniprot/SWISSPROT;Acc:P54753]
W	B033C09R016	NP_073609	EPS8L2	0.0007969	0.005812	2397	39	63.9	EPS8-like 2	epidermal growth factor receptor pathway substrate 8-like protein 2 [Source:RefSeq_peptide;Acc:NP_073609]
W	B046C014R013	P07992	ERCC1	0.0014	0.0085104	919	234	555.4	excision repair cross-complementing rodent repair deficiency, complementation group 1 (includes overlapping antisense sequence)	DNA excision repair protein ERCC-1. [Source:Uniprot/SWISSPROT;Acc:P07992]
W	B037C017R09	P19447	ERCC3	0.0012565	0.0079259	38	78.8	137.4	excision repair cross-complementing rodent repair deficiency, complementation group 3 (xeroderma pigmentosum group B complementing)	TFIIH basal transcription factor complex helicase XPB subunit (EC 3.6.1.-) (Basic transcription factor 2 89 kDa subunit) (BTF2-p89) (TFIIH 89 kDa subunit) (DNA-repair protein complementing XP-B cells) (Xeroderma pigmentosum group B complementing protein)
W	B015C012R01	NP_057654	ERGIC2	0.0068047	0.0261626	748.5	2650.75	1374.65	ERGIC and golgi 2	PTX1 protein [Source:RefSeq_peptide;Acc:NP_057654]
W	B043C08R05	Q9UQF0	ERVWE1	6.01e-05	0.0012167	151	1197.3	1225.4	endogenous retroviral family W, env(C7), member 1 (syncytin)	HERV-W_7q21.2 provirus ancestral Env polyprotein precursor (Envelope polyprotein) (HERV-7q Envelope protein) (HERV-W envelope protein) (Syncytin) (Syncytin-1) (Enverin) (Env-W) [Contains: Surface protein (SU); Transmembrane protein (TM)]. [Source:Uniprot/
W	B033C011R015	Q5FWF5	ESCO1	0.0027911	0.0139109	21	77.9	158.9	establishment of cohesion 1 homolog 1 (S. cerevisiae)	N-acetyltransferase ESCO1 (EC 2.3.1.-) (Establishment of cohesion 1 homolog 1) (ECO1 homolog 1) (ESO1 homolog 1) (Establishment factor- like protein 1) (EFO1p) (hEFO1) (CTF7 homolog 1). [Source:Uniprot/SWISSPROT;Acc:Q5FWF5]
W	B016C024R01	NP_061875	ETAA1	0.000586	0.0047117	14	192.7	141.2	Ewing tumor-associated antigen 1	ETAA16 protein [Source:RefSeq_peptide;Acc:NP_061875]
W	B029C06R05	P50549	ETV1	0.0006998	0.0052893	244	195.6	657	ets variant gene 1	ETS translocation variant 1 (ER81 protein). [Source:Uniprot/SWISSPROT;Acc:P50549]
W	B034C017R05	Q03112	EVI1	0.0024774	0.0128806	1173	366.2	569.4	ecotropic viral integration site 1	Ecotropic virus integration 1 site protein. [Source:Uniprot/SWISSPROT;Acc:Q03112]
W	B09C08R012	Q9UQ84	EXO1	0.0012711	0.007974	1495	298.9	554.6	exonuclease 1	Exonuclease 1 (EC 3.1.-.-) (hExo1) (Exonuclease I) (hExoI). [Source:Uniprot/SWISSPROT;Acc:Q9UQ84]
W	B041C024R01	Q9NV70	EXOC1	0.0014014	0.0085113	260	550.6	1007.1	exocyst complex component 1	Exocyst complex component 1 (Exocyst complex component Sec3). [Source:Uniprot/SWISSPROT;Acc:Q9NV70]
W	B034C08R01	Q15910	EZH2	1.4e-06	0.00023495	33	871.05	893.7	enhancer of zeste homolog 2 (Drosophila)	Enhancer of zeste homolog 2 (ENX-1). [Source:Uniprot/SWISSPROT;Acc:Q15910]
W	B037C015R07	Q01469	FABP5	0.0070672	0.0267407	2530	3106.2	9429.5	fatty acid binding protein 5 (psoriasis-associated)	Fatty acid-binding protein, epidermal (E-FABP) (Psoriasis-associated fatty acid-binding protein homolog) (PA-FABP). [Source:Uniprot/SWISSPROT;Acc:Q01469]
W	B09C03R04	NP_057128	FAHD2A	0.0092254	0.031971	455	166.7	339.5	fumarylacetoacetate hydrolase domain containing 2A	fumarylacetoacetate hydrolase domain containing 2A [Source:RefSeq_peptide;Acc:NP_057128]
W	B02C010R05	Q9NVQ4	FAIM	0.0077919	0.028658	67	418.6	404.9	Fas apoptotic inhibitory molecule	Fas apoptotic inhibitory molecule 1. [Source:Uniprot/SWISSPROT;Acc:Q9NVQ4]
W	B041C016R08	Q9BYI3	FAM126A	0.0022896	0.0121622	249	219.5	535.2	family with sequence similarity 126, member A	Down-regulated by CTNNB1 protein A. [Source:Uniprot/SWISSPROT;Acc:Q9BYI3]
W	B038C013R09	Q8NE31	FAM13C1	0.0011386	0.0074088	59	236.4	335.7	family with sequence similarity 13, member C1	Protein FAM13C1. [Source:Uniprot/SWISSPROT;Acc:Q8NE31]
W	B036C018R013	NM_014367	FAM162A	0.0046436	0.0201066	9068	2420.1	3769.2	family with sequence similarity 162, member A	chromsome 3 open reading frame 28 (C3orf28), mRNA [Source:RefSeq_dna;Acc:NM_014367]
W	B013C023R015	Q9HA72	FAM26B	0.0076755	0.0284126	364	490	839.5	family with sequence similarity 26, member B	Protein FAM26B. [Source:Uniprot/SWISSPROT;Acc:Q9HA72]
W	B05C023R07	Q5RI15	FAM36A	0.0001796	0.0023358	40	307.9	439.9	family with sequence similarity 36, member A	Protein FAM36A. [Source:Uniprot/SWISSPROT;Acc:Q5RI15]
W	B038C013R016	Q92520	FAM3C	6.45e-05	0.0012757	85	1365.4	1409.1	family with sequence similarity 3, member C	Protein FAM3C precursor (Protein GS3786). [Source:Uniprot/SWISSPROT;Acc:Q92520]
W	B011C015R010	NP_060103	FAM46A	0.0081151	0.0294677	64	247.1	251.8	family with sequence similarity 46, member A	family with sequence similarity 46, member A [Source:RefSeq_peptide;Acc:NP_060103]
W	B044C03R019	NP_060615	FAM82C	0.000267	0.0029149	2160	208.2	278	family with sequence similarity 82, member C	family with sequence similarity 82, member C [Source:RefSeq_peptide;Acc:NP_060615]
W	B031C014R06	MGI:1341823	Fanca	0.0001778	0.0023287	41	327.6	241.3	Fanconi anemia, complementation group A	Fanconi anemia, complementation group A [Source:MarkerSymbol;Acc:MGI:1341823]
W	B043C014R05	Q12884	FAP	1.97e-05	0.0007269	64	700.4	783.7	fibroblast activation protein, alpha	Seprase (EC 3.4.21.-) (Fibroblast activation protein alpha) (Integral membrane serine protease) (170-kDa melanoma membrane-bound gelatinase). [Source:Uniprot/SWISSPROT;Acc:Q12884]
W	B019C015R013	P49327	FASN	0.0005825	0.0047017	79	346.2	320.3	fatty acid synthase	Fatty acid synthase (EC 2.3.1.85) [Includes: [Acyl-carrier-protein] S- acetyltransferase (EC 2.3.1.38); [Acyl-carrier-protein] S- malonyltransferase (EC 2.3.1.39); 3-oxoacyl-[acyl-carrier-protein] synthase (EC 2.3.1.41); 3-oxoacyl-[acyl-carrier-protein] r
W	B039C02R08	MGI:3045256	Fat4	0.0017946	0.0102648	35	246.5	239.7	FAT tumor suppressor homolog 4 (Drosophila)	FAT tumor suppressor homolog 4 (Drosophila) [Source:MarkerSymbol;Acc:MGI:3045256]
W	B038C07R011	MGI:102547	Fau	0.0057238	0.0233179	568	399.4	902.5	Finkel-Biskis-Reilly murine sarcoma virus (FBR-MuSV) ubiquitously expressed (fox derived)	Finkel-Biskis-Reilly murine sarcoma virus (FBR-MuSV) ubiquitously expressed (fox derived) [Source:MarkerSymbol;Acc:MGI:102547]
W	B033C017R01	P23142	FBLN1	0.0007806	0.0057114	10	130	96.8	fibulin 1	Fibulin-1 precursor. [Source:Uniprot/SWISSPROT;Acc:P23142]
W	B011C01R09	P35556	FBN2	4.81e-05	0.0011004	49	542.6	402.4	fibrillin 2 (congenital contractural arachnodactyly)	Fibrillin-2 precursor. [Source:Uniprot/SWISSPROT;Acc:P35556]
W	B025C08R05	O00757	FBP2	0.0003617	0.0035211	2467	37.4	183.9	fructose-1,6-bisphosphatase 2	Fructose-1,6-bisphosphatase isozyme 2 (EC 3.1.3.11) (D-fructose-1,6- bisphosphate 1-phosphohydrolase 2) (FBPase 2). [Source:Uniprot/SWISSPROT;Acc:O00757]
W	B024C023R05	Q96EF6	FBXO17	0.0076075	0.0282218	17	90.2	82.9	F-box protein 17	F-box only protein 17 (F-box only protein 26). [Source:Uniprot/SWISSPROT;Acc:Q96EF6]
W	B044C018R010	Q8N4B4	FBXO39	0.0003062	0.0031986	882	102.3	78.2	F-box protein 39	F-box only protein 39. [Source:Uniprot/SWISSPROT;Acc:Q8N4B4]
W	B033C015R014	Q9UKT5	FBXO4	0.0045433	0.0198603	10	108.2	104.7	F-box protein 4	F-box only protein 4. [Source:Uniprot/SWISSPROT;Acc:Q9UKT5]
W	B05C01R014	Q9UH90	FBXO40	0.0002224	0.0026443	141	79.9	388.7	F-box protein 40	F-box only protein 40 (Muscle disease-related protein). [Source:Uniprot/SWISSPROT;Acc:Q9UH90]
W	B043C011R08	Q9UKT4	FBXO5	1.04e-05	0.0005367	42	422	358.8	F-box protein 5	F-box only protein 5 (Early mitotic inhibitor 1). [Source:Uniprot/SWISSPROT;Acc:Q9UKT4]
W	B013C024R06	P31994	FCGR2B	1e-05	0.0005199	22594	764	1507.3	Fc fragment of IgG, low affinity IIb, receptor (CD32)	Low affinity immunoglobulin gamma Fc region receptor II-b precursor (Fc-gamma RII-b) (FcRII-b) (IgG Fc receptor II-b) (Fc-gamma-RIIb) (CD32 antigen) (CDw32). [Source:Uniprot/SWISSPROT;Acc:P31994]
W	B09C024R016	P08637	FCGR3A	0.0043027	0.0191129	265	24.1	272	Fc fragment of IgG, low affinity IIIa, receptor (CD16a)	Low affinity immunoglobulin gamma Fc region receptor III-A precursor (IgG Fc receptor III-2) (Fc-gamma RIII-alpha) (Fc-gamma RIIIa) (FcRIIIa) (Fc-gamma RIII) (FcRIII) (FcR-10) (CD16a antigen). [Source:Uniprot/SWISSPROT;Acc:P08637]
W	B039C06R04	O00602	FCN1	0.004323	0.0191782	33	218.1	154.2	ficolin (collagen/fibrinogen domain containing) 1	Ficolin-1 precursor (Collagen/fibrinogen domain-containing protein 1) (Ficolin-A) (Ficolin A) (M-Ficolin). [Source:Uniprot/SWISSPROT;Acc:O00602]
W	B015C014R03	Q9NZM1	FER1L3	0.0049077	0.0208297	63	281.4	143.7	fer-1-like 3, myoferlin (C. elegans)	Myoferlin (Fer-1-like protein 3). [Source:Uniprot/SWISSPROT;Acc:Q9NZM1]
W	B017C018R06	P07332	FES	0.000182	0.0023536	22	133.5	180	feline sarcoma oncogene	Proto-oncogene tyrosine-protein kinase Fes/Fps (EC 2.7.1.112) (C-Fes). [Source:Uniprot/SWISSPROT;Acc:P07332]
W	B020C016R04	Q9UHY8	FEZ2	0.0001453	0.0020803	90	595	691.2	fasciculation and elongation protein zeta 2 (zygin II)	Fasciculation and elongation protein zeta 2 (Zygin-2) (Zygin II). [Source:Uniprot/SWISSPROT;Acc:Q9UHY8]
W	B04C08R01	Q14314	FGL2	0.00122935	0.00776845	480.5	2508.65	3033.6	fibrinogen-like 2	Fibroleukin precursor (Fibrinogen-like protein 2) (pT49). [Source:Uniprot/SWISSPROT;Acc:Q14314]
W	B042C018R016	Q13643	FHL3	0.0001608	0.0022027	2750	325.6	495.2	four and a half LIM domains 3	Four and a half LIM domains protein 3 (FHL-3) (Skeletal muscle LIM- protein 2) (SLIM 2). [Source:Uniprot/SWISSPROT;Acc:Q13643]
W	B027C010R015	NP_079411	FHOD3	0.0027731	0.0138675	1123	360.1	231	formin homology 2 domain containing 3	formin homology 2 domain containing 3 [Source:RefSeq_peptide;Acc:NP_079411]
W	B022C011R016	O43427	FIBP	0.0035126	0.0164216	1306	465.4	950.7	fibroblast growth factor (acidic) intracellular binding protein	Acidic fibroblast growth factor intracellular binding protein (aFGF intracellular binding protein) (FGF-1 intracellular binding protein). [Source:Uniprot/SWISSPROT;Acc:O43427]
W	B025C019R015	Q9Y3D6	FIS1	0.0011512	0.0074535	4771	1464.9	3096.8	fission 1 (mitochondrial outer membrane) homolog (S. cerevisiae)	Tetratricopeptide repeat protein 11 (TPR repeat protein 11) (Fis1 homolog). [Source:Uniprot/SWISSPROT;Acc:Q9Y3D6]
W	B023C014R012	XP_345409	Fjx1	0.0013794	0.0084075	39	172.4	117.1	four jointed box 1 (Drosophila)	PREDICTED: similar to four jointed box 1 [Source:RefSeq_peptide_predicted;Acc:XP_345409]
W	B016C09R01	Q9NWM8	FKBP14	4.05e-06	0.00032595	54	1076.35	760.5	FK506 binding protein 14, 22 kDa	FK506-binding protein 14 precursor (EC 5.2.1.8) (Peptidyl-prolyl cis- trans isomerase) (PPIase) (Rotamase) (22 kDa FK506-binding protein) (FKBP-22). [Source:Uniprot/SWISSPROT;Acc:Q9NWM8]
W	B033C011R014	Q9Y680	FKBP7	0.0007951	0.0058051	37	453.3	616.1	FK506 binding protein 7	FK506-binding protein 7 precursor (EC 5.2.1.8) (Peptidyl-prolyl cis- trans isomerase) (PPIase) (Rotamase) (FKBP-23). [Source:Uniprot/SWISSPROT;Acc:Q9Y680]
W	B07C010R01	O95302	FKBP9	0.0012271	0.0068047	24	302.65	146.05	FK506 binding protein 9, 63 kDa	FK506-binding protein 9 precursor (EC 5.2.1.8) (Peptidyl-prolyl cis- trans isomerase) (PPIase) (Rotamase). [Source:Uniprot/SWISSPROT;Acc:O95302]
W	B028C023R013	Q8NFG4	FLCN	0.0011328	0.0073901	50	208.8	268.5	Folliculin	Folliculin (Birt-Hogg-Dube syndrome protein) (BHD skin lesion fibrofolliculoma protein). [Source:Uniprot/SWISSPROT;Acc:Q8NFG4]
W	B047C01R06	Q13045	FLII	0.0062799	0.0247604	2407	964.7	1946.5	flightless I homolog (Drosophila)	Protein flightless-1 homolog. [Source:Uniprot/SWISSPROT;Acc:Q13045]
W	B033C014R04	Q96A72	FLJ10292	0.0033926	0.0160354	95	406.3	393	Mago-nashi homolog 2	Protein mago nashi homolog 2. [Source:Uniprot/SWISSPROT;Acc:Q96A72]
W	B024C011R09	Q96SQ3	FLJ14712	4.6e-05	0.0010775	18	672.9	271.9	hypothetical protein FLJ14712	CDNA FLJ14712 fis, clone NT2RP3000825, weakly similar to NEUROGENIC LOCUS NOTCH 3 PROTEIN. [Source:Uniprot/SPTREMBL;Acc:Q96SQ3]
W	B036C016R012	Q6ZVR1	FLJ42200	0.008343	0.0298685	404	1180.5	1504.6	FLJ42200 protein	CDNA FLJ42200 fis, clone THYMU2034647. [Source:Uniprot/SPTREMBL;Acc:Q6ZVR1]
W	B017C04R01	Q06787	FMR1	0.0064554	0.0252154	33	129	171.5	fragile X mental retardation 1	Fragile X mental retardation 1 protein (Protein FMR-1) (FMRP). [Source:Uniprot/SWISSPROT;Acc:Q06787]
W	B03C02R012	P02751	FN1	1.9e-06	0.000264	10	445.8	319.8	fibronectin 1	Fibronectin precursor (FN) (Cold-insoluble globulin) (CIG). [Source:Uniprot/SWISSPROT;Acc:P02751]
W	B010C016R013	Q9H479	FN3K	0.0088439	0.0310941	1145	189.6	368.6	fructosamine 3 kinase	Fructosamine-3-kinase (EC 2.7.1.-). [Source:Uniprot/SWISSPROT;Acc:Q9H479]
W	B06C018R07	NP_056123	FNBP4	0.0012804	0.0079923	50	500.5	341.5	formin binding protein 4	formin binding protein 4 [Source:RefSeq_peptide;Acc:NP_056123]
W	B013C015R03	NP_115921	FNDC1	0.0051958	0.0217299	171	998.5	868	fibronectin type III domain containing 1	fibronectin type III domain containing 1 [Source:RefSeq_peptide;Acc:NP_115921]
W	B039C03R09	P15328	FOLR1	0.0006465	0.0050022	235	822.1	1598	folate receptor 1 (adult)	Folate receptor alpha precursor (FR-alpha) (Folate receptor 1) (Folate receptor, adult) (Adult folate-binding protein) (FBP) (Ovarian tumor- associated antigen MOv18) (KB cells FBP). [Source:Uniprot/SWISSPROT;Acc:P15328]
W	B028C013R09	Q12778	FOXO1A	0.0066225	0.0255913	720	271	231.6	Forkhead box O1A (rhabdomyosarcoma)	Forkhead box protein O1A (Forkhead in rhabdomyosarcoma). [Source:Uniprot/SWISSPROT;Acc:Q12778]
W	B03C05R03	Q5SZK8	FREM2	0.0065919	0.0255306	88	452.4	543.6	FRAS1 related extracellular matrix protein 2	FRAS1-related extracellular matrix protein 2 precursor (ECM3 homolog). [Source:Uniprot/SWISSPROT;Acc:Q5SZK8]
W	B042C02R016	Q14331	FRG1	0.0007265	0.0054373	201	730	1277.9	FSHD region gene 1	FRG1 protein (FSHD region gene 1 protein). [Source:Uniprot/SWISSPROT;Acc:Q14331]
W	B030C01R017	NP_001013682	FRRS1	0.0033071	0.0157506	148	505.3	411.6	ferric-chelate reductase 1	stromal cell derived factor receptor 2 homolog [Source:RefSeq_peptide;Acc:NP_001013682]
W	B024C019R015	Q16658	FSCN1	0.0001049	0.0016665	10	160.2	107.2	fascin homolog 1, actin-bundling protein (Strongylocentrotus purpuratus)	Fascin (Singed-like protein) (55 kDa actin bundling protein) (p55). [Source:Uniprot/SWISSPROT;Acc:Q16658]
W	B022C07R011	NP_001007123	FSD2	0.0002948	0.0031258	791	193.2	163.6	fibronectin type III and SPRY domain containing 2	SPRY domain containing 1 [Source:RefSeq_peptide;Acc:NP_001007123]
W	B08C013R014	P19883	FST	7.41e-05	0.0013745	178	1741.4	1623.3	follistatin	Follistatin precursor (FS) (Activin-binding protein). [Source:Uniprot/SWISSPROT;Acc:P19883]
W	B030C013R013	Q12841	FSTL1	0.0003008	0.0031517	12	286.6	162.2	follistatin-like 1	Follistatin-related protein 1 precursor (Follistatin-like 1). [Source:Uniprot/SWISSPROT;Acc:Q12841]
W	B033C03R010	P02794	FTH1	0.0093699	0.0323306	10324	18312.5	35135.5	ferritin, heavy polypeptide 1	Ferritin heavy chain (EC 1.16.3.1) (Ferritin H subunit) (Proliferation-inducing gene 15 protein). [Source:Uniprot/SWISSPROT;Acc:P02794]
W	B046C03R09	P02792	FTL	0.0034359	0.0161955	352	156	354.7	ferritin, light polypeptide	Ferritin light chain (Ferritin L subunit). [Source:Uniprot/SWISSPROT;Acc:P02792]
W	B042C03R019	NP_076423	FUNDC2	0.0006817	0.0051926	2538	1229.2	3917.3	FUN14 domain containing 2	FUN14 domain containing 2 [Source:RefSeq_peptide;Acc:NP_076423]
W	B015C09R014	O75494	FUSIP1	0.0046196	0.0200584	823	2620.8	1372	FUS interacting protein (serine/arginine-rich) 1	FUS-interacting serine-arginine-rich protein 1 (TLS-associated protein with Ser-Arg repeats) (TLS-associated protein with SR repeats) (TASR) (TLS-associated serine-arginine protein) (TLS-associated SR protein) (40 kDa SR-repressor protein) (SRrp40) (Splic
W	B040C014R06	O00168	FXYD1	0.0031542	0.0152558	56050	15070.7	28502	FXYD domain containing ion transport regulator 1 (phospholemman)	Phospholemman precursor (FXYD domain-containing ion transport regulator 1). [Source:Uniprot/SWISSPROT;Acc:O00168]
W	B026C03R015	NP_078789	FYCO1	0.0091942	0.0319183	578	159.8	297.4	FYVE and coiled-coil domain containing 1	FYVE and coiled-coil domain containing 1 [Source:RefSeq_peptide;Acc:NP_078789]
W	B033C02R03	P06241	FYN	0.0040919	0.0184633	58	307	384.4	FYN oncogene related to SRC, FGR, YES	Proto-oncogene tyrosine-protein kinase Fyn (EC 2.7.1.112) (p59-Fyn) (Protooncogene Syn) (SLK). [Source:Uniprot/SWISSPROT;Acc:P06241]
W	B041C08R06	O75293	GADD45B	4.01e-05	0.0010044	20	113.5	373.9	growth arrest and DNA-damage-inducible, beta	Growth arrest and DNA-damage-inducible protein GADD45 beta (Negative growth-regulatory protein MyD118) (Myeloid differentiation primary response protein MyD118). [Source:Uniprot/SWISSPROT;Acc:O75293]
W	B013C022R04	Q6P9A2	GALNTL4	3.4e-06	0.0003088	10	145.8	216.2	UDP-N-acetyl-alpha-D-galactosamine:polypeptide N-acetylgalactosaminyltransferase-like 4	Putative polypeptide N-acetylgalactosaminyltransferase-like protein 4 (EC 2.4.1.41) (Protein-UDP acetylgalactosaminyltransferase-like protein 4) (UDP-GalNAc:polypeptide N-acetylgalactosaminyltransferase- like protein 4) (Polypeptide GalNAc transferase-lik
W	B017C03R012	Q9UBC7	GALP	0.0048147	0.0205493	7704	11107.8	20512.5	galanin-like peptide precursor	Galanin-like peptide precursor. [Source:Uniprot/SWISSPROT;Acc:Q9UBC7]
W	B019C02R07	Q14353	GAMT	0.0011647	0.0075151	9436	851.5	1191.1	guanidinoacetate N-methyltransferase	Guanidinoacetate N-methyltransferase (EC 2.1.1.2). [Source:Uniprot/SWISSPROT;Acc:Q14353]
W	B027C010R08	O14556	GAPDHS	1.19e-05	0.0005711	65369	4549.7	2914.8	glyceraldehyde-3-phosphate dehydrogenase, spermatogenic	Glyceraldehyde-3-phosphate dehydrogenase, testis-specific (EC 1.2.1.12) (Spermatogenic cell-specific glyceraldehyde 3-phosphate dehydrogenase 2) (GAPDH-2). [Source:Uniprot/SWISSPROT;Acc:O14556]
W	B019C020R014	Q6GYQ0	GARNL1	0.0063309	0.0248991	78	335.4	177.2	GTPase activating Rap/RanGAP domain-like 1	GTPase-activating Rap/Ran-GAP domain-like 1 (GAP-related-interacting partner to E12) (GRIPE) (Tuberin-like protein 1). [Source:Uniprot/SWISSPROT;Acc:Q6GYQ0]
W	B028C021R05	Q14393	GAS6	9.92e-05	0.0016133	12	142	156.3	growth arrest-specific 6	Growth-arrest-specific protein 6 precursor (GAS-6). [Source:Uniprot/SWISSPROT;Acc:Q14393]
W	B025C01R01	P15976	GATA1	0.00290045	0.0137333	208.5	153.1	397.5	GATA binding protein 1 (globin transcription factor 1)	Erythroid transcription factor (GATA-binding factor 1) (GATA-1) (Eryf1) (GF-1) (NF-E1 DNA-binding protein). [Source:Uniprot/SWISSPROT;Acc:P15976]
W	B04C019R02	Q02742	GCNT1	0.000208	0.0025537	74	441.8	286	glucosaminyl (N-acetyl) transferase 1, core 2 (beta-1,6-N-acetylglucosaminyltransferase)	Beta-1,3-galactosyl-O-glycosyl-glycoprotein beta-1,6-N- acetylglucosaminyltransferase (EC 2.4.1.102) (Core 2 branching enzyme) (Core2-GlcNAc-transferase) (C2GNT) (Core 2 GNT). [Source:Uniprot/SWISSPROT;Acc:Q02742]
W	B048C05R014	O14793	GDF8	0.009892	0.033625	66	387.1	281.3	growth differentiation factor 8	Growth/differentiation factor 8 precursor (GDF-8) (Myostatin). [Source:Uniprot/SWISSPROT;Acc:O14793]
W	B020C02R014	P55040	GEM	0.0029979	0.0146752	229	837.9	1068	GTP binding protein overexpressed in skeletal muscle	GTP-binding protein GEM (GTP-binding mitogen-induced T-cell protein) (RAS-like protein KIR). [Source:Uniprot/SWISSPROT;Acc:P55040]
W	B05C03R014	Q8N2G8	GHDC	0.0018959	0.010607	27	96.5	151.4	GH3 domain containing	Protein D11Lgp1 homolog precursor. [Source:Uniprot/SWISSPROT;Acc:Q8N2G8]
W	B030C015R05	Q14691	GINS1	0.0006523	0.0050244	64	398.8	228.3	GINS complex subunit 1 (Psf1 homolog)	DNA replication complex GINS protein PSF1. [Source:Uniprot/SWISSPROT;Acc:Q14691]
W	B013C06R06	P35212	GJA4	0.0003122	0.0032172	93	259.4	500.8	gap junction protein, alpha 4, 37kDa	Gap junction alpha-4 protein (Connexin-37) (Cx37). [Source:Uniprot/SWISSPROT;Acc:P35212]
W	B037C012R013	Q92896	GLG1	0.0062608	0.0247226	49	42	119.6	golgi apparatus protein 1	Golgi apparatus protein 1 precursor (Golgi sialoglycoprotein MG-160) (E-selectin ligand 1) (ESL-1) (Cysteine-rich fibroblast growth factor receptor) (CFR-1). [Source:Uniprot/SWISSPROT;Acc:Q92896]
W	B038C014R015	NP_115964	GLIS2	6.96e-05	0.0013343	4009	134.2	141.1	GLIS family zinc finger 2	GLIS family zinc finger 2 [Source:RefSeq_peptide;Acc:NP_115964]
W	B07C010R010	Q92990	GLMN	0.0001131	0.0017681	71	435.9	288.1	glomulin, FKBP associated protein	Glomulin (FKBP-associated protein) (FK506-binding protein-associated protein) (FAP). [Source:Uniprot/SWISSPROT;Acc:Q92990]
W	B019C06R013	P35754	GLRX	0.0033536	0.0159168	671	1874	2671.8	glutaredoxin (thioltransferase)	Glutaredoxin-1 (Thioltransferase-1) (TTase-1). [Source:Uniprot/SWISSPROT;Acc:P35754]
W	B020C07R03	NP_892019	GLT6D1	0.0050579	0.0212623	116	378.8	279.9	glycosyltransferase 6 domain containing 1	glycosyltransferase 6 domain containing 1 [Source:RefSeq_peptide;Acc:NP_892019]
W	B046C04R015	NP_001010983	GLT8D1	0.0079045	0.0289944	178	319.3	565.5	glycosyltransferase 8 domain containing 1	glycosyltransferase 8 domain containing 1 [Source:RefSeq_peptide;Acc:NP_001010983]
W	B07C011R05	NP_112592	GLT8D2	5.91e-05	0.0012097	159	1543.4	1127.2	glycosyltransferase 8 domain containing 2	glycosyltransferase 8 domain containing 2 [Source:RefSeq_peptide;Acc:NP_112592]
W	B029C05R013	Q9NZM5	GLTSCR2	0.0027575	0.013852	91	393.1	563.8	glioma tumor suppressor candidate region gene 2	Glioma tumor suppressor candidate region gene 2 protein (p60). [Source:Uniprot/SWISSPROT;Acc:Q9NZM5]
W	B044C020R07	XP_918595	Gm595	0.0001732	0.0022992	10	152.4	137.1	gene model 595, (NCBI)	PREDICTED: similar to fibrous sheath interacting protein 2 [Source:RefSeq_peptide_predicted;Acc:XP_918595]
W	B029C010R015	P36959	GMPR	0.0076001	0.0282096	2808	810.9	1809.3	guanosine monophosphate reductase	GMP reductase 1 (EC 1.7.1.7) (Guanosine 5'-monophosphate oxidoreductase 1) (Guanosine monophosphate reductase 1). [Source:Uniprot/SWISSPROT;Acc:P36959]
W	B031C024R016	P63096	GNAI1	0.0085144	0.0302299	312	1125	862.4	guanine nucleotide binding protein (G protein), alpha inhibiting activity polypeptide 1	Guanine nucleotide-binding protein G(i), alpha-1 subunit (Adenylate cyclase-inhibiting G alpha protein). [Source:Uniprot/SWISSPROT;Acc:P63096]
W	B024C014R03	P63092	GNAS	1.31e-05	0.0005999	965	8410.1	6514.5	GNAS complex locus	Guanine nucleotide-binding protein G(s), alpha subunit (Adenylate cyclase-stimulating G alpha protein). [Source:Uniprot/SWISSPROT;Acc:P63092]
W	B012C04R04	P61952	GNG11	0.0025902	0.0132859	4077	13820.5	18325.5	guanine nucleotide binding protein (G protein), gamma 11	Guanine nucleotide-binding protein G(I)/G(S)/G(O) gamma-11 subunit precursor. [Source:Uniprot/SWISSPROT;Acc:P61952]
W	B09C010R01	P59768	GNG2	3.29e-05	0.0009169	49	221.4	367.1	guanine nucleotide binding protein (G protein), gamma 2	Guanine nucleotide-binding protein G(I)/G(S)/G(O) gamma-2 subunit precursor (G gamma-I). [Source:Uniprot/SWISSPROT;Acc:P59768]
W	B043C012R014	Q96EK6	GNPNAT1	5.92e-05	0.0012097	97	692.3	586.4	glucosamine-phosphate N-acetyltransferase 1	Glucosamine 6-phosphate N-acetyltransferase (EC 2.3.1.4) (Phosphoglucosamine transacetylase) (Phosphoglucosamine acetylase). [Source:Uniprot/SWISSPROT;Acc:Q96EK6]
W	B036C022R06	NP_055313	GOLIM4	0.0002991	0.0031435	10	78.1	117.3	golgi integral membrane protein 4	golgi phosphoprotein 4 [Source:RefSeq_peptide;Acc:NP_055313]
W	B046C015R013	O14653	GOSR2	0.0023047	0.012214	63	59	200.9	golgi SNAP receptor complex member 2	Golgi SNAP receptor complex member 2 (27 kDa Golgi SNARE protein) (Membrin). [Source:Uniprot/SWISSPROT;Acc:O14653]
W	B016C010R013	P00505	GOT2	0.006055	0.0241181	1502	308.6	341.2	glutamic-oxaloacetic transaminase 2, mitochondrial (aspartate aminotransferase 2)	Aspartate aminotransferase, mitochondrial precursor (EC 2.6.1.1) (Transaminase A) (Glutamate oxaloacetate transaminase 2). [Source:Uniprot/SWISSPROT;Acc:P00505]
W	B027C014R01	P51654	GPC3	3.5e-07	0.0001806	83.5	3149.75	1975.5	glypican 3	Glypican-3 precursor (Intestinal protein OCI-5) (GTR2-2) (MXR7). [Source:Uniprot/SWISSPROT;Acc:P51654]
W	B025C03R01	O75487	GPC4	0.001281	0.0079923	10	96	137.8	glypican 4	Glypican-4 precursor (K-glypican). [Source:Uniprot/SWISSPROT;Acc:O75487]
W	B037C020R01	P21695	GPD1	6.96e-05	0.0013343	14605	799.7	1765.8	glycerol-3-phosphate dehydrogenase 1 (soluble)	Glycerol-3-phosphate dehydrogenase [NAD+], cytoplasmic (EC 1.1.1.8) (GPD-C) (GPDH-C). [Source:Uniprot/SWISSPROT;Acc:P21695]
W	B028C02R05	Q13491	GPM6B	0.0002845	0.0030508	23	241.3	273.9	glycoprotein M6B	Neuronal membrane glycoprotein M6-b (M6b). [Source:Uniprot/SWISSPROT;Acc:Q13491]
W	B032C01R01	P51810	GPR143	0.00016335	0.0022262	31	339.15	211.9	G protein-coupled receptor 143	G-protein coupled receptor 143 (Ocular albinism type 1 protein). [Source:Uniprot/SWISSPROT;Acc:P51810]
W	B07C013R01	Q16538	GPR162	0.0008521	0.0060645	76	600.5	417.9	G protein-coupled receptor 162	Probable G-protein coupled receptor 162 (Gene-rich cluster gene A protein). [Source:Uniprot/SWISSPROT;Acc:Q16538]
W	B018C04R03	Q9UPC5	GPR34	1.36e-05	0.00061	10	263	267.3	G protein-coupled receptor 34	Probable G-protein coupled receptor 34. [Source:Uniprot/SWISSPROT;Acc:Q9UPC5]
W	B07C04R014	O43194	GPR39	0.0017152	0.0098754	3182	510	572	G protein-coupled receptor 39	Probable G-protein coupled receptor 39. [Source:Uniprot/SWISSPROT;Acc:O43194]
W	B024C09R013	Q9Y653	GPR56	3.55e-05	0.0009371	1679	171.3	237.9	G protein-coupled receptor 56	G-protein coupled receptor 56 precursor (TM7XN1 protein). [Source:Uniprot/SWISSPROT;Acc:Q9Y653]
W	B026C014R019	Q9H1C0	GPR92	7e-07	0.0002033	27701	293.2	303.6	G protein-coupled receptor 92	Probable G-protein coupled receptor 92. [Source:Uniprot/SWISSPROT;Acc:Q9H1C0]
W	B024C018R04	NP_001004051	GPRASP2	5.78e-05	0.0011933	17	196.2	190.4	G protein-coupled receptor associated sorting protein 2	G protein-coupled receptor associated sorting protein 2 [Source:RefSeq_peptide;Acc:NP_001004051]
W	B041C010R02	Q9NZ01	GPSN2	8.7e-06	0.0004629	11963	782.4	1240.5	glycoprotein, synaptic 2	Synaptic glycoprotein SC2. [Source:Uniprot/SWISSPROT;Acc:Q9NZ01]
W	B06C015R016	Q96SL4	GPX7	0.0004176	0.003847	213	3787.4	2684.7	glutathione peroxidase 7	Glutathione peroxidase 7 precursor (EC 1.11.1.9) (CL683). [Source:Uniprot/SWISSPROT;Acc:Q96SL4]
W	B07C017R013	P62993	GRB2	0.0032396	0.0154936	388	1608.5	926.6	growth factor receptor-bound protein 2	Growth factor receptor-bound protein 2 (Adapter protein GRB2) (SH2/SH3 adapter GRB2) (Protein Ash). [Source:Uniprot/SWISSPROT;Acc:P62993]
W	B026C013R07	P57764	GSDMDC1	0.0032754	0.0156213	52	172.7	174.5	gasdermin domain containing 1	Gasdermin domain-containing protein 1. [Source:Uniprot/SWISSPROT;Acc:P57764]
W	B035C05R07	P48637	GSS	7.8e-05	0.0014105	16	140.3	126.4	glutathione synthetase	Glutathione synthetase (EC 6.3.2.3) (Glutathione synthase) (GSH synthetase) (GSH-S). [Source:Uniprot/SWISSPROT;Acc:P48637]
W	B040C06R010	O15217	GSTA4	6e-07	0.0002033	12	874.5	444.4	glutathione S-transferase A4	Glutathione S-transferase A4-4 (EC 2.5.1.18) (GST class-alpha). [Source:Uniprot/SWISSPROT;Acc:O15217]
W	B047C024R016	P21266	GSTM3	0.0003432	0.0033969	131	2903.3	1341.5	glutathione S-transferase M3 (brain)	Glutathione S-transferase Mu 3 (EC 2.5.1.18) (GSTM3-3) (GST class-mu 3) (hGSTM3-3). [Source:Uniprot/SWISSPROT;Acc:P21266]
W	B02C022R012	P30711	GSTT1	0.0023861	0.0125581	37	159.5	119.8	glutathione S-transferase theta 1	Glutathione S-transferase theta-1 (EC 2.5.1.18) (GST class-theta-1) (Glutathione transferase T1-1). [Source:Uniprot/SWISSPROT;Acc:P30711]
W	B016C013R02	Q02108	GUCY1A3	5.4e-05	0.0011573	55	521.5	504.3	guanylate cyclase 1, soluble, alpha 3	Guanylate cyclase soluble subunit alpha-3 (EC 4.6.1.2) (GCS-alpha-3) (Soluble guanylate cyclase large subunit) (GCS-alpha-1). [Source:Uniprot/SWISSPROT;Acc:Q02108]
W	B019C06R05	Q02153	GUCY1B3	0.0004816	0.0042375	80	559.3	468.3	guanylate cyclase 1, soluble, beta 3	Guanylate cyclase soluble subunit beta-1 (EC 4.6.1.2) (GCS-beta-1) (Soluble guanylate cyclase small subunit) (GCS-beta-3). [Source:Uniprot/SWISSPROT;Acc:Q02153]
W	B09C011R09	NP_057399	GULP1	8e-07	0.0002033	10	322.3	400.4	GULP, engulfment adaptor PTB domain containing 1	GULP, engulfment adaptor PTB domain containing 1 [Source:RefSeq_peptide;Acc:NP_057399]
W	B027C021R07	MGI:95891	H19	1.6e-06	0.000264	263	5540.6	9904.3	H19 fetal liver mRNA	H19 fetal liver mRNA [Source:MarkerSymbol;Acc:MGI:95891]
W	B05C015R019	P07305	H1F0	0.0003811	0.0036276	34	129.9	171.3	H1 histone family, member 0	Histone H1.0 (H1(0)) (Histone H1'). [Source:Uniprot/SWISSPROT;Acc:P07305]
W	B01C023R016	NP_060737	H2AFJ	0.0013849	0.0084335	2701	14813.2	10335.5	H2A histone family, member J	H2A histone family, member J isoform 1 [Source:RefSeq_peptide;Acc:NP_060737]
W	B013C05R019	NP_958925	H2AFV	0.0066096	0.025557	604	2054.7	2362	H2A histone family, member V	H2A histone family, member V isoform 5 [Source:RefSeq_peptide;Acc:NP_958925]
W	B047C02R02	P0C0S5	H2AFZ	0.0020065	0.0109901	1779	7926.7	9141.2	H2A histone family, member Z	Histone H2A.z (H2A/z). [Source:Uniprot/SWISSPROT;Acc:P0C0S5]
W	B024C020R011	P84243	H3F3A	0.0081956	0.0296034	9444	30274.3	30431.4	H3 histone, family 3A	Histone H3.3. [Source:Uniprot/SWISSPROT;Acc:P84243]
W	B028C08R02	P51610	HCFC1	0.0006704	0.0051236	2660	501	645.6	host cell factor C1 (VP16-accessory protein)	Host cell factor (HCF) (HCF-1) (C1 factor) (VP16 accessory protein) (VCAF) (CFF) [Contains: HCF N-terminal chain 1; HCF N-terminal chain 2; HCF N-terminal chain 3; HCF N-terminal chain 4; HCF N-terminal chain 5; HCF N-terminal chain 6; HCF C-terminal chai
W	B08C016R05	NP_001002017	HCFC1R1	0.003093	0.0150335	1170	367	329.3	host cell factor C1 regulator 1 (XPO1 dependent)	host cell factor C1 regulator 1 (XPO1 dependant) isoform 2 [Source:RefSeq_peptide;Acc:NP_001002017]
W	B05C02R04	P42858	HD	0.0095854	0.032843	3455	2405.6	4906	huntingtin (Huntington disease)	Huntingtin (Huntington disease protein) (HD protein). [Source:Uniprot/SWISSPROT;Acc:P42858]
W	B023C07R014	Q13547	HDAC1	0.0026087	0.0133608	96	350.2	293.6	histone deacetylase 1	Histone deacetylase 1 (HD1). [Source:Uniprot/SWISSPROT;Acc:Q13547]
W	B01C017R01	Q969S8	HDAC10	1e-07	0.0001806	59355	415.8	767.5	histone deacetylase 10	Histone deacetylase 10 (HD10). [Source:Uniprot/SWISSPROT;Acc:Q969S8]
W	B042C02R04	NP_116020	HDGF2	0.000341	0.0033868	68	206.6	403.5	hepatoma-derived growth factor-related protein 2	hepatoma-derived growth factor-related protein 2 isoform 2 [Source:RefSeq_peptide;Acc:NP_116020]
W	B041C019R014	Q9Y3E1	HDGFRP3	1e-06	0.0002145	10	159.5	275.8	hepatoma-derived growth factor, related protein 3	Hepatoma-derived growth factor-related protein 3 (HRP-3) (Hepatoma- derived growth factor 2). [Source:Uniprot/SWISSPROT;Acc:Q9Y3E1]
W	B018C024R08	MGI:2384768	Hectd1	0.0010228	0.0069846	1012	476	196.7	HECT domain containing 1	HECT domain containing 1 [Source:MarkerSymbol;Acc:MGI:2384768]
W	B041C011R010	Q9BSV0	HEG1	0.0005314	0.0044959	347	78.7	196.1	HEG homolog 1 (zebrafish)	HEG1 protein (Fragment). [Source:Uniprot/SPTREMBL;Acc:Q9BSV0]
W	B09C011R013	NP_060533	HELLS	1.1e-05	0.0005471	10	198.3	209.8	helicase, lymphoid-specific	helicase, lymphoid-specific [Source:RefSeq_peptide;Acc:NP_060533]
W	B039C020R016	Q96HZ4	HES6	0.000238	0.0027498	36	247.8	175.4	hairy and enhancer of split 6 (Drosophila)	Transcription cofactor HES-6 (Hairy and enhancer of split 6) (C- HAIRY1). [Source:Uniprot/SWISSPROT;Acc:Q96HZ4]
W	B033C017R03	P07686	HEXB	0.0002727	0.0029613	43	256.5	355.4	hexosaminidase B (beta polypeptide)	Beta-hexosaminidase beta chain precursor (EC 3.2.1.52) (N-acetyl-beta- glucosaminidase) (Beta-N-acetylhexosaminidase) (Hexosaminidase B) (Cervical cancer proto-oncogene 7) (HCC-7) [Contains: Beta- hexosaminidase beta-B chain; Beta-hexosaminidase beta-A ch
W	B04C012R011	Q9HCP6	HHATL	0.0079029	0.0289944	3341	583.1	954.4	hedgehog acyltransferase-like	Glycerol uptake/transporter homolog. [Source:Uniprot/SWISSPROT;Acc:Q9HCP6]
W	B033C01R08	MGI:1859778	Hif3a	1.3e-05	0.0005999	11	418.3	750.2	hypoxia inducible factor 3, alpha subunit	hypoxia inducible factor 3, alpha subunit [Source:MarkerSymbol;Acc:MGI:1859778]
W	B08C023R02	NP_612638	HINT3	0.0005608	0.0046255	1420	518.5	163.7	histidine triad nucleotide binding protein 3	histidine triad nucleotide binding protein 3 [Source:RefSeq_peptide;Acc:NP_612638]
W	B016C07R012	P62805	HIST1H4A	0.000412	0.0038065	61	270	273.5	histone cluster 1, H4a	Histone H4. [Source:Uniprot/SWISSPROT;Acc:P62805]
W	B032C017R09	P62805	HIST1H4A	0.0001987	0.0024749	28	156	217.8	histone cluster 1, H4a	Histone H4. [Source:Uniprot/SWISSPROT;Acc:P62805]
W	B033C01R011	P62805	HIST1H4A	0.0046144	0.0200584	112	173.7	454.8	histone cluster 1, H4a	Histone H4. [Source:Uniprot/SWISSPROT;Acc:P62805]
W	B039C09R06	P62805	HIST1H4A	0.0009308	0.0065052	349	88	150.3	histone cluster 1, H4a	Histone H4. [Source:Uniprot/SWISSPROT;Acc:P62805]
W	B041C018R012	P62805	HIST1H4A	0.0001204	0.0018291	138	217.3	759.5	histone cluster 1, H4a	Histone H4. [Source:Uniprot/SWISSPROT;Acc:P62805]
W	B042C015R03	P30466	HLA-B	0.0070737	0.0267475	1634	521.7	1218.8	major histocompatibility complex, class I, B	HLA class I histocompatibility antigen, B-18 alpha chain precursor (MHC class I antigen B*18). [Source:Uniprot/SWISSPROT;Acc:P30466]
W	B017C07R011	P01918	HLA-DQB1	0.0024561	0.0127989	351	178.7	489.1	major histocompatibility complex, class II, DQ beta 1	HLA class II histocompatibility antigen, DQ(1) beta chain precursor (DC-3 beta chain). [Source:Uniprot/SWISSPROT;Acc:P01918]
W	B046C019R010	P01918	HLA-DQB1	0.0020113	0.0109901	604	279.4	657	major histocompatibility complex, class II, DQ beta 1	HLA class II histocompatibility antigen, DQ(1) beta chain precursor (DC-3 beta chain). [Source:Uniprot/SWISSPROT;Acc:P01918]
W	B034C07R015	NP_061984	HLA-DRA	0.0078122	0.0287019	709	217.5	304.6	major histocompatibility complex, class II, DR alpha	major histocompatibility complex, class II, DR alpha precursor [Source:RefSeq_peptide;Acc:NP_061984]
W	B042C02R05	P09429	HMGB1	3.5e-05	0.0009346	497	5096.5	6154.6	high-mobility group box 1	High mobility group protein 1 (HMG-1) (High mobility group protein B1). [Source:Uniprot/SWISSPROT;Acc:P09429]
W	B046C019R011	P09429	HMGB1	0.0010988	0.0072539	213	1778.9	2320.5	high-mobility group box 1	High mobility group protein 1 (HMG-1) (High mobility group protein B1). [Source:Uniprot/SWISSPROT;Acc:P09429]
W	B033C022R02	P26583	HMGB2	2.1e-06	0.0002719	35	582.1	725	high-mobility group box 2	High mobility group protein 2 (HMG-2). [Source:Uniprot/SWISSPROT;Acc:P26583]
W	B031C010R04	P05114	HMGN1	0.0002167	0.0026137	692	5583	5359.4	high-mobility group nucleosome binding domain 1	Nonhistone chromosomal protein HMG-14 (High-mobility group nucleosome- binding domain 1). [Source:Uniprot/SWISSPROT;Acc:P05114]
W	B027C011R019	P09601	HMOX1	0.0016311	0.0094838	53	195.2	231.2	heme oxygenase (decycling) 1	Heme oxygenase 1 (EC 1.14.99.3) (HO-1). [Source:Uniprot/SWISSPROT;Acc:P09601]
W	B013C06R03	Q65ZQ3	HNRPA3P1	0.0001346	0.0019726	63	866.5	785.1	heterogeneous nuclear ribonucleoprotein A3 pseudogene 1	FBRNP. [Source:Uniprot/SPTREMBL;Acc:Q65ZQ3]
W	B015C09R02	P31943	HNRPH1	0.0008127	0.0058959	373	2192.3	1217.4	heterogeneous nuclear ribonucleoprotein H1 (H)	Heterogeneous nuclear ribonucleoprotein H (hnRNP H). [Source:Uniprot/SWISSPROT;Acc:P31943]
W	B048C04R016	P31942	HNRPH3	0.0004513	0.0040647	628	1903.3	2693.9	heterogeneous nuclear ribonucleoprotein H3 (2H9)	Heterogeneous nuclear ribonucleoprotein H3 (hnRNP H3) (hnRNP 2H9). [Source:Uniprot/SWISSPROT;Acc:P31942]
W	B048C018R04	Q8WVV9	HNRPLL	0.0026774	0.0136111	43	176.6	180	heterogeneous nuclear ribonucleoprotein L-like	Heterogeneous nuclear ribonucleoprotein L-like (Stromal RNA-regulating factor) (BLOCK24 protein). [Source:Uniprot/SWISSPROT;Acc:Q8WVV9]
W	B015C010R014	O43390	HNRPR	7.46e-05	0.0013763	120	1130.4	696.3	heterogeneous nuclear ribonucleoprotein R	Heterogeneous nuclear ribonucleoprotein R (hnRNP R). [Source:Uniprot/SWISSPROT;Acc:O43390]
W	B028C02R06	Q9NSB8	HOMER2	0.0014488	0.0086839	923	201.4	298.9	homer homolog 2 (Drosophila)	Homer protein homolog 2 (Homer-2). [Source:Uniprot/SWISSPROT;Acc:Q9NSB8]
W	B08C09R01	P20719	HOXA5	0.00055945	0.00422125	48.5	550.35	291.9	homeobox A5	Homeobox protein Hox-A5 (Hox-1C). [Source:Uniprot/SWISSPROT;Acc:P20719]
W	B010C02R05	P15428	HPGD	4.4e-06	0.0003393	17	421.8	283.3	hydroxyprostaglandin dehydrogenase 15-(NAD)	15-hydroxyprostaglandin dehydrogenase [NAD+] (EC 1.1.1.141) (PGDH) (Prostaglandin dehydrogenase 1). [Source:Uniprot/SWISSPROT;Acc:P15428]
W	B042C017R02	P15428	HPGD	0.0011024	0.0072552	49	345.7	338	hydroxyprostaglandin dehydrogenase 15-(NAD)	15-hydroxyprostaglandin dehydrogenase [NAD+] (EC 1.1.1.141) (PGDH) (Prostaglandin dehydrogenase 1). [Source:Uniprot/SWISSPROT;Acc:P15428]
W	B022C08R09	Q9UPZ3	HPS5	0.0069539	0.0265883	4613	3233.8	7239.1	Hermansky-Pudlak syndrome 5	Hermansky-Pudlak syndrome 5 protein (Alpha-integrin-binding protein 63) (Ruby-eye protein 2 homolog) (Ru2). [Source:Uniprot/SWISSPROT;Acc:Q9UPZ3]
W	B09C013R04	P37058	HSD17B3	0.0064987	0.0253125	77	226.7	331	hydroxysteroid (17-beta) dehydrogenase 3	Estradiol 17-beta-dehydrogenase 3 (EC 1.1.1.62) (17-beta-HSD 3) (Testicular 17-beta-hydroxysteroid dehydrogenase). [Source:Uniprot/SWISSPROT;Acc:P37058]
W	B046C019R03	NP_115679	HSDL2	0.0022384	0.011955	193	405.7	846	hydroxysteroid dehydrogenase like 2	hydroxysteroid dehydrogenase like 2 [Source:RefSeq_peptide;Acc:NP_115679]
W	B030C08R06	P14625	HSP90B1	0.0003787	0.0036148	59	790.8	630	heat shock protein 90kDa beta (Grp94), member 1	Endoplasmin precursor (94 kDa glucose-regulated protein) (GRP94) (gp96 homolog) (Tumor rejection antigen 1). [Source:Uniprot/SWISSPROT;Acc:P14625]
W	B05C017R08	P04792	HSPB1	0.00364	0.0169329	23342	7536.4	15909.3	heat shock 27kDa protein 1	Heat-shock protein beta-1 (HspB1) (Heat shock 27 kDa protein) (HSP 27) (Stress-responsive protein 27) (SRP27) (Estrogen-regulated 24 kDa protein) (28 kDa heat shock protein). [Source:Uniprot/SWISSPROT;Acc:P04792]
W	B05C011R09	P10809	HSPD1	0.0025986	0.013319	76	495.8	478.2	heat shock 60kDa protein 1 (chaperonin)	60 kDa heat shock protein, mitochondrial precursor (Hsp60) (60 kDa chaperonin) (CPN60) (Heat shock protein 60) (HSP-60) (Mitochondrial matrix protein P1) (P60 lymphocyte protein) (HuCHA60). [Source:Uniprot/SWISSPROT;Acc:P10809]
W	B039C09R016	Q9BUP3	HTATIP2	0.0019041	0.010607	399	230.9	106.2	HIV-1 Tat interactive protein 2, 30kDa	Oxidoreductase HTATIP2 (EC 1.1.1.-) (HIV-1 TAT-interactive protein 2) (30 kDa HIV-1 TAT-interacting protein). [Source:Uniprot/SWISSPROT;Acc:Q9BUP3]
W	B031C02R015	Q12891	HYAL2	0.0090991	0.0317596	182	499.7	499.7	hyaluronoglucosaminidase 2	Hyaluronidase-2 precursor (EC 3.2.1.35) (Hyal-2) (Hyaluronoglucosaminidase-2) (LUCA-2). [Source:Uniprot/SWISSPROT;Acc:Q12891]
W	B01C018R016	NP_112484	HYI	0.0027577	0.013852	257	1620.5	1604.4	hydroxypyruvate isomerase homolog (E. coli)	hydroxypyruvate isomerase homolog [Source:RefSeq_peptide;Acc:NP_112484]
W	B033C011R08	P13598	ICAM2	0.0081385	0.0294747	51	117.1	191.4	intercellular adhesion molecule 2	Intercellular adhesion molecule 2 precursor (ICAM-2) (CD102 antigen). [Source:Uniprot/SWISSPROT;Acc:P13598]
W	B08C014R03	P14735	IDE	0.0009084	0.0063877	664	299.6	172.1	insulin-degrading enzyme	Insulin-degrading enzyme (EC 3.4.24.56) (Insulysin) (Insulinase) (Insulin protease). [Source:Uniprot/SWISSPROT;Acc:P14735]
W	B05C06R014	O75874	IDH1	0.0005053	0.0043676	10	133.5	105.7	isocitrate dehydrogenase 1 (NADP+), soluble	Isocitrate dehydrogenase [NADP] cytoplasmic (EC 1.1.1.42) (Oxalosuccinate decarboxylase) (IDH) (NADP(+)-specific ICDH) (IDP). [Source:Uniprot/SWISSPROT;Acc:O75874]
W	B030C018R014	P48735	IDH2	0.0082847	0.0297619	11088	2325.3	4160.6	isocitrate dehydrogenase 2 (NADP+), mitochondrial	Isocitrate dehydrogenase [NADP], mitochondrial precursor (EC 1.1.1.42) (Oxalosuccinate decarboxylase) (IDH) (NADP(+)-specific ICDH) (IDP) (ICD-M). [Source:Uniprot/SWISSPROT;Acc:P48735]
W	B033C010R08	P51553	IDH3G	0.0056226	0.0229964	10567	3016.8	7160.6	isocitrate dehydrogenase 3 (NAD+) gamma	Isocitrate dehydrogenase [NAD] subunit gamma, mitochondrial precursor (EC 1.1.1.41) (Isocitric dehydrogenase) (NAD(+)-specific ICDH). [Source:Uniprot/SWISSPROT;Acc:P51553]
W	B041C016R011	Q16666	IFI16	0.0002209	0.0026443	61	209.4	526	interferon, gamma-inducible protein 16	Gamma-interferon-inducible protein Ifi-16 (Interferon-inducible myeloid differentiation transcriptional activator) (IFI 16). [Source:Uniprot/SWISSPROT;Acc:Q16666]
W	B024C06R06	P13284	IFI30	0.0008953	0.006341	118	443.7	479.7	interferon, gamma-inducible protein 30	Gamma-interferon-inducible lysosomal thiol reductase precursor (Gamma- interferon-inducible protein IP-30). [Source:Uniprot/SWISSPROT;Acc:P13284]
W	B010C019R02	Q96LB3	IFT74	5.2e-06	0.0003674	27	664.3	457.9	intraflagellar transport 74 homolog (Chlamydomonas)	Intraflagellar transport 74 homolog (Coiled-coil domain-containing protein 2) (Capillary morphogenesis protein 1) (CMG-1). [Source:Uniprot/SWISSPROT;Acc:Q96LB3]
W	B019C017R06	Q13099	IFT88	0.000126	0.001884	40	442.6	298.2	intraflagellar transport 88 homolog (Chlamydomonas)	Intraflagellar transport 88 homolog (Tetratricopeptide repeat protein 10) (TPR repeat protein 10) (Recessive polycystic kidney disease protein Tg737 homolog). [Source:Uniprot/SWISSPROT;Acc:Q13099]
W	B021C05R011	P01344	IGF2	3.55e-05	0.0009371	724	8415.1	13780.9	insulin-like growth factor 2 (somatomedin A)	Insulin-like growth factor II precursor (IGF-II) (Somatomedin A) [Contains: Insulin-like growth factor II Ala-25 Del]. [Source:Uniprot/SWISSPROT;Acc:P01344]
W	B028C08R016	P01344	IGF2	2.08e-05	0.0007432	568	6254.5	8238.8	insulin-like growth factor 2 (somatomedin A)	Insulin-like growth factor II precursor (IGF-II) (Somatomedin A) [Contains: Insulin-like growth factor II Ala-25 Del]. [Source:Uniprot/SWISSPROT;Acc:P01344]
W	B042C02R012	P01344	IGF2	3e-07	0.0001806	82	1465.9	3635.2	insulin-like growth factor 2 (somatomedin A)	Insulin-like growth factor II precursor (IGF-II) (Somatomedin A) [Contains: Insulin-like growth factor II Ala-25 Del]. [Source:Uniprot/SWISSPROT;Acc:P01344]
W	B020C023R06	P24592	IGFBP6	0.0029796	0.0146273	338	1125.9	1490.8	insulin-like growth factor binding protein 6	Insulin-like growth factor-binding protein 6 precursor (IGFBP-6) (IBP- 6) (IGF-binding protein 6). [Source:Uniprot/SWISSPROT;Acc:P24592]
W	B033C024R01	Q16270	IGFBP7	0.0008451	0.0060542	613	2490.4	5696.3	insulin-like growth factor binding protein 7	Insulin-like growth factor-binding protein 7 precursor (IGFBP-7) (IBP- 7) (IGF-binding protein 7) (MAC25 protein) (Prostacyclin-stimulating factor) (PGI2-stimulating factor) (IGFBP-rP1). [Source:Uniprot/SWISSPROT;Acc:Q16270]
W	B011C06R011	NP_840059	IGFN1	3.88e-05	0.0009754	33609	846.5	567.5	immunoglobulin-like and fibronectin type III domain containing 1	eEF1A2 binding protein [Source:RefSeq_peptide;Acc:NP_840059]
W	B022C019R03	NP_991402	IGSF1	5e-07	0.0001806	27	1264.5	1481.8	immunoglobulin superfamily, member 1	immunoglobulin superfamily, member 1 isoform 2 [Source:RefSeq_peptide;Acc:NP_991402]
W	B044C021R01	NP_710154	IKIP	9.26e-05	0.0015646	44	669.9	694.5	IKK interacting protein	IKK interacting protein isoform 1 [Source:RefSeq_peptide;Acc:NP_710154]
W	B017C020R010	Q14626	IL11RA	0.0043354	0.0192084	44	112.3	140.8	interleukin 11 receptor, alpha	Interleukin-11 receptor alpha chain precursor (IL-11R-alpha) (IL- 11RA). [Source:Uniprot/SWISSPROT;Acc:Q14626]
W	B05C019R05	P78552	IL13RA1	0.0064013	0.0251152	45	124	145.4	interleukin 13 receptor, alpha 1	Interleukin-13 receptor alpha-1 chain precursor (IL-13R-alpha-1) (IL- 13RA-1) (CD213a1 antigen). [Source:Uniprot/SWISSPROT;Acc:P78552]
W	B026C015R08	Q14627	IL13RA2	9.4e-05	0.0015658	42	494.5	642.3	interleukin 13 receptor, alpha 2	Interleukin-13 receptor alpha-2 chain precursor (Interleukin-13- binding protein) (CD213a2 antigen). [Source:Uniprot/SWISSPROT;Acc:Q14627]
W	B010C06R02	Q9UHF5	IL17B	0.0069767	0.0266302	35	1115.5	196.9	interleukin 17B	Interleukin-17B precursor (IL-17B) (Cytokine-like protein Zcyto7) (Neuronal interleukin-17-related factor) (Interleukin-20) (IL-20). [Source:Uniprot/SWISSPROT;Acc:Q9UHF5]
W	B041C020R07	Q14116	IL18	2.28e-05	0.0007824	82	1090.6	1330.1	interleukin 18 (interferon-gamma-inducing factor)	Interleukin-18 precursor (IL-18) (Interferon-gamma-inducing factor) (IFN-gamma-inducing factor) (Interleukin-1 gamma) (IL-1 gamma). [Source:Uniprot/SWISSPROT;Acc:Q14116]
W	B022C017R07	Q6UXL0	IL20RB	1.91e-05	0.0007202	29	577.8	317.3	interleukin 20 receptor beta	Interleukin-20 receptor beta chain precursor (IL-20R-beta) (IL-20R2). [Source:Uniprot/SWISSPROT;Acc:Q6UXL0]
W	B031C013R04	Q9NXR8	ING3	0.0007793	0.0057079	233	1034.1	922.2	inhibitor of growth family, member 3	Inhibitor of growth protein 3 (p47ING3 protein). [Source:Uniprot/SWISSPROT;Acc:Q9NXR8]
W	B07C014R04	Q9Y283	INVS	0.0018354	0.0104102	30	135.7	125.2	inversin	Inversin (Inversion of embryo turning homolog) (Nephrocystin-2). [Source:Uniprot/SWISSPROT;Acc:Q9Y283]
W	B030C02R05	Q6ZWI5	IPO11	0.001963	0.01084	122	553.2	815.3	importin 11	CDNA FLJ41026 fis, clone BRAMY2004771, weakly similar to CHONDROADHERIN. [Source:Uniprot/SPTREMBL;Acc:Q6ZWI5]
W	B024C08R06	Q13576	IQGAP2	1.7e-06	0.000264	19	595.8	309.9	IQ motif containing GTPase activating protein 2	Ras GTPase-activating-like protein IQGAP2. [Source:Uniprot/SWISSPROT;Acc:Q13576]
W	B022C011R02	P35568	IRS1	0.0015945	0.0093212	663	101.6	126.8	insulin receptor substrate 1	Insulin receptor substrate 1 (IRS-1). [Source:Uniprot/SWISSPROT;Acc:P35568]
W	B06C03R015	Q06033	ITIH3	0.0019754	0.0108751	2227	359.7	527.3	inter-alpha (globulin) inhibitor H3	Inter-alpha-trypsin inhibitor heavy chain H3 precursor (ITI heavy chain H3) (Inter-alpha-inhibitor heavy chain 3) (Serum-derived hyaluronan-associated protein) (SHAP). [Source:Uniprot/SWISSPROT;Acc:Q06033]
W	B014C03R015	Q14624	ITIH4	0.0003417	0.0033889	9769	211.2	433.5	inter-alpha (globulin) inhibitor H4 (plasma Kallikrein-sensitive glycoprotein)	Inter-alpha-trypsin inhibitor heavy chain H4 precursor (ITI heavy chain H4) (Inter-alpha-inhibitor heavy chain 4) (Inter-alpha-trypsin inhibitor family heavy chain-related protein) (IHRP) (Plasma kallikrein sensitive glycoprotein 120) (PK-120) (GP120) [Co
W	B011C08R07	NP_116206	ITIH5	0.000865	0.0061582	612	2608.4	3522.5	inter-alpha (globulin) inhibitor H5	inter-alpha trypsin inhibitor heavy chain precursor 5 isoform 2 [Source:RefSeq_peptide;Acc:NP_116206]
W	B034C011R07	Q9BY32	ITPA	0.0012759	0.0079768	172	687	709.6	inosine triphosphatase (nucleoside triphosphate pyrophosphatase)	Inosine triphosphate pyrophosphatase (EC 3.6.1.19) (ITPase) (Inosine triphosphatase) (Putative oncogene protein hlc14-06-p). [Source:Uniprot/SWISSPROT;Acc:Q9BY32]
W	B021C07R03	P57087	JAM2	0.0012678	0.0079643	62	169.7	321.9	junctional adhesion molecule 2	Junctional adhesion molecule B precursor (JAM-B) (Junctional adhesion molecule 2) (Vascular endothelial junction-associated molecule) (VE- JAM) (CD322 antigen). [Source:Uniprot/SWISSPROT;Acc:P57087]
W	B031C018R03	NP_006609	JARID1B	6.38e-05	0.0012692	105	1329.3	1115.7	jumonji, AT rich interactive domain 1B	Jumonji, AT rich interactive domain 1B (RBP2-like) [Source:RefSeq_peptide;Acc:NP_006609]
W	B021C020R016	O76095	JTB	0.0029417	0.0144931	10305	3229.3	5923.8	jumping translocation breakpoint	Protein JTB precursor (Jumping translocation breakpoint protein) (Prostate androgen-regulated protein) (PAR protein). [Source:Uniprot/SWISSPROT;Acc:O76095]
W	B013C09R016	NP_932352	JUB	5.2e-06	0.0003674	10	124.6	217.6	jub, ajuba homolog (Xenopus laevis)	jub, ajuba homolog isoform 2 [Source:RefSeq_peptide;Acc:NP_932352]
W	B06C015R08	P23352	KAL1	0.0010883	0.0072217	1452	82.6	287.7	Kallmann syndrome 1 sequence	Anosmin-1 precursor (Kallmann syndrome protein) (Adhesion molecule- like X-linked). [Source:Uniprot/SWISSPROT;Acc:P23352]
W	B042C018R03	NP_714916	KDELC2	0.003245	0.0155087	58	125.2	222.2	KDEL (Lys-Asp-Glu-Leu) containing 2	KDEL (Lys-Asp-Glu-Leu) containing 2 [Source:RefSeq_peptide;Acc:NP_714916]
W	B038C015R01	O43731	KDELR3	0.0001284	0.00189585	75.5	1188.45	987.5	KDEL (Lys-Asp-Glu-Leu) endoplasmic reticulum protein retention receptor 3	ER lumen protein retaining receptor 3 (KDEL receptor 3) (KDEL endoplasmic reticulum protein retention receptor 3). [Source:Uniprot/SWISSPROT;Acc:O43731]
W	B047C017R012	NP_001013014	KDELR3	8.54e-05	0.0014977	376	2677.9	3730.4	KDEL (Lys-Asp-Glu-Leu) endoplasmic reticulum protein retention receptor 3	KDEL receptor 3 [Source:RefSeq_peptide;Acc:NP_001013014]
W	B022C017R01	O60938	KERA	3.41e-05	0.0009287	17	4382.7	2650.3	keratocan	Keratocan precursor (KTN) (Keratan sulfate proteoglycan keratocan). [Source:Uniprot/SWISSPROT;Acc:O60938]
W	B048C05R03	NP_006549	KHDRBS3	0.0048608	0.0206745	78	169.5	232.8	KH domain containing, RNA binding, signal transduction associated 3	KH domain containing, RNA binding, signal transduction associated 3 [Source:RefSeq_peptide;Acc:NP_006549]
W	B038C011R01	Q15004	KIAA0101	0.0007266	0.0047711	21.5	577.15	369.1	KIAA0101	HCV NS5A-transactivated protein 9 (L5). [Source:Uniprot/SWISSPROT;Acc:Q15004]
W	B048C018R02	Q5VYK3	KIAA0368	0.0054765	0.0225466	4597	1216.5	1694.6	KIAA0368	Proteasome-associated protein ECM29 homolog (Ecm29). [Source:Uniprot/SWISSPROT;Acc:Q5VYK3]
W	B024C024R01	Q9H8A7	KIAA1345	0.0007707	0.0056622	26	230.3	239.7	KIAA1345 protein	CDNA FLJ13814 fis, clone THYRO1000368. [Source:Uniprot/SPTREMBL;Acc:Q9H8A7]
W	B029C012R011	Q5T5X7	KIAA1553	0.0006375	0.0049774	214	192.3	517.4	KIAA1553	OTTHUMP00000016928. [Source:Uniprot/SPTREMBL;Acc:Q5T5X7]
W	B044C04R02	O95235	KIF20A	0.0019031	0.010607	25	111.9	56.9	kinesin family member 20A	Kinesin family member 20A (Rabkinesin-6) (Rab6-interacting kinesin- like protein) (GG10_2). [Source:Uniprot/SWISSPROT;Acc:O95235]
W	B022C013R012	Q92845	KIFAP3	0.0017222	0.0099073	217	865.1	714.1	kinesin-associated protein 3	Kinesin-associated protein 3 (Smg GDS-associated protein). [Source:Uniprot/SWISSPROT;Acc:Q92845]
W	B037C023R01	P10721	KIT	0.0050259	0.021199	48	199.8	277.2	v-kit Hardy-Zuckerman 4 feline sarcoma viral oncogene homolog	Mast/stem cell growth factor receptor precursor (EC 2.7.1.112) (SCFR) (Proto-oncogene tyrosine-protein kinase Kit) (c-kit) (CD117 antigen). [Source:Uniprot/SWISSPROT;Acc:P10721]
W	B06C015R07	Q13118	KLF10	0.000346	0.0034118	42	360.3	369.3	Kruppel-like factor 10	Transforming growth factor-beta-inducible early growth response protein 1 (TGFB-inducible early growth response protein 1) (TIEG-1) (Krueppel-like factor 10) (EGR-alpha). [Source:Uniprot/SWISSPROT;Acc:Q13118]
W	B017C017R08	Q9Y5W3	KLF2	0.0012658	0.0079638	72	195	367.4	Kruppel-like factor 2 (lung)	Kruppel-like factor 2 (Lung kruppel-like factor). [Source:Uniprot/SWISSPROT;Acc:Q9Y5W3]
W	B036C020R07	Q9Y5W3	KLF2	0.0021728	0.0116773	38	93	167	Kruppel-like factor 2 (lung)	Kruppel-like factor 2 (Lung kruppel-like factor). [Source:Uniprot/SWISSPROT;Acc:Q9Y5W3] [from human gene ENSG00000127528]
W	B046C03R02	P57682	KLF3	0.0038979	0.0178411	211	153.4	821.4	Kruppel-like factor 3 (basic)	Kruppel-like factor 3 (Basic kruppel-like factor) (CACCC-box-binding protein BKLF) (TEF-2). [Source:Uniprot/SWISSPROT;Acc:P57682]
W	B036C014R014	Q13887	KLF5	0.0001165	0.0018008	25	216.3	168.7	Kruppel-like factor 5 (intestinal)	Krueppel-like factor 5 (Intestinal-enriched krueppel-like factor) (Colon krueppel-like factor) (Transcription factor BTEB2) (Basic transcription element-binding protein 2) (BTE-binding protein 2) (GC box-binding protein 2). [Source:Uniprot/SWISSPROT;Acc:Q
W	B04C023R012	O95198	KLHL2	0.0011684	0.0075293	57	679.9	287.3	kelch-like 2, Mayven (Drosophila)	Kelch-like protein 2 (Actin-binding protein Mayven). [Source:Uniprot/SWISSPROT;Acc:O95198]
W	B017C04R011	NP_116164	KLHL22	0.0007714	0.0056622	227	189.1	631.8	kelch-like 22 (Drosophila)	kelch-like [Source:RefSeq_peptide;Acc:NP_116164]
W	B028C01R08	MGI:2668031	Klhl25	0.000474	0.0042084	3003	559.6	455.9	kelch-like 25 (Drosophila)	kelch-like 25 (Drosophila) [Source:MarkerSymbol;Acc:MGI:2668031]
W	B012C011R01	P01116	KRAS	0.0006003	0.00453495	148	819.15	487.5	v-Ki-ras2 Kirsten rat sarcoma viral oncogene homolog	GTPase KRas (K-Ras 2) (Ki-Ras) (c-K-ras). [Source:Uniprot/SWISSPROT;Acc:P01116]
W	B012C017R011	O00522	KRIT1	0.0029955	0.0146739	7232	4049	2078.1	KRIT1, ankyrin repeat containing	Krev interaction trapped protein 1 (Krev interaction trapped 1) (Cerebral cavernous malformations 1 protein). [Source:Uniprot/SWISSPROT;Acc:O00522]
W	B022C016R016	NP_612426	KTI12	0.0098913	0.033625	624	212.9	178.7	KTI12 homolog, chromatin associated (S. cerevisiae)	KTI12 homolog, chromatin associated [Source:RefSeq_peptide;Acc:NP_612426]
W	B04C020R03	Q86UP2	KTN1	0.0003894	0.0036861	45	726.9	384.9	kinectin 1 (kinesin receptor)	Kinectin (Kinesin receptor) (CG-1 antigen). [Source:Uniprot/SWISSPROT;Acc:Q86UP2]
W	B044C01R03	P24043	LAMA2	9.37e-05	0.0015646	469	5412.4	7093.3	laminin, alpha 2 (merosin, congenital muscular dystrophy)	Laminin alpha-2 chain precursor (Laminin M chain) (Merosin heavy chain). [Source:Uniprot/SWISSPROT;Acc:P24043]
W	B036C05R05	Q16787	LAMA3	0.0005711	0.004666	18	163.9	258	laminin, alpha 3	Laminin alpha-3 chain precursor (Epiligrin 170 kDa subunit) (E170) (Nicein alpha subunit). [Source:Uniprot/SWISSPROT;Acc:Q16787]
W	B041C02R03	Q16363	LAMA4	0.0009527	0.0066245	128	851.5	1179.7	laminin, alpha 4	Laminin alpha-4 chain precursor. [Source:Uniprot/SWISSPROT;Acc:Q16363]
W	B037C09R01	P07942	LAMB1	1.8e-06	0.000264	62	4158.2	6673	laminin, beta 1	Laminin beta-1 chain precursor (Laminin B1 chain). [Source:Uniprot/SWISSPROT;Acc:P07942]
W	B017C03R015	P55268	LAMB2	2.14e-05	0.0007455	93	542.2	1866.5	laminin, beta 2 (laminin S)	Laminin beta-2 chain precursor (S-laminin) (Laminin B1s chain). [Source:Uniprot/SWISSPROT;Acc:P55268]
W	B046C024R03	Q9Y6N6	LAMC3	4.3e-06	0.0003354	3630	144.5	157.4	laminin, gamma 3	Laminin gamma-3 chain precursor (Laminin 12 gamma 3 subunit). [Source:Uniprot/SWISSPROT;Acc:Q9Y6N6]
W	B010C024R03	P28838	LAP3	0.0046673	0.0201711	57	150.1	142	leucine aminopeptidase 3	Cytosol aminopeptidase (EC 3.4.11.1) (Leucine aminopeptidase) (LAP) (Leucyl aminopeptidase) (Proline aminopeptidase) (EC 3.4.11.5) (Prolyl aminopeptidase) (Peptidase S). [Source:Uniprot/SWISSPROT;Acc:P28838]
W	B038C01R03	Q15012	LAPTM4A	0.0069736	0.0266302	3924	10319	12470.7	lysosomal-associated protein transmembrane 4 alpha	Lysosomal-associated transmembrane protein 4A (Golgi 4-transmembrane spanning transporter MTP). [Source:Uniprot/SWISSPROT;Acc:Q15012]
W	B09C012R06	NP_060877	LAPTM4B	0.0036784	0.0170707	379	1233.9	1354.1	lysosomal associated protein transmembrane 4 beta	lysosomal associated transmembrane protein 4 beta [Source:RefSeq_peptide;Acc:NP_060877]
W	B020C010R07	NP_055970	LARP5	0.0006681	0.0051117	61	275.6	188.8	La ribonucleoprotein domain family, member 5	La ribonucleoprotein domain family, member 5 [Source:RefSeq_peptide;Acc:NP_055970]
W	B011C011R09	Q9P2J5	LARS	0.0083228	0.0298265	161	217.9	71	leucyl-tRNA synthetase	Leucyl-tRNA synthetase, cytoplasmic (EC 6.1.1.4) (Leucine--tRNA ligase) (LeuRS). [Source:Uniprot/SWISSPROT;Acc:Q9P2J5]
W	B042C01R01	Q9Y4W2	LAS1L	0.0001044	0.001664	903	107	225	LAS1-like (S. cerevisiae)	LAS1-like protein. [Source:Uniprot/SWISSPROT;Acc:Q9Y4W2]
W	B036C023R03	O75112	LDB3	0.0001749	0.0023083	913	70.1	111.5	LIM domain binding 3	LIM domain-binding protein 3 (Z-band alternatively spliced PDZ-motif protein) (Protein cypher). [Source:Uniprot/SWISSPROT;Acc:O75112]
W	B017C013R06	NP_620147	LEO1	0.0054507	0.022476	69	140.3	204.2	Leo1, Paf1/RNA polymerase II complex component, homolog (S. cerevisiae)	Leo1, Paf1/RNA polymerase II complex component, homolog [Source:RefSeq_peptide;Acc:NP_620147]
W	B04C013R016	O15243	LEPR	0.0003203	0.0032678	448	4661.6	3586.1	leptin receptor	Leptin receptor gene-related protein (OB-R gene-related protein) (OB- RGRP) (Leptin receptor overlapping transcript protein). [Source:Uniprot/SWISSPROT;Acc:O15243]
W	B028C019R03	NP_071751	LEPRE1	1.32e-05	0.0005999	70	1145.8	805.4	leucine proline-enriched proteoglycan (leprecan) 1	leucine proline-enriched proteoglycan (leprecan) 1 [Source:RefSeq_peptide;Acc:NP_071751]
W	B042C018R015	NP_060662	LEPREL1	0.0001887	0.0024072	115	568.5	951.3	leprecan-like 1	leprecan-like 1 [Source:RefSeq_peptide;Acc:NP_060662]
W	B015C06R05	O95970	LGI1	0.001632	0.0094838	156	734.3	567.1	leucine-rich, glioma inactivated 1	Leucine-rich glioma-inactivated protein 1 precursor (Epitempin-1). [Source:Uniprot/SWISSPROT;Acc:O95970]
W	B07C08R09	Q9BXB1	LGR4	0.0098561	0.0335361	79	204.7	115.8	leucine-rich repeat-containing G protein-coupled receptor 4	Leucine-rich repeat-containing G-protein coupled receptor 4 precursor (G-protein coupled receptor 48). [Source:Uniprot/SWISSPROT;Acc:Q9BXB1]
W	B038C012R010	O75473	LGR5	0.005927	0.0238016	141	80.4	224.2	leucine-rich repeat-containing G protein-coupled receptor 5	Leucine-rich repeat-containing G-protein coupled receptor 5 precursor (Orphan G-protein coupled receptor HG38) (G-protein coupled receptor 49) (G-protein coupled receptor 67). [Source:Uniprot/SWISSPROT;Acc:O75473]
W	B017C014R06	Q9HAP6	LIN7B	0.003239	0.0154936	667	182.2	382.5	lin-7 homolog B (C. elegans)	LIN-7 homolog B (LIN-7B) (hLin7B) (Mammalian LIN-seven protein 2) (MALS-2) (Vertebrate LIN 7 homolog 2) (Veli-2 protein) (hVeli2). [Source:Uniprot/SWISSPROT;Acc:Q9HAP6]
W	B030C015R01	P11150	LIPC	0.0082067	0.0296005	1375.5	721.35	2245.15	lipase, hepatic	Hepatic triacylglycerol lipase precursor (EC 3.1.1.3) (Hepatic lipase) (HL). [Source:Uniprot/SWISSPROT;Acc:P11150]
W	B036C014R015	Q99732	LITAF	0.0012133	0.0077244	610	193.3	130	lipopolysaccharide-induced TNF factor	Lipopolysaccharide-induced tumor necrosis factor-alpha factor (LPS- induced TNF-alpha factor) (p53-induced protein 7) (Small integral membrane protein of lysosome/late endosome). [Source:Uniprot/SWISSPROT;Acc:Q99732]
W	B044C023R07	NP_001007528	LMBRD2	0.0020109	0.0109901	30	142.3	144.8	LMBR1 domain containing 2	LMBR1 domain containing 2 [Source:RefSeq_peptide;Acc:NP_001007528]
W	B04C012R04	P20700	LMNB1	0.0008188	0.0059277	41	492.7	207.5	lamin B1	Lamin-B1. [Source:Uniprot/SWISSPROT;Acc:P20700]
W	B035C023R06	Q8WWI1	LMO7	0.0079931	0.0292515	608	1567.3	2129.5	LIM domain 7	LIM domain only protein 7 (LOMP) (F-box only protein 20). [Source:Uniprot/SWISSPROT;Acc:Q8WWI1]
W	B030C017R05	XP_942685	LOC121952	0.0064705	0.02526	143	736.1	69.6	hypothetical protein LOC121952	PREDICTED: similar to RIKEN cDNA 4832428D23 [Source:RefSeq_peptide_predicted;Acc:XP_942685]
W	B011C014R011	NP_001001414	LOC342897	2.5e-06	0.0002908	5858	201.8	237.2	similar to F-box only protein 2	similar to F-box only protein 2 [Source:RefSeq_peptide;Acc:NP_001001414]
W	B014C08R012	XP_372926	LOC391370	0.0054994	0.0226138	130	469	284.3	similar to hCG1818387	PREDICTED: similar to ribosomal protein S12 [Source:RefSeq_peptide_predicted;Acc:XP_372926]
W	B010C06R05	Q5BLP8	LOC401115	1.7e-06	0.000264	10	349.9	405.9	hypothetical gene supported by BC038466; BC062790	CH455 (Fragment). [Source:Uniprot/SPTREMBL;Acc:Q5BLP8]
W	B026C013R016	XP_496344	LOC440563	0.0027779	0.0138753	647	2335	1961.7	similar to heterogeneous nuclear ribonucleoprotein C-like 1	PREDICTED: similar to Heterogeneous nuclear ribonucleoprotein C-like dJ845O24.4 (hnRNP core protein C-like) [Source:RefSeq_peptide_predicted;Acc:XP_496344]
W	B05C018R012	Q6ZTS9	LOC440716	5.94e-05	0.0012097	10	116.5	167.2	hypothetical LOC440716	CDNA FLJ44250 fis, clone TKIDN2004386. [Source:Uniprot/SPTREMBL;Acc:Q6ZTS9]
W	B09C04R01	XP_497547	LOC441795	1.62e-05	0.00058865	25.5	246.1	333.25	similar to high-mobility group box 3	PREDICTED: similar to high-mobility group box 3 [Source:RefSeq_peptide_predicted;Acc:XP_497547]
W	B01C017R012	XP_922797	LOC640662	0.0001846	0.0023725	10	241.2	264.6	similar to Retrovirus-related Pol polyprotein LINE-1 (Long interspersed element-1) (L1)	PREDICTED: similar to Retrovirus-related Pol polyprotein LINE-1 (Long interspersed element-1) (L1) [Source:RefSeq_peptide_predicted;Acc:XP_922797]
W	B014C01R05	XM_933736	LOC643836	0.0086102	0.0304597	531	2187.9	1777.2	similar to zinc finger protein 62 homolog	similar to Zinc finger protein 62 homolog (Zfp-62) (ZT3), transcript variant 4 (LOC643836), mRNA [Source:RefSeq_dna_predicted;Acc:XM_933736]
W	B020C017R06	XP_935151	LOC647058	0.0007528	0.0056096	50779	12367.8	13841.4	similar to suppressor of initiator codon mutations, related sequence 1	PREDICTED: similar to suppressor of initiator codon mutations, related sequence 1 [Source:RefSeq_peptide_predicted;Acc:XP_935151]
W	B024C010R011	XP_942858	LOC648690	0.0049018	0.0208175	582	2595.3	1476.6	similar to Heterogeneous nuclear ribonucleoprotein A1 (Helix-destabilizing protein) (Single-strand binding protein) (hnRNP core protein A1) (HDP)	PREDICTED: similar to Heterogeneous nuclear ribonucleoprotein A1 (Helix-destabilizing protein) (Single-strand binding protein) (hnRNP core protein A1) (HDP) [Source:RefSeq_peptide_predicted;Acc:XP_942858]
W	B029C010R014	XP_942995	LOC648822	0.0001366	0.0019765	1057	7261.4	9604.1	similar to hCG2040565	PREDICTED: similar to Nonhistone chromosomal protein HMG-17 (High-mobility group nucleosome binding domain 2) [Source:RefSeq_peptide_predicted;Acc:XP_942995]
W	B010C015R010	Q8NH35	LOC650293	3.46e-05	0.0009303	45	563.8	505.4	seven transmembrane helix receptor	Seven transmembrane helix receptor. [Source:Uniprot/SPTREMBL;Acc:Q8NH35]
W	B047C011R04	XP_234303	LOC690217	5.67e-05	0.0011828	214	1370.1	2543.2	similar to B0511.12	PREDICTED: hypothetical protein XP_234303 [Source:RefSeq_peptide_predicted;Acc:XP_234303]
W	B018C01R02	NP_619643	LOC91431	3.7e-06	0.0003135	10	219.3	182.7	prematurely terminated mRNA decay factor-like	prematurely terminated mRNA decay factor-like [Source:RefSeq_peptide;Acc:NP_619643]
W	B031C024R09	Q96NI6	LRFN5	2.38e-05	0.0007968	15	112.2	157.9	leucine rich repeat and fibronectin type III domain containing 5	Leucine-rich repeat and fibronectin type-III domain-containing protein 5 precursor. [Source:Uniprot/SWISSPROT;Acc:Q96NI6]
W	B031C04R01	Q6UXM1	LRIG3	0.00073465	0.00512895	6187.5	738.95	632.7	leucine-rich repeats and immunoglobulin-like domains 3	Leucine-rich repeats and immunoglobulin-like domains protein 3 precursor (LIG-3). [Source:Uniprot/SWISSPROT;Acc:Q6UXM1]
W	B035C019R08	Q9BQ69	LRP16	4.79e-05	0.0010995	19929	2401.3	3359.1	LRP16 protein	Protein LRP16. [Source:Uniprot/SWISSPROT;Acc:Q9BQ69]
W	B09C02R02	P30533	LRPAP1	0.0006459	0.0050022	169	757.7	1074.6	low density lipoprotein receptor-related protein associated protein 1	Alpha-2-macroglobulin receptor-associated protein precursor (Alpha-2- MRAP) (Low density lipoprotein receptor-related protein-associated protein 1) (RAP). [Source:Uniprot/SWISSPROT;Acc:P30533]
W	B02C020R04	Q6UXK5	LRRN1	0.001592	0.0093203	76	636	370.4	leucine rich repeat neuronal 1	Leucine-rich repeats neuronal protein 1 precursor (Neuronal leucine- rich repeat protein 1) (NLRR-1). [Source:Uniprot/SWISSPROT;Acc:Q6UXK5]
W	B019C010R01	Q9Y4Y9	LSM5	0.0058291	0.0235905	13084	12405.4	4023.9	LSM5 homolog, U6 small nuclear RNA associated (S. cerevisiae)	U6 snRNA-associated Sm-like protein LSm5. [Source:Uniprot/SWISSPROT;Acc:Q9Y4Y9]
W	B035C022R07	MGI:96836	Lta4h	0.0037799	0.0174221	361	1279.6	845	leukotriene A4 hydrolase	leukotriene A4 hydrolase [Source:MarkerSymbol;Acc:MGI:96836]
W	B018C016R04	Q14766	LTBP1	9.62e-05	0.0015871	162	3000.6	2821.7	latent transforming growth factor beta binding protein 1	Latent transforming growth factor beta-binding protein, isoform 1L precursor (LTBP-1) (Transforming growth factor beta-1-binding protein 1) (TGF-beta1-BP-1). [Source:Uniprot/SWISSPROT;Acc:Q14766]
W	B026C017R01	P51884	LUM	3e-07	0.0001806	75	3466	3257.3	lumican	Lumican precursor (Keratan sulfate proteoglycan lumican) (KSPG lumican). [Source:Uniprot/SWISSPROT;Acc:P51884]
W	B036C03R012	NP_776161	LVRN	0.0001896	0.0024097	18	183.9	237.6	laeverin	laeverin [Source:RefSeq_peptide;Acc:NP_776161]
W	B015C08R06	Q9BS40	LXN	2.53e-05	0.0008108	391	4365.4	5232.3	latexin	Latexin (Endogenous carboxypeptidase inhibitor) (ECI) (Tissue carboxypeptidase inhibitor) (TCI) (MUM). [Source:Uniprot/SWISSPROT;Acc:Q9BS40]
W	B024C023R01	Q9NX58	LYAR	0.0003341	0.0033522	20	245.9	249.9	hypothetical protein FLJ20425	Cell growth-regulating nucleolar protein. [Source:Uniprot/SWISSPROT;Acc:Q9NX58]
W	B05C01R03	NP_065080	LZTFL1	0.0015759	0.009258	67	220	320.3	leucine zipper transcription factor-like 1	leucine zipper transcription factor-like 1 [Source:RefSeq_peptide;Acc:NP_065080]
W	B038C08R06	NP_006430	MAB21L2	6.9e-06	0.0004154	7430	563.7	956.8	mab-21-like 2 (C. elegans)	mab-21-like protein 2 [Source:RefSeq_peptide;Acc:NP_006430]
W	B034C017R016	Q9UPN3	MACF1	0.0005079	0.0043846	147	655.1	819.6	microtubule-actin crosslinking factor 1	Microtubule-actin crosslinking factor 1, isoforms 1/2/3/5 (Actin cross-linking family protein 7) (Macrophin-1) (Trabeculin-alpha) (620 kDa actin-binding protein) (ABP620). [Source:Uniprot/SWISSPROT;Acc:Q9UPN3]
W	B024C015R05	Q13257	MAD2L1	0.0002536	0.00283	109	1075.7	646.8	MAD2 mitotic arrest deficient-like 1 (yeast)	Mitotic spindle assembly checkpoint protein MAD2A (MAD2-like 1) (HsMAD2). [Source:Uniprot/SWISSPROT;Acc:Q13257]
W	B016C04R04	O75444	MAF	0.0047888	0.020491	1070	337.8	418.5	V-maf musculoaponeurotic fibrosarcoma oncogene homolog (avian)	Transcription factor Maf (Proto-oncogene c-maf). [Source:Uniprot/SWISSPROT;Acc:O75444]
W	B01C010R03	Q9UNF1	MAGED2	0.0039714	0.0180741	334	2794.5	2641.3	melanoma antigen family D, 2	Melanoma-associated antigen D2 (MAGE-D2 antigen) (MAGE-D) (Breast cancer-associated gene 1 protein) (BCG-1) (11B6) (Hepatocellular carcinoma-associated protein JCL-1). [Source:Uniprot/SWISSPROT;Acc:Q9UNF1]
W	B031C011R012	NP_115497	MAGT1	8.74e-05	0.0015147	164	1593.3	1071.8	magnesium transporter 1	implantation-associated protein [Source:RefSeq_peptide;Acc:NP_115497]
W	B039C01R02	O00462	MANBA	0.0003942	0.003701	27	98.4	135.5	mannosidase, beta A, lysosomal	Beta-mannosidase precursor (EC 3.2.1.25) (Mannanase) (Mannase). [Source:Uniprot/SWISSPROT;Acc:O00462]
W	B024C012R02	P36507	MAP2K2	0.0024752	0.0128789	906	294.6	317.1	mitogen-activated protein kinase kinase 2	Dual specificity mitogen-activated protein kinase kinase 2 (EC 2.7.1.-) (MAP kinase kinase 2) (MAPKK 2) (ERK activator kinase 2) (MAPK/ERK kinase 2) (MEK2). [Source:Uniprot/SWISSPROT;Acc:P36507]
W	B06C06R09	Q13233	MAP3K1	3.35e-05	0.0009233	2211	101	215.9	mitogen-activated protein kinase kinase kinase 1	Mitogen-activated protein kinase kinase kinase 1 (EC 2.7.1.37) (MAPK/ERK kinase kinase 1) (MEK kinase 1) (MEKK 1) (Fragment). [Source:Uniprot/SWISSPROT;Acc:Q13233]
W	B035C07R01	Q9Y4K4	MAP4K5	0.00026175	0.00268095	29.5	297.65	296.65	mitogen-activated protein kinase kinase kinase kinase 5	Mitogen-activated protein kinase kinase kinase kinase 5 (EC 2.7.1.37) (MAPK/ERK kinase kinase kinase 5) (MEK kinase kinase 5) (MEKKK 5) (Kinase homologous to SPS1/STE20) (KHS). [Source:Uniprot/SWISSPROT;Acc:Q9Y4K4]
W	B05C017R01	P53778	MAPK12	0.0070018	0.0266815	3313	387.8	825.7	Mitogen-activated protein kinase 12	Mitogen-activated protein kinase 12 (EC 2.7.1.37) (Extracellular signal-regulated kinase 6) (ERK-6) (ERK5) (Stress-activated protein kinase 3) (Mitogen-activated protein kinase p38 gamma) (MAP kinase p38 gamma). [Source:Uniprot/SWISSPROT;Acc:P53778]
W	B03C019R012	P49137	MAPKAPK2	0.004513	0.0197782	848	218.3	242.2	mitogen-activated protein kinase-activated protein kinase 2	MAP kinase-activated protein kinase 2 (EC 2.7.1.-) (MAPK-activated protein kinase 2) (MAPKAP kinase 2) (MAPKAPK-2). [Source:Uniprot/SWISSPROT;Acc:P49137]
W	B08C012R04	Q86UD3	MARCH3	0.0054045	0.0223171	156	594.5	312.5	membrane-associated ring finger (C3HC4) 3	Membrane-associated RING finger protein 3 (Membrane-associated RING-CH protein III) (MARCH-III) (RING finger protein 173). [Source:Uniprot/SWISSPROT;Acc:Q86UD3]
W	B037C011R05	P29966	MARCKS	0.0062713	0.0247498	45	157.3	216.2	myristoylated alanine-rich protein kinase C substrate	Myristoylated alanine-rich C-kinase substrate (MARCKS) (Protein kinase C substrate, 80 kDa protein, light chain) (PKCSL) (80K-L protein). [Source:Uniprot/SWISSPROT;Acc:P29966]
W	B043C015R07	O00339	MATN2	9.71e-05	0.0015937	32	210.5	189.5	matrilin 2	Matrilin-2 precursor. [Source:Uniprot/SWISSPROT;Acc:O00339]
W	B06C011R01	P02144	MB	0.0001139	0.00173755	14989.5	643	665.95	myoglobin	Myoglobin. [Source:Uniprot/SWISSPROT;Acc:P02144]
W	B030C024R012	Q9NUK0	MBNL3	3e-06	0.0002984	10	207.5	158.8	muscleblind-like 3 (Drosophila)	Muscleblind-like X-linked protein (Muscleblind-like protein 3) (Cys3His CCG1-required protein) (HCHCR protein). [Source:Uniprot/SWISSPROT;Acc:Q9NUK0]
W	B046C016R04	NP_620154	MBOAT2	2.33e-05	0.0007877	28	378.8	689.9	membrane bound O-acyltransferase domain containing 2	O-acyltransferase (membrane bound) domain containing 2 [Source:RefSeq_peptide;Acc:NP_620154]
W	B041C014R014	Q14566	MCM6	0.000174	0.0023053	69	396.8	516.7	minichromosome maintenance complex component 6	DNA replication licensing factor MCM6 (P105MCM). [Source:Uniprot/SWISSPROT;Acc:Q14566]
W	B01C012R06	P21741	MDK	0.0006336	0.0049526	264	5179.2	4456.6	midkine (neurite growth-promoting factor 2)	Midkine precursor (MK) (Neurite outgrowth-promoting protein) (Midgestation and kidney protein) (Amphiregulin-associated protein) (ARAP) (Neurite outgrowth-promoting factor 2). [Source:Uniprot/SWISSPROT;Acc:P21741]
W	B09C01R07	P51608	MECP2	0.0060016	0.023975	233	91.5	207	methyl CpG binding protein 2 (Rett syndrome)	Methyl-CpG-binding protein 2 (MeCP-2 protein) (MeCP2). [Source:Uniprot/SWISSPROT;Acc:P51608]
W	B05C04R013	NP_060062	MED29	0.0063663	0.0250183	286	634.3	1004.7	mediator complex subunit 29	intersex-like [Source:RefSeq_peptide;Acc:NP_060062]
W	B041C016R07	NP_542382	MED30	9.26e-05	0.0015646	119	353.7	689.6	mediator complex subunit 30	TRAP/Mediator complex component TRAP25 [Source:RefSeq_peptide;Acc:NP_542382]
W	B013C08R06	MGI:104526	Mef2b	0.0014341	0.0086377	77	113.1	245.1	myocyte enhancer factor 2B	myocyte enhancer factor 2B [Source:MarkerSymbol;Acc:MGI:104526]
W	B021C08R02	Q06413	MEF2C	5.1e-06	0.0003674	39	774.4	1100.4	myocyte enhancer factor 2C	Myocyte-specific enhancer factor 2C. [Source:Uniprot/SWISSPROT;Acc:Q06413]
W	B043C01R014	XP_928423	Mel13	0.0082505	0.0297079	664	278.6	459.3	melanoma nuclear protein 13	PREDICTED: similar to CG3420-PA isoform 5 [Source:RefSeq_peptide_predicted;Acc:XP_928423]
W	B016C017R03	P50222	MEOX2	2e-07	0.0001806	17	1682.8	995.3	mesenchyme homeobox 2	Homeobox protein MOX-2 (Mesenchyme homeobox 2) (Growth arrest-specific homeobox). [Source:Uniprot/SWISSPROT;Acc:P50222]
W	B029C019R014	Q14696	MESDC2	0.0087018	0.0307204	157	396.4	568.6	mesoderm development candidate 2	Mesoderm development candidate 2. [Source:Uniprot/SWISSPROT;Acc:Q14696]
W	B04C07R06	NP_054887	METTL5	0.0061406	0.0243883	619	1787.2	1336	methyltransferase like 5	methyltransferase like 5 [Source:RefSeq_peptide;Acc:NP_054887]
W	B030C018R06	P55081	MFAP1	0.0040302	0.0182478	129	402.3	352	microfibrillar-associated protein 1	Microfibrillar-associated protein 1. [Source:Uniprot/SWISSPROT;Acc:P55081]
W	B030C02R010	P55083	MFAP4	0.0003288	0.0033087	20	94	141.5	microfibrillar-associated protein 4	Microfibril-associated glycoprotein 4 precursor. [Source:Uniprot/SWISSPROT;Acc:P55083]
W	B026C013R019	Q13361	MFAP5	3.9e-06	0.0003186	297	10371.9	11265.4	microfibrillar associated protein 5	Microfibrillar-associated protein 5 precursor (MFAP-5) (Microfibril- associated glycoprotein 2) (MAGP-2) (MP25). [Source:Uniprot/SWISSPROT;Acc:Q13361]
W	B016C06R012	Q6PID2	MGC4836	0.0088633	0.0311464	163	482.3	362.3	similar to hypothetical protein (L1H 3 region)	MGC4836 protein. [Source:Uniprot/SPTREMBL;Acc:Q6PID2]
W	B03C010R012	Q6PID2	MGC4836	0.0001355	0.0019744	203	1416.4	1319.6	similar to hypothetical protein (L1H 3 region)	MGC4836 protein. [Source:Uniprot/SPTREMBL;Acc:Q6PID2]
W	B012C08R04	Q6ZRG4	MGC52498	1.81e-05	0.0006979	73	2522.1	3469.9	hypothetical protein MGC52498	CDNA FLJ46370 fis, clone TESTI4051858. [Source:Uniprot/SPTREMBL;Acc:Q6ZRG4]
W	B025C013R01	P08493	MGP	8.49e-05	0.00145235	968.5	5813.9	11683	matrix Gla protein	Matrix Gla-protein precursor (MGP). [Source:Uniprot/SWISSPROT;Acc:P08493]
W	B03C014R03	P10620	MGST1	0.0019833	0.0109066	280	1633.4	1450.9	microsomal glutathione S-transferase 1	Microsomal glutathione S-transferase 1 (EC 2.5.1.18) (Microsomal GST- 1) (Microsomal GST-I). [Source:Uniprot/SWISSPROT;Acc:P10620]
W	B02C024R012	Q99735	MGST2	0.000229	0.0026958	4795	561.4	688.6	microsomal glutathione S-transferase 2	Microsomal glutathione S-transferase 2 (EC 2.5.1.18) (Microsomal GST- 2) (Microsomal GST-II). [Source:Uniprot/SWISSPROT;Acc:Q99735]
W	B037C011R015	Q86YT6	MIB1	0.0014348	0.0086377	72	388.9	465	mindbomb homolog 1 (Drosophila)	Ubiquitin ligase protein MIB1 (EC 6.3.2.-) (Mind bomb homolog 1) (DAPK-interacting protein 1) (DIP-1) (Zinc finger ZZ type with ankyrin repeat domain protein 2). [Source:Uniprot/SWISSPROT;Acc:Q86YT6]
W	B046C02R03	Q8TDZ2	MICAL1	0.0018992	0.010607	15	100.5	159.1	microtubule associated monoxygenase, calponin and LIM domain containing 1	NEDD9-interacting protein with calponin homology and LIM domains (Molecule interacting with CasL protein 1). [Source:Uniprot/SWISSPROT;Acc:Q8TDZ2]
W	B028C01R07	NP_796375	MIDN	0.0006674	0.0051117	2958	676.3	578.1	midnolin	midnolin [Source:RefSeq_peptide;Acc:NP_796375]
W	B046C015R015	Q9ULH7	MKL2	0.0032272	0.0154667	114	69.8	254	MKL/myocardin-like 2	MKL/myocardin-like protein 2 (Myocardin-related transcription factor B) (MRTF-B) (Megakaryoblastic leukemia 2). [Source:Uniprot/SWISSPROT;Acc:Q9ULH7]
W	B020C03R06	NP_078905	MLF1IP	3.08e-05	0.0008844	164	1023.6	1060.7	MLF1 interacting protein	MLF1 interacting protein [Source:RefSeq_peptide;Acc:NP_078905]
W	B013C04R015	Q9UHC1	MLH3	0.0049259	0.0208682	45	75.5	142.2	mutL homolog 3 (E. coli)	DNA mismatch repair protein Mlh3 (MutL protein homolog 3). [Source:Uniprot/SWISSPROT;Acc:Q9UHC1]
W	B016C01R013	Q96EY8	MMAB	0.0010677	0.0071629	25	268.3	116.4	methylmalonic aciduria (cobalamin deficiency) cblB type	Cob(I)yrinic acid a,c-diamide adenosyltransferase, mitochondrial precursor (EC 2.5.1.17) (Cob(I)alamin adenosyltransferase) (Methylmalonic aciduria type B protein). [Source:Uniprot/SWISSPROT;Acc:Q96EY8]
W	B07C024R013	Q15546	MMD	0.0030178	0.0147515	197	644.9	523	monocyte to macrophage differentiation-associated	Monocyte to macrophage differentiation protein (Progestin and adipoQ receptor family member XI). [Source:Uniprot/SWISSPROT;Acc:Q15546]
W	B030C022R012	P24347	MMP11	0.0097071	0.0331442	66	223.4	222.9	matrix metallopeptidase 11 (stromelysin 3)	Stromelysin-3 precursor (EC 3.4.24.-) (ST3) (SL-3) (Matrix metalloproteinase-11) (MMP-11). [Source:Uniprot/SWISSPROT;Acc:P24347]
W	B07C012R06	NP_008914	MMP23B	7e-07	0.0002033	64	1686.7	1704.8	matrix metallopeptidase 23B	matrix metalloproteinase 23B precursor [Source:RefSeq_peptide;Acc:NP_008914]
W	B041C015R05	P51948	MNAT1	0.004421	0.019487	212	497.4	776.4	menage a trois homolog 1, cyclin H assembly factor (Xenopus laevis)	CDK-activating kinase assembly factor MAT1 (RING finger protein MAT1) (Menage a trois) (CDK7/cyclin H assembly factor) (p36) (p35) (Cyclin G1-interacting protein) (RING finger protein 66). [Source:Uniprot/SWISSPROT;Acc:P51948]
W	B018C021R012	NP_115493	MND1	6.5e-06	0.0004055	10	492.2	253.1	meiotic nuclear divisions 1 homolog (S. cerevisiae)	GAJ protein [Source:RefSeq_peptide;Acc:NP_115493]
W	B034C024R01	Q7L9L4	MOBKL1A	0.0091495	0.0318262	48	148.9	62.9	MOB1, Mps One Binder kinase activator-like 1A (yeast)	Mps one binder kinase activator-like 1A (Mob1 homolog 1A) (Mob1A) (Mob1B) (Protein Mob4A). [Source:Uniprot/SWISSPROT;Acc:Q7L9L4]
W	B048C014R014	O96007	MOCS2	0.0063685	0.0250183	52	236	180	molybdenum cofactor synthesis 2	Molybdenum cofactor synthesis protein 2 large subunit (Molybdopterin synthase large subunit) (MPT synthase large subunit) (MOCS2B) (MOCO1- B). [Source:Uniprot/SWISSPROT;Acc:O96007]
W	B012C018R014	Q9UBU8	MORF4L1	0.0069905	0.026668	3087	3979.5	1879.1	mortality factor 4 like 1	Mortality factor 4-like protein 1 (MORF-related gene 15 protein) (Transcription factor-like protein MRG15) (MSL3-1 protein). [Source:Uniprot/SWISSPROT;Acc:Q9UBU8]
W	B036C015R010	O75970	MPDZ	0.0037954	0.0174802	6318	2018.2	2172.6	multiple PDZ domain protein	Multiple PDZ domain protein (Multi PDZ domain protein 1) (Multi-PDZ- domain protein 1). [Source:Uniprot/SWISSPROT;Acc:O75970]
W	B042C021R015	NP_057279	MPHOSPH1	0.000314	0.0032309	10	230	135.2	M-phase phosphoprotein 1	M-phase phosphoprotein 1 [Source:RefSeq_peptide;Acc:NP_057279]
W	B017C01R013	Q99550	MPHOSPH9	6.5e-05	0.0012782	10	190.1	210.8	M-phase phosphoprotein 9	M-phase phosphoprotein 9. [Source:Uniprot/SWISSPROT;Acc:Q99550]
W	B034C018R016	NP_003944	MPZL1	0.0041257	0.0185792	150	406.9	581	myelin protein zero-like 1	myelin protein zero-like 1 isoform a [Source:RefSeq_peptide;Acc:NP_003944]
W	B029C012R015	NP_291024	MRLC2	0.0023274	0.0123153	294	804.8	1486.3	myosin regulatory light chain MRLC2	myosin regulatory light chain MRCL2 [Source:RefSeq_peptide;Acc:NP_291024]
W	B042C017R05	NP_071344	MRPL17	0.0040326	0.0182478	4549	1827.6	3493.7	mitochondrial ribosomal protein L17	mitochondrial ribosomal protein L17 [Source:RefSeq_peptide;Acc:NP_071344]
W	B029C015R015	Q13084	MRPL28	0.0067679	0.0260505	2557	631.5	1115.4	mitochondrial ribosomal protein L28	39S ribosomal protein L28, mitochondrial precursor (L28mt) (MRP-L28) (Melanoma antigen p15) (Melanoma-associated antigen recognized by T lymphocytes). [Source:Uniprot/SWISSPROT;Acc:Q13084]
W	B040C04R06	Q9Y3D3	MRPS16	0.0090182	0.0315583	34	178	84.1	mitochondrial ribosomal protein S16	28S ribosomal protein S16, mitochondrial precursor (S16mt) (MRP-S16). [Source:Uniprot/SWISSPROT;Acc:Q9Y3D3]
W	B01C011R03	P82663	MRPS25	0.0028541	0.0141427	2590	454.3	669.3	mitochondrial ribosomal protein S25	Mitochondrial 28S ribosomal protein S25 (S25mt) (MRP-S25). [Source:Uniprot/SWISSPROT;Acc:P82663]
W	B014C021R04	P43246	MSH2	0.0021301	0.0114838	218	1172.1	523.7	mutS homolog 2, colon cancer, nonpolyposis type 1 (E. coli)	DNA mismatch repair protein Msh2 (MutS protein homolog 2). [Source:Uniprot/SWISSPROT;Acc:P43246]
W	B013C020R06	O43196	MSH5	0.0019184	0.0106694	22	112.1	127.2	mutS homolog 5 (E. coli)	MutS protein homolog 5. [Source:Uniprot/SWISSPROT;Acc:O43196]
W	B033C022R04	P52701	MSH6	0.0052101	0.0217632	68	253	289.6	mutS homolog 6 (E. coli)	DNA mismatch repair protein MSH6 (MutS-alpha 160 kDa subunit) (G/T mismatch binding protein) (GTBP) (GTMBP) (p160). [Source:Uniprot/SWISSPROT;Acc:P52701]
W	B021C015R012	NM_138826	Mt1a	0.0064842	0.0252847	871	602.2	1526	metallothionein 1a	metallothionein 1a (Mt1a), mRNA [Source:RefSeq_dna;Acc:NM_138826]
W	B027C024R04	Q9BTC8	MTA3	5e-07	0.0001806	10	380	241.9	metastasis associated 1 family, member 3	Metastasis-associated protein MTA3. [Source:Uniprot/SWISSPROT;Acc:Q9BTC8]
W	B038C020R02	Q13126	MTAP	0.0006268	0.0049219	40	263.4	214.8	methylthioadenosine phosphorylase	S-methyl-5-thioadenosine phosphorylase (EC 2.4.2.28) (5'- methylthioadenosine phosphorylase) (MTA phosphorylase) (MTAPase). [Source:Uniprot/SWISSPROT;Acc:Q13126]
W	B046C03R01	P56278	MTCP1	0.00575165	0.0232263	567.5	205.05	417.95	mature T-cell proliferation 1	P13 MTCP-1 protein (Mature T-cell proliferation-1 type B1) (MTCP-1 type B1) (P13MTCP1). [Source:Uniprot/SWISSPROT;Acc:P56278]
W	B042C012R012	P00156	MT-CYB	0.0008825	0.0062698	65361	16139.7	27611.8	mitochondrially encoded cytochrome b	Cytochrome b. [Source:Uniprot/SWISSPROT;Acc:P00156]
W	B023C011R05	MGI:102501	mt-Cytb	0.002654	0.0135322	29993	9234.5	2755.5	cytochrome b, mitochondrial	cytochrome b, mitochondrial [Source:MarkerSymbol;Acc:MGI:102501]
W	B018C04R09	P46199	MTIF2	0.0036939	0.0171176	1061	282.8	384.8	mitochondrial translational initiation factor 2	Translation initiation factor IF-2, mitochondrial precursor (IF-2Mt) (IF-2(Mt)). [Source:Uniprot/SWISSPROT;Acc:P46199]
W	B018C05R08	MGI:101787	mt-Nd1	2.7e-06	0.0002941	65367	4167.7	4141.7	NADH dehydrogenase 1, mitochondrial	NADH dehydrogenase 1, mitochondrial [Source:MarkerSymbol;Acc:MGI:101787]
W	B031C022R012	Q9UDX5	MTP18	0.0052793	0.0219853	758	430.2	288.2	mitochondrial protein 18 kDa	Mitochondrial 18 kDa protein (MTP18). [Source:Uniprot/SWISSPROT;Acc:Q9UDX5]
W	B012C01R013	Q03426	MVK	0.0086584	0.0306144	91	418.6	323.5	mevalonate kinase (mevalonic aciduria)	Mevalonate kinase (EC 2.7.1.36) (MK). [Source:Uniprot/SWISSPROT;Acc:Q03426]
W	B012C06R07	P10244	MYBL2	0.0002311	0.0027158	25	269.1	238.9	v-myb myeloblastosis viral oncogene homolog (avian)-like 2	Myb-related protein B (B-Myb). [Source:Uniprot/SWISSPROT;Acc:P10244]
W	B030C014R06	Q14324	MYBPC2	0.0003725	0.0035843	37906	95.4	601.7	myosin binding protein C, fast type	Myosin-binding protein C, fast-type (Fast MyBP-C) (C-protein, skeletal muscle fast-isoform). [Source:Uniprot/SWISSPROT;Acc:Q14324]
W	B033C015R013	P12882	MYH1	0.0014569	0.0087173	65371	3968.5	11941.5	myosin, heavy chain 1, skeletal muscle, adult	Myosin-1 (Myosin heavy chain, skeletal muscle, adult 1) (Myosin heavy chain IIx/d) (MyHC-IIx/d). [Source:Uniprot/SWISSPROT;Acc:P12882]
W	B042C024R013	P12883	MYH7	0.0002763	0.0029862	13944	1561	4314.2	myosin, heavy chain 7, cardiac muscle, beta	Myosin heavy chain, cardiac muscle beta isoform (MyHC-beta). [Source:Uniprot/SWISSPROT;Acc:P12883]
W	B042C020R09	P08590	MYL3	0.003379	0.0159932	25458	5014.9	5077.2	myosin, light chain 3, alkali; ventricular, skeletal, slow	Myosin light polypeptide 3 (Myosin light chain 1, slow-twitch muscle B/ventricular isoform) (MLC1SB) (Ventricular/slow twitch myosin alkali light chain) (Cardiac myosin light chain-1) (CMLC1). [Source:Uniprot/SWISSPROT;Acc:P08590]
W	B041C01R02	NP_571404	myl7	7.33e-05	0.0013652	10	288.2	247.2	myosin, light polypeptide 7, regulatory	myosin light chain, regulatory A [Source:RefSeq_peptide;Acc:NP_571404]
W	B010C05R07	P24844	MYL9	0.0002407	0.0027509	126	853.3	962.2	myosin, light chain 9, regulatory	Myosin regulatory light chain 2, smooth muscle isoform (Myosin RLC) (LC20). [Source:Uniprot/SWISSPROT;Acc:P24844]
W	B026C03R014	Q15746	MYLK	0.0081869	0.0295875	92	230.7	445.8	myosin, light chain kinase	Myosin light chain kinase, smooth muscle and non-muscle isozymes (EC 2.7.1.117) (MLCK) [Contains: Telokin (Kinase-related protein) (KRP)]. [Source:Uniprot/SWISSPROT;Acc:Q15746]
W	B047C06R011	Q8IUG5	MYO18B	0.0093543	0.032293	908	183.5	316	myosin XVIIIB	Myosin-18B (Myosin XVIIIb). [Source:Uniprot/SWISSPROT;Acc:Q8IUG5]
W	B09C024R015	NP_008832	MYO9A	2.43e-05	0.0008057	10	119.2	112.2	myosin IXA	myosin IXA [Source:RefSeq_peptide;Acc:NP_008832]
W	B026C06R016	Q9NP98	MYOZ1	0.0062245	0.0246218	65360	13856.8	24126.5	myozenin 1	Myozenin-1 (Calsarcin-2) (Filamin-, actinin- and telethonin-binding protein) (Protein FATZ). [Source:Uniprot/SWISSPROT;Acc:Q9NP98]
W	B038C023R09	Q8TDC0	MYOZ3	0.0008355	0.0060105	10332	730.2	1614.9	myozenin 3	Myozenin-3 (Calsarcin-3) (FATZ-related protein 3). [Source:Uniprot/SWISSPROT;Acc:Q8TDC0]
W	B040C04R010	Q9Y5N5	N6AMT1	0.0037791	0.0174221	46	257.2	207.9	N-6 adenine-specific DNA methyltransferase 1 (putative)	HemK methyltransferase family member 2 (EC 2.1.1.-) (M.HsaHemK2P). [Source:Uniprot/SWISSPROT;Acc:Q9Y5N5]
W	B023C021R07	MGI:1351641	Naglu	0.0013963	0.0084954	899	289.1	271	alpha-N-acetylglucosaminidase (Sanfilippo disease IIIB)	alpha-N-acetylglucosaminidase (Sanfilippo disease IIIB) [Source:MarkerSymbol;Acc:MGI:1351641]
W	B016C017R01	NP_078887	NARG2	1.97e-05	0.0007269	39	420	319.4	NMDA receptor regulated 2	NMDA receptor regulated 2 isoform a [Source:RefSeq_peptide;Acc:NP_078887]
W	B028C01R04	P49321	NASP	0.0004289	0.0039195	164	1036.2	1025.3	nuclear autoantigenic sperm protein (histone-binding)	Nuclear autoantigenic sperm protein (NASP). [Source:Uniprot/SWISSPROT;Acc:P49321]
W	B041C019R05	NP_079422	NAT13	0.0073183	0.027341	1944	587.2	1427.8	N-acetyltransferase 13	Mak3 homolog [Source:RefSeq_peptide;Acc:NP_079422]
W	B031C012R07	NP_002476	NBN	0.0001718	0.0022943	270	2076.3	2385.2	nibrin	nibrin isoform 1 [Source:RefSeq_peptide;Acc:NP_002476]
W	B030C012R07	P61601	NCALD	0.0002113	0.0025712	265	1647.8	1199.1	neurocalcin delta	Neurocalcin delta. [Source:Uniprot/SWISSPROT;Acc:P61601]
W	B05C020R07	O15394	NCAM2	0.0060274	0.02405	435	112.1	197.9	neural cell adhesion molecule 2	Neural cell adhesion molecule 2 precursor (N-CAM 2). [Source:Uniprot/SWISSPROT;Acc:O15394]
W	B015C017R08	Q9BPX3	NCAPG	2.2e-06	0.0002745	11	958.3	415.5	non-SMC condensin I complex, subunit G	Condensin complex subunit 3 (Chromosome-associated protein G) (Condensin subunit CAP-G) (hCAP-G) (XCAP-G homolog) (NY-MEL-3 antigen). [Source:Uniprot/SWISSPROT;Acc:Q9BPX3]
W	B021C01R012	NP_060230	NCAPG2	0.0008272	0.0059696	10	172.5	220.9	non-SMC condensin II complex, subunit G2	leucine zipper protein 5 [Source:RefSeq_peptide;Acc:NP_060230]
W	B042C012R01	Q15080	NCF4	0.0009205	0.0064661	33	109.1	174	neutrophil cytosolic factor 4, 40kDa	Neutrophil cytosol factor 4 (NCF-4) (Neutrophil NADPH oxidase factor 4) (p40-phox) (p40phox). [Source:Uniprot/SWISSPROT;Acc:Q15080]
W	B09C012R015	NP_006092	NDC80	0.0004476	0.0040419	10	121.2	87.3	NDC80 homolog, kinetochore complex component (S. cerevisiae)	kinetochore associated 2 [Source:RefSeq_peptide;Acc:NP_006092]
W	B09C04R04	Q99608	NDN	2.33e-05	0.0007877	57	1182.5	1766.4	necdin homolog (mouse)	Necdin. [Source:Uniprot/SWISSPROT;Acc:Q99608]
W	B012C022R09	Q8N183	NDUFA12L	3.9e-06	0.0003186	12	201.9	136.3	NDUFA12-like	Mimitin, mitochondrial precursor (Myc-induced mitochondrial protein) (MMTN) (B17.2-like) (B17.2L). [Source:Uniprot/SWISSPROT;Acc:Q8N183]
W	B01C05R03	Q8N183	NDUFA12L	0.001688	0.0097351	13	179.6	170.3	NDUFA12-like	Mimitin, mitochondrial precursor (Myc-induced mitochondrial protein) (MMTN) (B17.2-like) (B17.2L). [Source:Uniprot/SWISSPROT;Acc:Q8N183]
W	B046C011R02	O95182	NDUFA7	0.0027119	0.0137189	7140	2506.2	5186.8	NADH dehydrogenase (ubiquinone) 1 alpha subcomplex, 7, 14.5kDa	NADH-ubiquinone oxidoreductase subunit B14.5a (EC 1.6.5.3) (EC 1.6.99.3) (Complex I-B14.5a) (CI-B14.5a). [Source:Uniprot/SWISSPROT;Acc:O95182]
W	B040C013R01	Q16795	NDUFA9	0.0083876	0.0299131	3950	999.6	1513.5	NADH dehydrogenase (ubiquinone) 1 alpha subcomplex, 9, 39kDa	NADH-ubiquinone oxidoreductase 39 kDa subunit, mitochondrial precursor (EC 1.6.5.3) (EC 1.6.99.3) (Complex I-39KD) (CI-39KD). [Source:Uniprot/SWISSPROT;Acc:Q16795]
W	B046C05R014	P28331	NDUFS1	0.000777	0.0056972	1345	501.2	1306.6	NADH dehydrogenase (ubiquinone) Fe-S protein 1, 75kDa (NADH-coenzyme Q reductase)	NADH-ubiquinone oxidoreductase 75 kDa subunit, mitochondrial precursor (EC 1.6.5.3) (EC 1.6.99.3) (Complex I-75Kd) (CI-75Kd). [Source:Uniprot/SWISSPROT;Acc:P28331]
W	B034C017R07	O75489	NDUFS3	0.0031636	0.0152738	24509	5870.2	7628.6	NADH dehydrogenase (ubiquinone) Fe-S protein 3, 30kDa (NADH-coenzyme Q reductase)	NADH-ubiquinone oxidoreductase 30 kDa subunit, mitochondrial precursor (EC 1.6.5.3) (EC 1.6.99.3) (Complex I-30KD) (CI-30KD). [Source:Uniprot/SWISSPROT;Acc:O75489]
W	B048C01R07	O75251	NDUFS7	0.0014772	0.0088136	17954	3314.1	6528.5	NADH dehydrogenase (ubiquinone) Fe-S protein 7, 20kDa (NADH-coenzyme Q reductase)	NADH-ubiquinone oxidoreductase 20 kDa subunit, mitochondrial precursor (EC 1.6.5.3) (EC 1.6.99.3) (Complex I-20KD) (CI-20KD) (PSST subunit). [Source:Uniprot/SWISSPROT;Acc:O75251]
W	B047C022R06	O00217	NDUFS8	0.000289	0.0030846	16133	3296.3	6975.6	NADH dehydrogenase (ubiquinone) Fe-S protein 8, 23kDa (NADH-coenzyme Q reductase)	NADH-ubiquinone oxidoreductase 23 kDa subunit, mitochondrial precursor (EC 1.6.5.3) (EC 1.6.99.3) (Complex I-23KD) (CI-23KD) (TYKY subunit). [Source:Uniprot/SWISSPROT;Acc:O00217]
W	B041C012R014	P20929	NEB	0.0005505	0.00459	2183	249.3	311	nebulin	Nebulin. [Source:Uniprot/SWISSPROT;Acc:P20929]
W	B08C010R05	Q8TAT5	NEIL3	7.3e-06	0.0004232	16	393.4	214.5	nei endonuclease VIII-like 3 (E. coli)	Endonuclease VIII-like 3 (Nei-like 3) (DNA glycosylase FPG2). [Source:Uniprot/SWISSPROT;Acc:Q8TAT5]
W	B048C07R06	P51956	NEK3	4.46e-05	0.0010665	15	140.4	166.5	NIMA (never in mitosis gene a)-related kinase 3	Serine/threonine-protein kinase Nek3 (EC 2.7.1.37) (NimA-related protein kinase 3) (HSPK 36). [Source:Uniprot/SWISSPROT;Acc:P51956]
W	B05C021R016	P48681	NES	0.000168	0.0022697	350	6008.6	4811.9	nestin	Nestin. [Source:Uniprot/SWISSPROT;Acc:P48681]
W	B048C09R07	Q7Z628	NET1	0.000194	0.0024385	21	174.5	234	neuroepithelial cell transforming gene 1	Neuroepithelial cell-transforming gene 1 protein (p65 Net1 proto- oncogene) (Rho guanine nucleotide exchange factor 8). [Source:Uniprot/SWISSPROT;Acc:Q7Z628]
W	B011C012R04	Q7Z2X0	NEXN	0.0043622	0.0192898	1145	4996.5	4231.6	nexilin (F actin binding protein)	NEXN protein (Fragment). [Source:Uniprot/SPTREMBL;Acc:Q7Z2X0]
W	B031C011R013	O94916	NFAT5	0.0082408	0.0296885	160	442.8	703.3	nuclear factor of activated T-cells 5, tonicity-responsive	Nuclear factor of activated T cells 5 (T cell transcription factor NFAT5) (NF-AT5) (Tonicity-responsive enhancer-binding protein) (TonE- binding protein) (TonEBP). [Source:Uniprot/SWISSPROT;Acc:O94916]
W	B09C021R011	O94916	NFAT5	0.0006459	0.0050022	339	241.9	1588.8	nuclear factor of activated T-cells 5, tonicity-responsive	Nuclear factor of activated T cells 5 (T cell transcription factor NFAT5) (NF-AT5) (Tonicity-responsive enhancer-binding protein) (TonE- binding protein) (TonEBP). [Source:Uniprot/SWISSPROT;Acc:O94916]
W	B017C06R03	Q16236	NFE2L2	0.0001435	0.0020603	278	1113.9	1840.3	nuclear factor (erythroid-derived 2)-like 2	Nuclear factor erythroid 2-related factor 2 (NF-E2-related factor 2) (NFE2-related factor 2) (Nuclear factor, erythroid derived 2, like 2) (HEBP1). [Source:Uniprot/SWISSPROT;Acc:Q16236]
W	B043C07R05	NP_694540	NFXL1	0.0037683	0.0174037	126	387	294	nuclear transcription factor, X-box binding-like 1	nuclear transcription factor, X-box binding-like 1 [Source:RefSeq_peptide;Acc:NP_694540]
W	B021C06R04	Q00994	NGFRAP1	3.3e-05	0.0009169	10	462.3	435.7	nerve growth factor receptor (TNFRSF16) associated protein 1	p75NTR-associated cell death executor (Nerve growth factor receptor- associated protein 1) (Ovarian granulosa cell 13.0 kDa protein HGR74) (Brain expressed X-linked protein 3) (Bex3). [Source:Uniprot/SWISSPROT;Acc:Q00994]
W	B03C08R01	Q8N4C6	NIN	0.000501	0.0040284	30	192.7	171.95	ninein (GSK3B interacting protein)	Ninein (hNinein). [Source:Uniprot/SWISSPROT;Acc:Q8N4C6]
W	B011C02R012	Q6KC79	NIPBL	0.0001415	0.0020402	155	1663.7	1593.1	Nipped-B homolog (Drosophila)	Nipped-B-like protein (Delangin) (SCC2 homolog). [Source:Uniprot/SWISSPROT;Acc:Q6KC79]
W	B06C01R015	NP_009115	NISCH	0.0065751	0.0254986	196	666.1	751.8	nischarin	nischarin [Source:RefSeq_peptide;Acc:NP_009115]
W	B024C02R015	O75414	NME6	0.008712	0.0307248	263	959.3	592.5	non-metastatic cells 6, protein expressed in (nucleoside-diphosphate kinase)	Nucleoside diphosphate kinase 6 (EC 2.7.4.6) (NDK 6) (NDP kinase 6) (nm23-H6) (Inhibitor of p53-induced apoptosis-alpha) (IPIA-alpha). [Source:Uniprot/SWISSPROT;Acc:O75414]
W	B09C011R014	Q13287	NMI	0.0033411	0.0158789	169	279.1	528.1	N-myc (and STAT) interactor	N-myc-interactor (Nmi) (N-myc and STAT interactor). [Source:Uniprot/SWISSPROT;Acc:Q13287]
W	B010C013R017	No Description	No Description	6.24e-05	0.0012559	210	3474.8	3973.8	No Description	No Description
W	B010C015R018	No Description	No Description	0.0090219	0.0315583	289	767.4	995.8	No Description	No Description
W	B010C016R017	No Description	No Description	0.0007714	0.0056622	7223	380	1008.7	No Description	No Description
W	B010C017R012	No Description	No Description	4.3e-06	0.0003354	61	1268.9	1206.6	No Description	No Description
W	B010C019R017	No Description	No Description	0.0024119	0.012634	2197	15803.8	12489.4	No Description	No Description
W	B010C021R017	No Description	No Description	0.0016941	0.0097621	113	809.3	700.5	No Description	No Description
W	B010C09R017	No Description	No Description	4.93e-05	0.0011152	569	5572.2	5211.6	No Description	No Description
W	B011C010R017	No Description	No Description	4.09e-05	0.0010123	241	4802.8	2165.9	No Description	No Description
W	B011C010R018	No Description	No Description	0.0003122	0.0032172	453	2837.3	3484.5	No Description	No Description
W	B011C015R012	No Description	No Description	0.005636	0.0230374	47	188.8	189.4	No Description	No Description
W	B011C020R017	No Description	No Description	0.0034896	0.0163606	260	1779.8	1073.9	No Description	No Description
W	B011C021R04	No Description	No Description	0.001266	0.0079638	208	967.1	556.7	No Description	No Description
W	B011C022R010	No Description	No Description	8.5e-05	0.0014977	208	1318.6	1757.6	No Description	No Description
W	B011C023R017	No Description	No Description	0.0061849	0.0245075	23	157.9	75	No Description	No Description
W	B011C024R017	No Description	No Description	0.0048621	0.0206745	510	2082.8	1389.2	No Description	No Description
W	B011C03R018	No Description	No Description	0.0070653	0.0267407	181	508.9	528.2	No Description	No Description
W	B011C05R017	No Description	No Description	0.0009838	0.0067721	558	173.6	127.3	No Description	No Description
W	B011C05R018	No Description	No Description	0.0093453	0.0322782	669	2025.1	1712.4	No Description	No Description
W	B011C05R03	No Description	No Description	0.006406	0.0251152	160	563.5	446.9	No Description	No Description
W	B011C07R017	No Description	No Description	0.0071321	0.0268648	778	2633.8	2179.1	No Description	No Description
W	B011C07R04	No Description	No Description	1.08e-05	0.000545	10	265.4	184.5	No Description	No Description
W	B011C08R011	No Description	No Description	7.62e-05	0.0013927	380	1829.6	2819.4	No Description	No Description
W	B011C08R017	No Description	No Description	0.000101	0.0016342	152	1364.6	1091	No Description	No Description
W	B011C08R018	No Description	No Description	2.77e-05	0.0008586	10	805	243.3	No Description	No Description
W	B011C09R017	No Description	No Description	0.0006619	0.0050926	57	237.6	335	No Description	No Description
W	B012C011R018	No Description	No Description	3.47e-05	0.0009303	372	2976.8	3689.5	No Description	No Description
W	B012C012R01	No Description	No Description	6.8e-06	0.0004154	7052	216.2	233.2	No Description	No Description
W	B012C013R017	No Description	No Description	0.0013062	0.0081126	1160	5093.9	2854.7	No Description	No Description
W	B012C014R010	No Description	No Description	2e-06	0.000264	32812	821.4	1055.9	No Description	No Description
W	B012C015R017	No Description	No Description	0.001865	0.0105223	450	1604.6	791.6	No Description	No Description
W	B012C018R017	No Description	No Description	0.0010968	0.0072539	365	1280.2	745	No Description	No Description
W	B012C01R06	No Description	No Description	4.63e-05	0.0010808	38	501.4	273.5	No Description	No Description
W	B012C020R017	No Description	No Description	4.5e-06	0.0003394	131	1430.2	1135	No Description	No Description
W	B012C020R04	No Description	No Description	0.0005387	0.0045252	126	506.6	295.2	No Description	No Description
W	B012C03R017	No Description	No Description	0.0015042	0.0088994	62	318.3	217.9	No Description	No Description
W	B012C03R018	No Description	No Description	0.0080053	0.0292703	270	1012.6	639.8	No Description	No Description
W	B012C04R018	No Description	No Description	2.99e-05	0.0008832	50	646	431.2	No Description	No Description
W	B012C07R012	No Description	No Description	0.0076435	0.0283094	1602	2598.4	986.2	No Description	No Description
W	B012C08R01	No Description	No Description	0.000217	0.00235665	26	232.4	141.4	No Description	No Description
W	B012C09R017	No Description	No Description	0.0002254	0.0026671	1960	14590.6	8231.2	No Description	No Description
W	B013C010R017	No Description	No Description	2.8e-06	0.0002956	65	868	1001.6	No Description	No Description
W	B013C011R017	No Description	No Description	4e-07	0.0001806	18	490	903.5	No Description	No Description
W	B013C012R017	No Description	No Description	0.0005587	0.0046141	178	220.9	547.7	No Description	No Description
W	B013C012R09	No Description	No Description	0.0002039	0.0025214	45	42.8	154.9	No Description	No Description
W	B013C013R016	No Description	No Description	0.0057321	0.023333	36	114.8	160.1	No Description	No Description
W	B013C014R018	No Description	No Description	0.0033773	0.0159932	273	238.1	601.8	No Description	No Description
W	B013C014R04	No Description	No Description	0.0005352	0.0045013	33	117.3	171.3	No Description	No Description
W	B013C01R07	No Description	No Description	0.0070371	0.0267122	123	434	617.7	No Description	No Description
W	B013C020R015	No Description	No Description	0.0014544	0.0087099	205	321.6	686.2	No Description	No Description
W	B013C021R017	No Description	No Description	7.4e-06	0.0004232	116	2997.3	2096.7	No Description	No Description
W	B013C022R017	No Description	No Description	3.3e-06	0.0003088	10	110.3	168.7	No Description	No Description
W	B013C023R017	No Description	No Description	0.0003583	0.0034979	43	204.2	386.8	No Description	No Description
W	B013C024R017	No Description	No Description	8e-07	0.0002033	10	647.2	482.7	No Description	No Description
W	B013C02R08	No Description	No Description	6.6e-06	0.0004081	14	247.8	388.9	No Description	No Description
W	B013C03R011	No Description	No Description	0.0010359	0.007032	84	567.4	838.4	No Description	No Description
W	B013C03R02	No Description	No Description	0.0009681	0.0066909	49	376.9	405.4	No Description	No Description
W	B013C06R010	No Description	No Description	0.0003582	0.0034979	29	105.9	172.7	No Description	No Description
W	B013C07R017	No Description	No Description	0.0038558	0.0176887	1627	2614.8	8442.5	No Description	No Description
W	B014C013R04	No Description	No Description	0.0081374	0.0294747	439	1314.1	1155	No Description	No Description
W	B014C015R018	No Description	No Description	0.0076287	0.0282699	325	964.7	1196.7	No Description	No Description
W	B014C016R010	No Description	No Description	0.0046282	0.0200653	51	221.2	92.4	No Description	No Description
W	B014C017R012	No Description	No Description	0.0036788	0.0170707	377	1831.7	2050.1	No Description	No Description
W	B014C019R017	No Description	No Description	0.0006673	0.0051117	23	210.1	131.4	No Description	No Description
W	B014C021R017	No Description	No Description	0.0028871	0.0142856	2116	6314.3	2438.1	No Description	No Description
W	B014C021R07	No Description	No Description	0.0019276	0.0107023	1709	504.6	352.7	No Description	No Description
W	B014C07R017	No Description	No Description	0.0001473	0.002093	182	1348.2	1634.9	No Description	No Description
W	B014C08R03	No Description	No Description	3.21e-05	0.0009141	866	15192	8922.2	No Description	No Description
W	B015C010R017	No Description	No Description	2.07e-05	0.0007432	1724	22373.5	19419.5	No Description	No Description
W	B015C011R017	No Description	No Description	0.0017948	0.0102648	1087	4052.7	3402.5	No Description	No Description
W	B015C011R06	No Description	No Description	0.0047841	0.020491	2453	666.3	477.6	No Description	No Description
W	B015C012R017	No Description	No Description	0.0011125	0.0072943	140	1456	974.3	No Description	No Description
W	B015C013R017	No Description	No Description	0.0061202	0.0243213	960	4051.3	3213.9	No Description	No Description
W	B015C014R017	No Description	No Description	0.0003117	0.0032172	27455	4198.1	3334.5	No Description	No Description
W	B015C01R018	No Description	No Description	3.63e-05	0.0009401	20	483.9	216.3	No Description	No Description
W	B015C01R03	No Description	No Description	0.0031676	0.015277	168	669.3	602.1	No Description	No Description
W	B015C020R017	No Description	No Description	0.0027837	0.0138841	946	6075.8	3374.3	No Description	No Description
W	B015C020R07	No Description	No Description	0.0072137	0.0270386	162	576.3	472.3	No Description	No Description
W	B015C023R011	No Description	No Description	0.0007328	0.0054747	244	1039.3	615.5	No Description	No Description
W	B015C024R017	No Description	No Description	0.0005264	0.0044822	56	421.3	272.6	No Description	No Description
W	B015C02R018	No Description	No Description	5e-07	0.0001806	13	1226.5	735.3	No Description	No Description
W	B015C09R04	No Description	No Description	2.57e-05	0.0008166	18	199.1	186.8	No Description	No Description
W	B016C010R017	No Description	No Description	0.0001236	0.0018602	34	310.2	521.5	No Description	No Description
W	B016C011R018	No Description	No Description	0.0001559	0.0021643	595	3674.6	4349.7	No Description	No Description
W	B016C011R04	No Description	No Description	1.8e-05	0.0006979	134	2116.5	1218.9	No Description	No Description
W	B016C012R017	No Description	No Description	0.0044002	0.0194078	1951	7099.7	5322.7	No Description	No Description
W	B016C013R014	No Description	No Description	0.0055909	0.0229077	66	384.4	108	No Description	No Description
W	B016C014R017	No Description	No Description	0.008175	0.0295601	5623	880.5	1508	No Description	No Description
W	B016C015R014	No Description	No Description	0.0032219	0.0154521	730	713.3	334.3	No Description	No Description
W	B016C015R017	No Description	No Description	1.7e-06	0.000264	203	4250.2	2428.7	No Description	No Description
W	B016C018R017	No Description	No Description	0.0001691	0.0022756	115	678.9	480.3	No Description	No Description
W	B016C019R017	No Description	No Description	0.0080275	0.0293202	808	2973.8	2672.3	No Description	No Description
W	B016C021R017	No Description	No Description	3.81e-05	0.000971	42	697.2	260.3	No Description	No Description
W	B016C02R018	No Description	No Description	0.0011722	0.0075429	733	4595.3	1882.4	No Description	No Description
W	B016C05R012	No Description	No Description	0.006561	0.0254828	464	198	117.6	No Description	No Description
W	B016C05R018	No Description	No Description	0.0014199	0.0085845	963	6333.4	5033.9	No Description	No Description
W	B016C07R017	No Description	No Description	0.0001018	0.00164	551	3547.7	2221.6	No Description	No Description
W	B017C019R012	No Description	No Description	2e-06	0.000264	27	572.2	589.1	No Description	No Description
W	B017C019R017	No Description	No Description	0.0011968	0.0076477	1073	2581.3	3837.6	No Description	No Description
W	B017C023R017	No Description	No Description	0.0002132	0.0025818	657	3685.6	4330.5	No Description	No Description
W	B017C03R02	No Description	No Description	0.0047308	0.0203074	148	233.8	489.7	No Description	No Description
W	B017C04R02	No Description	No Description	0.0011003	0.0072539	30	64.5	155.7	No Description	No Description
W	B017C08R02	No Description	No Description	0.0028901	0.0142902	48	111.8	165.6	No Description	No Description
W	B017C09R018	No Description	No Description	0.0021083	0.0113752	19	350.2	442.7	No Description	No Description
W	B018C012R017	No Description	No Description	0.0001797	0.0023358	141	1628	1495.4	No Description	No Description
W	B018C013R017	No Description	No Description	0.0011063	0.0072725	297	1450.5	1290.3	No Description	No Description
W	B018C015R01	No Description	No Description	0.0071643	0.0269269	2970	9083.9	8643.2	No Description	No Description
W	B018C016R02	No Description	No Description	0.0054928	0.0226002	683	1830.1	1918	No Description	No Description
W	B018C017R017	No Description	No Description	9.61e-05	0.0015871	16347	2587	2068.4	No Description	No Description
W	B018C02R010	No Description	No Description	4.91e-05	0.0011152	27	250.3	225.5	No Description	No Description
W	B018C03R02	No Description	No Description	0.0035445	0.0165482	226	650.9	825.1	No Description	No Description
W	B018C07R018	No Description	No Description	0.0003869	0.0036736	319	1180.9	1786.3	No Description	No Description
W	B018C08R01	No Description	No Description	0.0024526	0.0127904	439	1692.4	1467.7	No Description	No Description
W	B019C011R017	No Description	No Description	0.0045697	0.0199503	104	411.2	469.6	No Description	No Description
W	B019C011R03	No Description	No Description	0.0011209	0.0073404	316	1469.4	884.2	No Description	No Description
W	B019C013R04	No Description	No Description	0.0019732	0.0108751	147	510.3	344.1	No Description	No Description
W	B019C016R07	No Description	No Description	0.0001559	0.0021643	24	502.8	277.6	No Description	No Description
W	B019C019R05	No Description	No Description	0.000479	0.0042254	142	643.8	547.4	No Description	No Description
W	B019C01R010	No Description	No Description	0.0001363	0.0019765	16	228.9	128.8	No Description	No Description
W	B019C021R017	No Description	No Description	0.0044304	0.0195159	167	647.5	412	No Description	No Description
W	B019C022R017	No Description	No Description	2.52e-05	0.0008108	40	1620.1	911.3	No Description	No Description
W	B019C05R04	No Description	No Description	0.0018354	0.0104102	97	425.9	344.3	No Description	No Description
W	B019C06R017	No Description	No Description	0.0037164	0.0171987	457	766.1	1324.5	No Description	No Description
W	B019C06R018	No Description	No Description	0.0066099	0.025557	1660	5960.1	4395.3	No Description	No Description
W	B019C07R017	No Description	No Description	0.0008423	0.0060468	74	334.2	244.4	No Description	No Description
W	B019C08R018	No Description	No Description	5.26e-05	0.0011446	42	515	578.5	No Description	No Description
W	B019C09R017	No Description	No Description	0.0081643	0.0295369	75	223.5	202.2	No Description	No Description
W	B01C013R07	No Description	No Description	0.0053897	0.0222694	356	1818.7	1633.2	No Description	No Description
W	B01C015R012	No Description	No Description	0.0012867	0.0080133	1836	2825.9	6771.5	No Description	No Description
W	B01C016R017	No Description	No Description	3.62e-05	0.0009401	10	136.3	124.8	No Description	No Description
W	B01C019R012	No Description	No Description	0.0082678	0.0297389	92	276.6	274.4	No Description	No Description
W	B01C019R017	No Description	No Description	0.0022482	0.0119887	473	2850.9	2935.9	No Description	No Description
W	B01C022R017	No Description	No Description	0.0001131	0.0017681	30	365.2	395	No Description	No Description
W	B01C03R017	No Description	No Description	0.0045892	0.0200025	18	110.9	158.3	No Description	No Description
W	B01C06R08	No Description	No Description	0.0001851	0.0023745	10	186.3	248.8	No Description	No Description
W	B01C08R012	Q6ZRX2	No Description	0.0001663	0.00226	58	1392.2	1348.4	No Description	CDNA FLJ46018 fis, clone SPLEN2017999. [Source:Uniprot/SPTREMBL;Acc:Q6ZRX2]
W	B01C08R017	No Description	No Description	0.0003262	0.0032884	23	297.7	284.1	No Description	No Description
W	B020C010R017	No Description	No Description	0.0008161	0.0059144	579	2899	3020.7	No Description	No Description
W	B020C012R015	No Description	No Description	8.1e-06	0.0004412	10	454.7	194.6	No Description	No Description
W	B020C012R018	No Description	No Description	0.0083565	0.0298705	55	259.9	110.1	No Description	No Description
W	B020C014R013	No Description	No Description	0.0033408	0.0158789	135	339.8	410.4	No Description	No Description
W	B020C015R017	No Description	No Description	5e-07	0.0001806	44	1206.1	917.1	No Description	No Description
W	B020C017R017	No Description	No Description	0.0039787	0.0180833	409	1767.1	1483.8	No Description	No Description
W	B020C01R018	No Description	No Description	7.63e-05	0.0013927	92	871.6	821.7	No Description	No Description
W	B020C023R02	No Description	No Description	0.0014803	0.0088136	18	112.3	67.4	No Description	No Description
W	B020C02R018	No Description	No Description	0.0042466	0.0189549	893	4175.7	1680.7	No Description	No Description
W	B020C02R08	No Description	No Description	0.0008804	0.0062613	1568	6112.6	4155.1	No Description	No Description
W	B020C09R018	No Description	No Description	0.000766	0.0056528	18	270.3	323.3	No Description	No Description
W	B021C011R017	No Description	No Description	0.0038747	0.0177636	15	226.6	115.7	No Description	No Description
W	B021C013R04	No Description	No Description	0.0028996	0.0143268	84	144.3	286.8	No Description	No Description
W	B021C014R018	No Description	No Description	0.0065028	0.0253141	599	243.5	410	No Description	No Description
W	B021C018R012	No Description	No Description	0.0019956	0.0109654	718	175.9	228.8	No Description	No Description
W	B021C021R011	No Description	No Description	0.0001185	0.0018235	26	197.7	194.2	No Description	No Description
W	B021C021R017	No Description	No Description	0.0041828	0.0187747	427	146.8	284.6	No Description	No Description
W	B021C022R017	No Description	No Description	0.0012262	0.0077848	410	2281.6	1805.9	No Description	No Description
W	B021C023R015	No Description	No Description	0.0006053	0.0048192	1288	8402.5	10031.9	No Description	No Description
W	B021C024R017	No Description	No Description	2.5e-05	0.0008108	62	763.8	1143.7	No Description	No Description
W	B021C04R011	No Description	No Description	0.0050318	0.021199	58	104	294.2	No Description	No Description
W	B021C04R014	No Description	No Description	0.005831	0.0235905	459	305.2	720.7	No Description	No Description
W	B021C05R017	No Description	No Description	0.0005109	0.0043973	1755	373.5	574.2	No Description	No Description
W	B021C07R018	No Description	No Description	0.0005654	0.004636	512	3536.3	4082.6	No Description	No Description
W	B021C09R08	No Description	No Description	0.0006413	0.0049844	10	64.7	113.6	No Description	No Description
W	B022C012R014	No Description	No Description	0.0011832	0.0075891	72	354	216.6	No Description	No Description
W	B022C015R012	No Description	No Description	1.22e-05	0.0005735	37	396.9	385.6	No Description	No Description
W	B022C015R013	No Description	No Description	0.0042876	0.0190816	1720	136.5	131.4	No Description	No Description
W	B022C01R013	No Description	No Description	1.97e-05	0.0007269	32	704.4	717.7	No Description	No Description
W	B022C03R05	No Description	No Description	0.0025847	0.0132758	2185	816.1	624.3	No Description	No Description
W	B022C08R018	No Description	No Description	0.0083135	0.0298252	251	635.1	573.2	No Description	No Description
W	B022C09R017	No Description	No Description	4.53e-05	0.0010684	951	6639.2	8725.6	No Description	No Description
W	B023C010R017	No Description	No Description	0.0005973	0.0047721	3897	988	793.8	No Description	No Description
W	B023C010R04	No Description	No Description	0.0045381	0.0198603	89	355.3	163.8	No Description	No Description
W	B023C012R017	No Description	No Description	0.0029936	0.0146739	520	3284.6	2442.7	No Description	No Description
W	B023C016R012	No Description	No Description	0.0049184	0.0208493	64	416.6	285.5	No Description	No Description
W	B023C019R017	No Description	No Description	0.0001146	0.001781	269	1872.2	1640.8	No Description	No Description
W	B023C01R018	No Description	No Description	0.0061924	0.024523	232	937.7	730.1	No Description	No Description
W	B023C020R05	No Description	No Description	1.18e-05	0.0005711	10	211.2	104	No Description	No Description
W	B023C022R017	No Description	No Description	2.05e-05	0.0007432	134	1315.3	1010.7	No Description	No Description
W	B023C02R018	No Description	No Description	0.0021811	0.0116853	340	2052.8	2987	No Description	No Description
W	B023C03R018	No Description	No Description	0.0002658	0.0029138	294	2598.2	1493.5	No Description	No Description
W	B024C011R017	No Description	No Description	0.0003673	0.0035504	863	4713.3	4243.7	No Description	No Description
W	B024C011R018	No Description	No Description	7.15e-05	0.0013593	447	2902.5	4345.1	No Description	No Description
W	B024C013R017	No Description	No Description	1.72e-05	0.0006903	173	2202.6	1680.6	No Description	No Description
W	B024C014R018	No Description	No Description	5.43e-05	0.0011573	88	725.4	581	No Description	No Description
W	B024C017R012	No Description	No Description	4.33e-05	0.0010427	10	171.9	242.5	No Description	No Description
W	B024C018R017	No Description	No Description	0.0003366	0.0033647	100	961.7	1178.8	No Description	No Description
W	B024C022R01	No Description	No Description	0.0059167	0.0237742	274	974.5	778.7	No Description	No Description
W	B024C022R015	No Description	No Description	0.0024134	0.012634	415	3023	2043.9	No Description	No Description
W	B024C03R018	No Description	No Description	1.1e-05	0.0005471	360	4420.7	2944	No Description	No Description
W	B024C05R018	No Description	No Description	7.8e-06	0.0004317	734	9247.2	4906.2	No Description	No Description
W	B024C07R018	No Description	No Description	0.0027433	0.0138131	471	1970.7	1026.1	No Description	No Description
W	B024C08R017	No Description	No Description	0.0005242	0.0044746	97	637.1	461.4	No Description	No Description
W	B024C09R01	No Description	No Description	4.965e-05	0.0011062	120	1117.65	453.35	No Description	No Description
W	B024C09R017	No Description	No Description	0.000177	0.0023266	94	632.3	415.5	No Description	No Description
W	B025C010R018	No Description	No Description	4.39e-05	0.0010534	117	607.5	1219.3	No Description	No Description
W	B025C011R017	No Description	No Description	1.47e-05	0.0006152	48	479.3	867.4	No Description	No Description
W	B025C011R07	No Description	No Description	0.0054326	0.0224197	49	105.4	146	No Description	No Description
W	B025C012R010	No Description	No Description	0.0002065	0.0025398	28	188.6	263.3	No Description	No Description
W	B025C012R018	No Description	No Description	0.000387	0.0036736	117	42.3	151.8	No Description	No Description
W	B025C017R05	Q5T992	No Description	0.0073714	0.0274945	346	99.3	142.3	No Description	Novel protein. [Source:Uniprot/SPTREMBL;Acc:Q5T992]
W	B025C018R010	No Description	No Description	3.33e-05	0.0009215	139	65.3	451.8	No Description	No Description
W	B025C018R03	No Description	No Description	9e-07	0.0002059	10	695	743.6	No Description	No Description
W	B025C01R03	No Description	No Description	0.0094444	0.0325386	12	79.3	90.1	No Description	No Description
W	B025C023R015	No Description	No Description	0.0001975	0.0024689	2320	290.4	541.8	No Description	No Description
W	B025C04R017	No Description	No Description	0.0061832	0.0245075	263	130	282.4	No Description	No Description
W	B025C05R06	No Description	No Description	0.0003961	0.0037086	102	971.3	911.8	No Description	No Description
W	B025C07R012	P61550	No description	0.0087619	0.0308216	66	353.9	332	No description	HERV-T_19q13.11 provirus ancestral Env polyprotein precursor (Envelope polyprotein) (HERV-T Env protein) [Includes: Surface protein (SU); Transmembrane protein (TM)]. [Source:Uniprot/SWISSPROT;Acc:P61550]
W	B025C08R017	No Description	No Description	0.0065561	0.0254782	879	1417.4	2688.4	No Description	No Description
W	B026C010R017	No Description	No Description	0.0056101	0.0229589	327	915.3	1215.3	No Description	No Description
W	B026C010R018	No Description	No Description	5.31e-05	0.0011496	392	4077.9	4581.8	No Description	No Description
W	B026C013R017	No Description	No Description	0.0021767	0.01168	579	3263.6	2022.3	No Description	No Description
W	B026C014R05	No Description	No Description	3e-06	0.0002984	36	549.3	540.7	No Description	No Description
W	B026C018R017	No Description	No Description	0.0015393	0.0090758	3299	36182.2	17806.9	No Description	No Description
W	B026C01R02	No Description	No Description	0.0002601	0.0028699	412	3750.1	3687.6	No Description	No Description
W	B026C022R017	No Description	No Description	6.33e-05	0.0012666	63	411.8	363.5	No Description	No Description
W	B026C07R017	No Description	No Description	0.005647	0.0230687	2433	1983	4480.4	No Description	No Description
W	B027C011R017	No Description	No Description	0.0001191	0.001824	299	1614.8	1269.7	No Description	No Description
W	B027C012R01	No Description	No Description	0.00445435	0.0169272	285	947.55	575.6	No Description	No Description
W	B027C012R018	No Description	No Description	0.0009383	0.0065443	137	897.2	554.9	No Description	No Description
W	B027C014R02	No Description	No Description	0.006025	0.02405	220	639.3	663.4	No Description	No Description
W	B027C015R018	No Description	No Description	0.0023579	0.0124479	7094	1433.7	1826.3	No Description	No Description
W	B027C017R017	No Description	No Description	0.0001653	0.0022509	121	873.6	691.8	No Description	No Description
W	B027C01R09	No Description	No Description	0.0086752	0.030658	551	128.3	119.9	No Description	No Description
W	B027C020R017	No Description	No Description	0.0054528	0.022476	403	1194.5	996.2	No Description	No Description
W	B027C021R017	No Description	No Description	0.0003073	0.0032052	626	3336.5	2651.3	No Description	No Description
W	B027C022R017	No Description	No Description	0.0030815	0.0150095	371	2664.6	1711	No Description	No Description
W	B027C07R017	No Description	No Description	0.0091623	0.0318545	407	1095.1	2041.8	No Description	No Description
W	B027C09R017	No Description	No Description	0.0013686	0.0083732	434	1690.7	1409.3	No Description	No Description
W	B028C012R017	No Description	No Description	0.0001912	0.0024121	3251	1506.6	703.4	No Description	No Description
W	B028C013R018	No Description	No Description	1.43e-05	0.00061	65062	6455.8	9372.2	No Description	No Description
W	B028C018R017	No Description	No Description	0.0027532	0.013852	266	2049	2203.7	No Description	No Description
W	B028C019R017	No Description	No Description	8.5e-06	0.0004557	30971	1663.5	1853.5	No Description	No Description
W	B028C021R017	No Description	No Description	0.0089137	0.0312754	118	430.1	808	No Description	No Description
W	B028C023R017	No Description	No Description	0.0013599	0.0083405	10	265.3	167.7	No Description	No Description
W	B028C02R014	No Description	No Description	0.0010755	0.0071808	76	272.9	298.4	No Description	No Description
W	B028C02R018	No Description	No Description	0.006438	0.0252048	120	414.1	265.1	No Description	No Description
W	B028C03R018	No Description	No Description	2.9e-06	0.0002984	10	421.7	213.3	No Description	No Description
W	B028C05R018	No Description	No Description	0.0002061	0.0025394	6535	38458.8	19690.6	No Description	No Description
W	B028C07R017	No Description	No Description	2.47e-05	0.0008072	772	6259.8	4241.9	No Description	No Description
W	B029C010R017	No Description	No Description	0.0032079	0.015428	258	408.8	1016	No Description	No Description
W	B029C010R018	No Description	No Description	1.84e-05	0.0007055	532	2944.4	6602.6	No Description	No Description
W	B029C011R018	No Description	No Description	0.0008032	0.005843	248	1686.9	1710.5	No Description	No Description
W	B029C012R018	No Description	No Description	0.0005616	0.0046255	1628	610.4	1924.6	No Description	No Description
W	B029C015R017	No Description	No Description	0.0029127	0.0143709	102	523.8	723.4	No Description	No Description
W	B029C016R03	No Description	No Description	0.0087475	0.0307867	2046	1374.5	3029.4	No Description	No Description
W	B029C017R017	No Description	No Description	0.0011026	0.0072552	547	2238	2355.9	No Description	No Description
W	B029C019R017	No Description	No Description	0.0004121	0.0038065	145	1724.6	2180.1	No Description	No Description
W	B029C020R010	No Description	No Description	6.1e-06	0.0003949	10	148.5	196.9	No Description	No Description
W	B029C021R017	No Description	No Description	0.0009328	0.0065125	477	4158.2	4801.9	No Description	No Description
W	B029C022R08	No Description	No Description	0.005935	0.0238059	1486	3295.8	5453	No Description	No Description
W	B029C03R018	No Description	No Description	0.0040133	0.0182044	96	32.3	100.2	No Description	No Description
W	B029C05R018	No Description	No Description	0.0068841	0.0263942	69	341.7	386	No Description	No Description
W	B029C07R017	No Description	No Description	0.009081	0.0317326	6927	1983.5	3657.3	No Description	No Description
W	B029C09R017	No Description	No Description	0.0010265	0.0069959	50	602.8	564.4	No Description	No Description
W	B029C09R018	No Description	No Description	0.002795	0.0139202	58	89.3	162.7	No Description	No Description
W	B02C01R018	No Description	No Description	1.14e-05	0.0005588	138	3782.9	2779.3	No Description	No Description
W	B02C020R017	No Description	No Description	0.0005279	0.0044839	82	1180.6	1000.7	No Description	No Description
W	B02C02R018	No Description	No Description	0.0010642	0.0071464	238	1977.6	1617.2	No Description	No Description
W	B02C06R017	No Description	No Description	0.009177	0.0318895	4213	1127.6	1208	No Description	No Description
W	B030C010R018	No Description	No Description	1.43e-05	0.00061	943	9372.6	11275.8	No Description	No Description
W	B030C011R017	No Description	No Description	0.0004257	0.0039006	1156	6555.9	5167.9	No Description	No Description
W	B030C011R018	No Description	No Description	0.0099087	0.0336318	666	435.1	1136.6	No Description	No Description
W	B030C013R018	No Description	No Description	0.0035035	0.0164113	636	233.7	503.8	No Description	No Description
W	B030C013R019	No Description	No Description	0.0002543	0.0028331	26	165	150.1	No Description	No Description
W	B030C01R018	No Description	No Description	7.9e-05	0.0014156	10	150.6	103.7	No Description	No Description
W	B030C04R010	No Description	No Description	0.0036252	0.0168791	65	209.9	249.3	No Description	No Description
W	B030C04R017	No Description	No Description	0.0016586	0.0096221	357	90.2	161.1	No Description	No Description
W	B030C09R010	No Description	No Description	0.0002962	0.0031258	519	2767	2882.3	No Description	No Description
W	B031C012R017	No Description	No Description	0.0001012	0.0016342	289	2948.2	2684.6	No Description	No Description
W	B031C012R018	No Description	No Description	0.0062316	0.0246356	238	2856	1826.9	No Description	No Description
W	B031C012R019	No Description	No Description	0.0079573	0.0291414	208	541.7	862.2	No Description	No Description
W	B031C013R06	No Description	No Description	0.0018107	0.010319	82	349.4	215	No Description	No Description
W	B031C015R010	No Description	No Description	0.0031647	0.0152738	7275	30241.8	21017.5	No Description	No Description
W	B031C017R017	No Description	No Description	0.0043741	0.01933	436	1424	739.8	No Description	No Description
W	B031C018R017	No Description	No Description	0.0048481	0.0206469	883	3578	2992.9	No Description	No Description
W	B031C020R09	No Description	No Description	2e-07	0.0001806	52	2539.2	1490.6	No Description	No Description
W	B031C021R07	No Description	No Description	5.35e-05	0.0011546	13	257.4	245	No Description	No Description
W	B031C03R017	No Description	No Description	0.0046908	0.0202032	56463	18135.2	27864.7	No Description	No Description
W	B031C03R018	No Description	No Description	6.94e-05	0.0013343	1049	8070.7	5969.3	No Description	No Description
W	B031C04R018	No Description	No Description	0.0002357	0.0027371	353	3003.6	2798.9	No Description	No Description
W	B031C08R017	No Description	No Description	0.0003369	0.0033647	519	4584.8	3047.4	No Description	No Description
W	B031C09R017	No Description	No Description	3.03e-05	0.0008832	147	6901.8	3519.1	No Description	No Description
W	B031C09R03	No Description	No Description	0.0019721	0.0108751	104	426.5	299	No Description	No Description
W	B032C013R018	No Description	No Description	0.0082024	0.0296036	65370	20199.2	26069.4	No Description	No Description
W	B032C019R017	No Description	No Description	0.0067211	0.0258994	135	346.2	506.6	No Description	No Description
W	B032C02R04	No Description	No Description	0.0092644	0.032052	178	486.6	398.2	No Description	No Description
W	B032C03R013	No Description	No Description	0.0029167	0.0143803	366	1068.2	557.4	No Description	No Description
W	B032C04R018	No Description	No Description	0.0058791	0.0236925	45	214.4	81.3	No Description	No Description
W	B032C06R018	No Description	No Description	0.0002662	0.0029138	24	240	161	No Description	No Description
W	B032C08R017	No Description	No Description	0.0032916	0.0156877	591	3029.6	2341.7	No Description	No Description
W	B033C010R018	No Description	No Description	4.2e-05	0.0010185	674	3823.5	8221.5	No Description	No Description
W	B033C012R018	No Description	No Description	0.001593	0.0093203	3143	1471.3	4248.1	No Description	No Description
W	B033C013R09	No Description	No Description	4.5e-06	0.0003394	12	1623.6	1601.9	No Description	No Description
W	B033C014R012	No Description	No Description	0.0053525	0.0221829	23	132.8	129.6	No Description	No Description
W	B033C014R018	No Description	No Description	0.0002282	0.002691	957	113.3	241.2	No Description	No Description
W	B033C019R017	No Description	No Description	0.00024	0.0027509	525	3691.8	2364.8	No Description	No Description
W	B033C019R03	No Description	No Description	0.0002547	0.0028331	33	294.9	367.8	No Description	No Description
W	B033C021R015	No Description	No Description	0.0003202	0.0032678	1461	173.1	332	No Description	No Description
W	B033C021R09	No Description	No Description	1.06e-05	0.0005389	12	73.9	302.6	No Description	No Description
W	B033C05R018	No Description	No Description	0.0002483	0.0027799	5662	582.6	1136.2	No Description	No Description
W	B033C06R018	No Description	No Description	0.0013559	0.0083351	995	5191.4	6578	No Description	No Description
W	B033C09R018	No Description	No Description	0.0012891	0.0080209	864	33.5	112.4	No Description	No Description
W	B034C011R018	No Description	No Description	0.0050576	0.0212623	664	412.1	1308.8	No Description	No Description
W	B034C014R017	No Description	No Description	2.94e-05	0.0008832	17	470.9	204.9	No Description	No Description
W	B034C016R017	No Description	No Description	0.0018548	0.0104929	377	1190.4	2121.2	No Description	No Description
W	B034C01R018	No Description	No Description	0.001173	0.0075429	42	383.6	700.3	No Description	No Description
W	B034C020R05	No Description	No Description	9.7e-05	0.0015937	1788	165	348.7	No Description	No Description
W	B034C020R08	No Description	No Description	0.0003531	0.0034658	43	380.2	899.9	No Description	No Description
W	B034C021R06	No Description	No Description	0.0027087	0.0137189	208	691.5	662.4	No Description	No Description
W	B034C021R07	No Description	No Description	0.0004423	0.0040099	55	407.4	411.6	No Description	No Description
W	B034C022R012	No Description	No Description	0.0039679	0.0180701	43413	4307.3	9561.5	No Description	No Description
W	B034C023R017	No Description	No Description	0.005004	0.0211338	197	620.9	779.6	No Description	No Description
W	B034C02R04	No Description	No Description	0.0001821	0.0023536	85	479.1	559.7	No Description	No Description
W	B034C04R02	No Description	No Description	0.0006982	0.0052831	19	161.5	105	No Description	No Description
W	B034C09R016	No Description	No Description	0.0010432	0.0070746	7807	1323.5	2730.2	No Description	No Description
W	B035C010R017	No Description	No Description	0.005602	0.0229395	328	1202.6	1015.8	No Description	No Description
W	B035C012R017	No Description	No Description	0.0025004	0.0129635	321	914	1085.2	No Description	No Description
W	B035C012R018	No Description	No Description	0.001012	0.0069177	307	6288.2	3996.4	No Description	No Description
W	B035C018R017	No Description	No Description	2.94e-05	0.0008832	50	638.5	331.1	No Description	No Description
W	B035C019R05	No Description	No Description	0.0026909	0.0136595	1238	4293.6	2639.9	No Description	No Description
W	B035C06R017	No Description	No Description	0.0013724	0.0083797	238	687.2	1206.3	No Description	No Description
W	B035C06R019	No Description	No Description	0.0016254	0.0094685	1115	333	265.7	No Description	No Description
W	B035C07R016	No Description	No Description	0.0005166	0.0044335	60	433	430.4	No Description	No Description
W	B035C09R017	No Description	No Description	1.44e-05	0.00061	79	1259.6	1063.3	No Description	No Description
W	B035C09R018	No Description	No Description	0.0024086	0.012634	15	147.9	425.4	No Description	No Description
W	B036C012R017	No Description	No Description	9.12e-05	0.001557	91	787.2	949	No Description	No Description
W	B036C012R05	No Description	No Description	1.52e-05	0.0006284	10	531.7	288.7	No Description	No Description
W	B036C013R018	No Description	No Description	0.0092013	0.0319221	65366	26030	39201.3	No Description	No Description
W	B036C016R013	No Description	No Description	0.0081366	0.0294747	170	399.2	522.3	No Description	No Description
W	B036C019R06	No Description	No Description	0.0010456	0.0070782	6331	400.2	957.5	No Description	No Description
W	B036C020R017	No Description	No Description	0.0058916	0.023715	327	978.1	1141.5	No Description	No Description
W	B036C07R017	No Description	No Description	0.002534	0.0130758	992	5623	2994.9	No Description	No Description
W	B036C08R018	No Description	No Description	0.0094642	0.0325741	305	1252.5	1021.5	No Description	No Description
W	B036C09R07	No Description	No Description	4.19e-05	0.0010185	69	1866.5	1435.3	No Description	No Description
W	B037C010R018	No Description	No Description	1.61e-05	0.0006538	1050	5473.3	13410.9	No Description	No Description
W	B037C012R018	No Description	No Description	0.0012055	0.0076961	3565	1769.1	4988.5	No Description	No Description
W	B037C014R018	No Description	No Description	0.0034875	0.0163606	180	78	233.4	No Description	No Description
W	B037C015R014	No Description	No Description	0.0065148	0.0253321	64	120.4	219.4	No Description	No Description
W	B037C015R017	No Description	No Description	0.0001561	0.0021643	60	265.1	550.1	No Description	No Description
W	B037C019R010	No Description	No Description	0.004056	0.0183134	73	45.1	154.1	No Description	No Description
W	B037C01R02	No Description	No Description	0.0004701	0.0041954	164	113.8	380.1	No Description	No Description
W	B037C020R017	No Description	No Description	0.000242	0.0027509	30	510.8	583.4	No Description	No Description
W	B037C021R015	No Description	No Description	0.0071498	0.0268872	2104	619.5	1235.8	No Description	No Description
W	B037C03R018	No Description	No Description	0.0008936	0.0063355	10	270.8	213.7	No Description	No Description
W	B037C05R018	No Description	No Description	0.0001717	0.0022943	169	37.6	91	No Description	No Description
W	B037C06R018	No Description	No Description	0.0029562	0.0145541	96	819.9	618.6	No Description	No Description
W	B037C08R017	No Description	No Description	0.0045904	0.0200025	2491	3502	9410	No Description	No Description
W	B037C08R07	No Description	No Description	0.0004653	0.0041743	40	374.6	466.3	No Description	No Description
W	B037C09R018	No Description	No Description	0.0034684	0.0163039	120	247.4	497.5	No Description	No Description
W	B038C011R017	No Description	No Description	0.0074775	0.0277846	717	251.2	324.8	No Description	No Description
W	B038C011R018	No Description	No Description	0.0033143	0.015774	767	503	1439.8	No Description	No Description
W	B038C013R03	No Description	No Description	0.0010719	0.007177	44	231.8	242.7	No Description	No Description
W	B038C019R01	No Description	No Description	0.0061019	0.0242627	57	238.2	184.2	No Description	No Description
W	B038C01R010	No Description	No Description	0.0012356	0.00783	61	213.1	393.6	No Description	No Description
W	B038C020R017	No Description	No Description	0.0008403	0.0060387	257	1335.9	1318.3	No Description	No Description
W	B038C022R017	No Description	No Description	0.0002101	0.0025611	268	2914.7	2326.3	No Description	No Description
W	B038C03R017	No Description	No Description	5.4e-05	0.0011573	15	94.3	149.1	No Description	No Description
W	B038C04R03	No Description	No Description	0.00446	0.019596	278	682.2	942.6	No Description	No Description
W	B038C05R08	No Description	No Description	0.0081485	0.0294953	44	25.6	163.7	No Description	No Description
W	B038C08R017	No Description	No Description	0.001008	0.0069041	1555	3147.9	5587.7	No Description	No Description
W	B038C08R018	No Description	No Description	0.0015556	0.0091562	170	162	343.8	No Description	No Description
W	B038C09R017	No Description	No Description	0.0019104	0.0106335	1919	383.5	763.3	No Description	No Description
W	B039C012R018	No Description	No Description	0.0003237	0.0032787	504	7783	5807.7	No Description	No Description
W	B039C013R017	No Description	No Description	0.0040335	0.0182478	137	465.5	316.5	No Description	No Description
W	B039C015R018	No Description	No Description	0.0078007	0.028675	22444	5312.9	9502.5	No Description	No Description
W	B039C01R018	No Description	No Description	0.0007607	0.0056394	708	176.7	180.8	No Description	No Description
W	B039C023R011	No Description	No Description	0.0012125	0.0077244	218	962.1	674.9	No Description	No Description
W	B039C023R015	No Description	No Description	0.001445	0.0086763	848	469.3	197.3	No Description	No Description
W	B039C02R015	No Description	No Description	0.0020921	0.0113072	215	400.3	701.2	No Description	No Description
W	B039C07R01	No Description	No Description	0.0002596	0.0028699	709	166.5	128.7	No Description	No Description
W	B039C07R018	No Description	No Description	0.0027726	0.0138675	312	1217.9	1092.4	No Description	No Description
W	B039C09R018	No Description	No Description	0.0006835	0.0051948	15	260.3	336.9	No Description	No Description
W	B03C010R018	No Description	No Description	3.05e-05	0.0008832	15	146.2	119.2	No Description	No Description
W	B03C012R017	No Description	No Description	0.0052481	0.021882	358	1575	1177.7	No Description	No Description
W	B03C018R017	No Description	No Description	0.0005339	0.0044959	1207	9845	5185.6	No Description	No Description
W	B03C022R017	No Description	No Description	0.004157	0.0186954	60	421.4	437.7	No Description	No Description
W	B03C022R06	No Description	No Description	7.32e-05	0.0013652	2094	397.8	330.2	No Description	No Description
W	B03C024R017	No Description	No Description	0.0008316	0.0059887	5233	29307.2	26615.3	No Description	No Description
W	B03C06R06	No Description	No Description	0.0005113	0.0043973	3176	294.9	409.7	No Description	No Description
W	B040C013R017	No Description	No Description	5.69e-05	0.0011833	62	575.9	515.4	No Description	No Description
W	B040C014R03	No Description	No Description	0.0005272	0.0044835	65346	9860.9	13750.8	No Description	No Description
W	B040C017R016	No Description	No Description	0.0098054	0.0334133	39	149	102.9	No Description	No Description
W	B040C024R04	No Description	No Description	0.001122	0.0073406	260	786.2	1478.2	No Description	No Description
W	B040C03R07	No Description	No Description	0.0001196	0.001824	70	477.7	404.2	No Description	No Description
W	B040C05R018	No Description	No Description	0.0035689	0.0166508	8521	19899.5	28935	No Description	No Description
W	B040C07R018	No Description	No Description	0.0047891	0.020491	519	164.2	133.7	No Description	No Description
W	B040C09R012	Q6ZND9	No Description	0.0014366	0.008641	14	174.6	132.4	No Description	CDNA FLJ16190 fis, clone BRTHA2013426. [Source:Uniprot/SPTREMBL;Acc:Q6ZND9]
W	B041C011R017	No Description	No Description	5.09e-05	0.0011379	35	180	507.8	No Description	No Description
W	B041C012R017	No Description	No Description	0.0049398	0.0209123	6170	2120.4	4323.7	No Description	No Description
W	B041C013R017	No Description	No Description	9.21e-05	0.0015646	133	1673.2	1736	No Description	No Description
W	B041C014R017	No Description	No Description	7.45e-05	0.0013763	123	830.9	1111	No Description	No Description
W	B041C017R017	No Description	No Description	0.0002133	0.0025818	35	153.4	211.3	No Description	No Description
W	B041C019R017	No Description	No Description	0.0042271	0.0188871	482	543.2	1395	No Description	No Description
W	B041C01R018	No Description	No Description	0.0001758	0.0023158	34	129.1	262.6	No Description	No Description
W	B041C020R017	No Description	No Description	0.0027361	0.0137915	1261	371	780.2	No Description	No Description
W	B041C022R02	No Description	No Description	0.0089957	0.0314987	101	231.5	322.8	No Description	No Description
W	B041C02R014	No Description	No Description	0.0005218	0.0044652	32	165.9	195.2	No Description	No Description
W	B041C02R016	No Description	No Description	0.0020395	0.0111088	10	23.7	57.5	No Description	No Description
W	B041C03R010	No Description	No Description	0.0060391	0.0240687	444	123.4	181.1	No Description	No Description
W	B041C04R012	No Description	No Description	0.0070413	0.0267133	2500	5767	9943.8	No Description	No Description
W	B041C04R018	No Description	No Description	0.0047314	0.0203074	203	502.9	596.2	No Description	No Description
W	B041C07R017	No Description	No Description	0.004452	0.0195804	2544	834.5	949.4	No Description	No Description
W	B041C08R018	No Description	No Description	0.0085965	0.0304269	6024	2686	5212.3	No Description	No Description
W	B042C014R018	No Description	No Description	0.001976	0.0108751	65354	6210.2	16759.9	No Description	No Description
W	B042C017R012	No Description	No Description	1.49e-05	0.0006197	503	12489.5	19377.3	No Description	No Description
W	B042C017R017	No Description	No Description	0.0004871	0.0042749	955	4698.1	7877	No Description	No Description
W	B042C019R01	No Description	No Description	0.0040114	0.0182044	394	108.8	157.2	No Description	No Description
W	B042C019R010	No Description	No Description	0.0002321	0.0027229	10	111.8	82.7	No Description	No Description
W	B042C021R017	No Description	No Description	0.0025312	0.0130758	209	539.2	746.9	No Description	No Description
W	B042C021R06	No Description	No Description	2e-06	0.000264	5054	151.3	210.7	No Description	No Description
W	B042C02R018	No Description	No Description	4.94e-05	0.0011152	44	238.5	443	No Description	No Description
W	B042C03R011	No Description	No Description	0.0021838	0.0116853	263	53	123.5	No Description	No Description
W	B042C03R018	No Description	No Description	0.0027671	0.0138618	904	2327.2	3407.8	No Description	No Description
W	B042C04R012	No Description	No Description	0.0014682	0.0087696	686	136.2	251	No Description	No Description
W	B042C04R016	No Description	No Description	0.0050425	0.0212311	329	488.1	960	No Description	No Description
W	B042C07R017	No Description	No Description	0.0029109	0.0143709	248	381.1	768.4	No Description	No Description
W	B042C08R018	No Description	No Description	0.002035	0.0111019	273	420.4	793.1	No Description	No Description
W	B042C09R017	No Description	No Description	0.000156	0.0021643	254	1002.3	1985.3	No Description	No Description
W	B042C09R018	No Description	No Description	3.81e-05	0.000971	39909	570.2	2642.4	No Description	No Description
W	B043C010R017	No Description	No Description	0.0091155	0.0317723	108	606.9	438.6	No Description	No Description
W	B043C011R017	No Description	No Description	0.00013	0.0019187	176	1632.5	1472.6	No Description	No Description
W	B043C013R017	No Description	No Description	0.0001867	0.0023905	537	6291.7	5432.8	No Description	No Description
W	B043C019R012	No Description	No Description	0.0004134	0.0038134	2379	10649.2	17287.3	No Description	No Description
W	B043C021R011	Q6ZSV0	No Description	0.0013582	0.0083375	745	4380.6	2837	No Description	CDNA FLJ45194 fis, clone BRAWH3049858. [Source:Uniprot/SPTREMBL;Acc:Q6ZSV0]
W	B043C022R017	No Description	No Description	3.63e-05	0.0009401	26	853.8	511.8	No Description	No Description
W	B043C022R04	No Description	No Description	0.0015783	0.009258	196	1274.5	722.7	No Description	No Description
W	B043C023R010	No Description	No Description	0.0071777	0.0269361	263	1380	977.3	No Description	No Description
W	B043C024R017	No Description	No Description	0.0001938	0.0024385	10	208.6	151.2	No Description	No Description
W	B043C024R08	No Description	No Description	0.0084624	0.0300806	72	382.4	174.6	No Description	No Description
W	B043C09R014	No Description	No Description	0.0080521	0.0293632	256	944.3	1283.1	No Description	No Description
W	B043C09R017	No Description	No Description	0.0072628	0.0271633	4588	1507.8	1805	No Description	No Description
W	B044C011R01	No Description	No Description	0.0040235	0.0182386	173	493	495.5	No Description	No Description
W	B044C013R018	No Description	No Description	3.03e-05	0.0008832	32144	1631.5	2207.2	No Description	No Description
W	B044C015R013	No Description	No Description	0.0016266	0.0094685	20975	3754	7016.4	No Description	No Description
W	B044C016R03	No Description	No Description	4e-06	0.000323	10	150.3	197.1	No Description	No Description
W	B044C017R017	No Description	No Description	0.0019351	0.0107188	260	716.2	978.9	No Description	No Description
W	B044C022R017	No Description	No Description	6.4e-06	0.0004055	78	1163	1199.4	No Description	No Description
W	B044C02R018	No Description	No Description	0.0052092	0.0217632	1647	4061.3	5334.4	No Description	No Description
W	B044C03R018	No Description	No Description	5.42e-05	0.0011573	126	1045.8	1407.3	No Description	No Description
W	B044C03R07	No Description	No Description	0.0019271	0.0107023	10	117.5	112.7	No Description	No Description
W	B045C01R018	No Description	No Description	0.0002437	0.0027554	32	195.3	236.4	No Description	No Description
W	B045C06R05	No Description	No Description	0.0002419	0.0027509	30	213.9	287.4	No Description	No Description
W	B045C09R017	No Description	No Description	0.0085835	0.0303966	14	93	127.7	No Description	No Description
W	B046C010R017	No Description	No Description	0.0002397	0.0027509	93	349	634.3	No Description	No Description
W	B046C010R018	No Description	No Description	0.0014901	0.008846	707	4981.9	6992.3	No Description	No Description
W	B046C011R018	No Description	No Description	3.28e-05	0.0009169	263	145.3	607.9	No Description	No Description
W	B046C012R02	No Description	No Description	0.0030875	0.0150174	6910	1733.4	2797	No Description	No Description
W	B046C013R018	No Description	No Description	0.0005863	0.0047117	436	137.4	425.1	No Description	No Description
W	B046C014R02	No Description	No Description	0.0009276	0.006496	42	154	234.5	No Description	No Description
W	B046C015R017	No Description	No Description	0.0007644	0.005647	123	883.5	2310.5	No Description	No Description
W	B046C018R012	O93551	No description	3.39e-05	0.0009287	23	354	542.2	No description	Homolog of Carassius auratus "Putative odorant receptor. [Source:Uniprot/SPTREMBL;Acc:O93551]"
W	B046C01R018	No Description	No Description	0.0011942	0.0076382	78	244.2	365.6	No Description	No Description
W	B046C020R017	No Description	No Description	4.8e-06	0.0003542	21	704.6	582	No Description	No Description
W	B046C022R03	No Description	No Description	0.0009891	0.0067951	3343	619.5	1110.9	No Description	No Description
W	B046C023R017	No Description	No Description	0.0069426	0.0265739	364	92.8	30.7	No Description	No Description
W	B046C02R05	No Description	No Description	0.0012355	0.00783	10	118.7	144.7	No Description	No Description
W	B046C03R012	No Description	No Description	0.0006231	0.0049041	198	927	1642.1	No Description	No Description
W	B046C03R05	No Description	No Description	3e-06	0.0002984	17	294.1	538.9	No Description	No Description
W	B046C04R018	No Description	No Description	2e-06	0.000264	6054	126.5	271.4	No Description	No Description
W	B046C05R08	No Description	No Description	0.0061779	0.0245075	502	167.2	908.6	No Description	No Description
W	B046C09R018	No Description	No Description	0.0058183	0.0235905	65324	29867.3	52337.1	No Description	No Description
W	B047C015R018	No Description	No Description	0.0020539	0.011143	12699	2538.6	4869.3	No Description	No Description
W	B047C017R017	No Description	No Description	0.0021845	0.0116853	15	161.7	153.7	No Description	No Description
W	B047C018R012	No Description	No Description	8.5e-06	0.0004557	65351	3350	4349	No Description	No Description
W	B047C020R07	No Description	No Description	0.0070143	0.0266866	2606	938.7	1049.6	No Description	No Description
W	B047C05R02	No Description	No Description	3.24e-05	0.0009169	72	805.1	1736.6	No Description	No Description
W	B048C019R015	No Description	No Description	2.85e-05	0.0008732	7570	664.6	556.6	No Description	No Description
W	B048C04R07	No Description	No Description	0.0096634	0.0330285	462	162.1	175.5	No Description	No Description
W	B048C07R017	No Description	No Description	0.0003396	0.0033778	59	1175.8	1713.1	No Description	No Description
W	B048C07R018	No Description	No Description	0.003978	0.0180833	46	228.5	340.6	No Description	No Description
W	B048C08R017	No Description	No Description	0.0068045	0.0261474	255	1294	915.5	No Description	No Description
W	B04C010R017	No Description	No Description	0.0030576	0.0149235	56	197.4	189	No Description	No Description
W	B04C011R018	No Description	No Description	0.0002987	0.0031435	68	265.4	368.9	No Description	No Description
W	B04C013R017	No Description	No Description	0.001805	0.0103145	264	1572.8	1641.9	No Description	No Description
W	B04C014R012	No Description	No Description	0.0063772	0.0250382	232	665.8	678.7	No Description	No Description
W	B04C014R018	No Description	No Description	0.0090626	0.0316845	43	171.9	115.4	No Description	No Description
W	B04C018R017	No Description	No Description	0.0023693	0.0124889	46011	16380.9	12734.9	No Description	No Description
W	B04C021R017	No Description	No Description	0.0005496	0.00459	810	1780.2	257.9	No Description	No Description
W	B04C022R017	No Description	No Description	0.0017794	0.0101937	500	2660.2	1260.3	No Description	No Description
W	B04C024R015	No Description	No Description	0.0010494	0.0070816	431	1791	1002.2	No Description	No Description
W	B04C05R019	No Description	No Description	0.0099444	0.0337287	178	370.5	151.8	No Description	No Description
W	B04C06R05	No Description	No Description	0.000191	0.0024121	1899	13524.8	10263.1	No Description	No Description
W	B04C08R018	No Description	No Description	0.0097825	0.0333519	928	2226.2	2470.6	No Description	No Description
W	B04C09R017	No Description	No Description	0.005725	0.0233179	76	562.2	514.8	No Description	No Description
W	B04C09R018	No Description	No Description	1.45e-05	0.0006105	261	4113.2	5032.1	No Description	No Description
W	B05C010R06	No Description	No Description	0.0059505	0.0238263	39	152	132.5	No Description	No Description
W	B05C011R016	No Description	No Description	0.0036417	0.0169329	133	208.2	418.7	No Description	No Description
W	B05C012R017	No Description	No Description	7e-07	0.0002033	23	1269.9	1073.3	No Description	No Description
W	B05C014R013	No Description	No Description	0.0081283	0.0294747	272	1086.8	972	No Description	No Description
W	B05C014R017	No Description	No Description	0.0003532	0.0034658	10	185.9	112.9	No Description	No Description
W	B05C014R018	No Description	No Description	0.0096056	0.0328958	153	95.9	213.5	No Description	No Description
W	B05C015R017	No Description	No Description	0.0009075	0.0063877	22	355.1	257.4	No Description	No Description
W	B05C016R017	No Description	No Description	0.0096589	0.0330285	594	992.9	1702.3	No Description	No Description
W	B05C019R017	No Description	No Description	0.0027645	0.0138599	138	453.8	664.8	No Description	No Description
W	B05C021R015	No Description	No Description	0.0071785	0.0269361	800	188.2	160.9	No Description	No Description
W	B05C02R018	No Description	No Description	0.0011651	0.0075151	76	173.8	293.5	No Description	No Description
W	B05C04R017	No Description	No Description	5.2e-05	0.0011446	10	122	136	No Description	No Description
W	B05C04R018	No Description	No Description	2.41e-05	0.0008029	51	587.5	768	No Description	No Description
W	B05C06R017	No Description	No Description	0.0066859	0.0258073	53	157.7	203.3	No Description	No Description
W	B05C07R017	No Description	No Description	0.0089918	0.0314987	328	733.8	1118.8	No Description	No Description
W	B06C013R017	No Description	No Description	5.9e-06	0.0003931	37	4195.4	2002.6	No Description	No Description
W	B06C018R012	No Description	No Description	1e-07	0.0001806	81	45921.8	35328.2	No Description	No Description
W	B06C019R017	No Description	No Description	0.0004055	0.003776	665	6026.6	3811	No Description	No Description
W	B06C019R04	No Description	No Description	9.7e-06	0.0005082	10	135.3	147.6	No Description	No Description
W	B06C020R017	No Description	No Description	0.009952	0.0337287	1452	6024.3	5031.8	No Description	No Description
W	B06C022R017	No Description	No Description	0.0056794	0.0231872	335	1969.8	2220.1	No Description	No Description
W	B06C023R05	No Description	No Description	0.0008206	0.0059344	43	315.1	238.6	No Description	No Description
W	B06C04R06	No Description	No Description	0.0033766	0.0159932	38	141.6	104.9	No Description	No Description
W	B06C05R018	No Description	No Description	0.0027126	0.0137189	1578	9707.3	6553.2	No Description	No Description
W	B06C07R017	No Description	No Description	0.0034602	0.0162765	2350	16674.5	11519	No Description	No Description
W	B07C010R018	No Description	No Description	0.0080799	0.029437	485	1539.1	1388.8	No Description	No Description
W	B07C012R04	No Description	No Description	0.0004339	0.0039442	36	413.5	238.5	No Description	No Description
W	B07C013R015	No Description	No Description	0.0002378	0.0027498	12249	1524.6	1168.5	No Description	No Description
W	B07C013R017	No Description	No Description	0.0014403	0.0086557	279	2569.3	1895.2	No Description	No Description
W	B07C015R017	No Description	No Description	0.0031917	0.0153717	984	4453.5	4596	No Description	No Description
W	B07C017R017	No Description	No Description	5.7e-06	0.0003873	5206	46527.4	54194.2	No Description	No Description
W	B07C019R017	No Description	No Description	0.0001266	0.0018847	475	4666.8	3329.3	No Description	No Description
W	B07C024R02	No Description	No Description	0.0014175	0.0085787	1672	403	337.4	No Description	No Description
W	B07C03R017	No Description	No Description	0.0062848	0.0247604	388	1321.3	1789.4	No Description	No Description
W	B07C06R018	No Description	No Description	0.0049424	0.0209123	3217	1125.8	1500.7	No Description	No Description
W	B07C06R05	No Description	No Description	0.0059668	0.0238765	32	128.3	87.4	No Description	No Description
W	B08C011R018	No Description	No Description	3.67e-05	0.0009469	104	769.3	975.1	No Description	No Description
W	B08C011R01	No Description	No Description	0.00108035	0.0070995	402.5	1868.5	1655.5	No Description	No Description
W	B08C014R015	No Description	No Description	0.0014807	0.0088136	73	379.2	219.6	No Description	No Description
W	B08C014R017	No Description	No Description	0.0050837	0.0213522	237	1267.1	1379.2	No Description	No Description
W	B08C014R018	No Description	No Description	0.0006157	0.0048608	39	155.7	139.7	No Description	No Description
W	B08C015R010	No Description	No Description	0.0071775	0.0269361	165	472.1	401.7	No Description	No Description
W	B08C016R017	No Description	No Description	7.22e-05	0.0013632	306	6267.7	2411.9	No Description	No Description
W	B08C017R011	No Description	No Description	2.11e-05	0.0007455	2739	24493.3	28082.5	No Description	No Description
W	B08C017R017	No Description	No Description	0.0018445	0.0104532	345	1606	1004.9	No Description	No Description
W	B08C020R017	No Description	No Description	0.0010458	0.0070782	418	7945.6	3614.5	No Description	No Description
W	B08C023R014	No Description	No Description	1.9e-06	0.000264	283	5725.4	3919	No Description	No Description
W	B08C02R018	No Description	No Description	0.0046817	0.0202032	420	735	323	No Description	No Description
W	B08C06R018	No Description	No Description	0.006774	0.0260594	269	985.5	762.8	No Description	No Description
W	B08C08R011	No Description	No Description	2e-06	0.000264	10	695.1	404.9	No Description	No Description
W	B09C011R06	No Description	No Description	0.0004071	0.0037807	66	198.6	301.1	No Description	No Description
W	B09C014R017	No Description	No Description	0.0024452	0.0127712	76	220.3	461.2	No Description	No Description
W	B09C018R01	No Description	No Description	0.0005103	0.0043973	37	328.1	238	No Description	No Description
W	B09C019R017	No Description	No Description	0.0011914	0.0076274	164	993.3	903.7	No Description	No Description
W	B09C020R017	No Description	No Description	0.0005827	0.0047017	338	522.7	1067.3	No Description	No Description
W	B09C021R017	No Description	No Description	0.0047931	0.0204954	971	3058.1	3717.4	No Description	No Description
W	B09C022R017	No Description	No Description	0.0002219	0.0026443	158	1014.2	893.3	No Description	No Description
W	B09C024R06	No Description	No Description	0.0004749	0.0042109	267	1401.5	1411.3	No Description	No Description
W	B09C02R012	No Description	No Description	0.0005957	0.0047649	207	788.6	1196.7	No Description	No Description
W	B09C02R015	No Description	No Description	0.0088701	0.0311543	8207	10689.1	19798.4	No Description	No Description
W	B09C02R018	No Description	No Description	5.98e-05	0.0012142	10	156.6	171.5	No Description	No Description
W	B09C03R011	No Description	No Description	6.9e-06	0.0004154	29664	1133.2	2418.7	No Description	No Description
W	B09C06R018	No Description	No Description	0.0002752	0.002979	16	159.3	120.6	No Description	No Description
W	B022C011R013	O60936	NOL3	2.18e-05	0.0007518	3041	204.7	318.1	Nucleolar protein 3 (apoptosis repressor with CARD domain)	Nucleolar protein 3 (Apoptosis repressor with CARD) (Muscle-enriched cytoplasmic protein) (Myp) (Nucleolar protein of 30 kDa) (Nop30). [Source:Uniprot/SWISSPROT;Acc:O60936]
W	B034C06R014	Q9NY12	NOLA1	0.0023945	0.012583	48	168.4	157.7	nucleolar protein family A, member 1 (H/ACA small nucleolar RNPs)	H/ACA ribonucleoprotein complex subunit 1 (Nucleolar protein family A member 1) (snoRNP protein GAR1). [Source:Uniprot/SWISSPROT;Acc:Q9NY12]
W	B032C09R03	Q9Y2X3	NOP5/NOP58	0.0030272	0.014787	597	2259.2	2611.4	nucleolar protein NOP5/NOP58	Nucleolar protein NOP5 (Nucleolar protein 5) (NOP58). [Source:Uniprot/SWISSPROT;Acc:Q9Y2X3]
W	B025C015R07	P48745	NOV	0.0007602	0.0056394	22	200.4	225.6	nephroblastoma overexpressed gene	Protein NOV homolog precursor (NovH) (Nephroblastoma overexpressed gene protein homolog). [Source:Uniprot/SWISSPROT;Acc:P48745]
W	B041C023R08	Q96PH1	NOX5	0.0055161	0.0226553	334	86.9	178.7	NADPH oxidase, EF-hand calcium binding domain 5	NADPH oxidase 5 (EC 1.6.3.-). [Source:Uniprot/SWISSPROT;Acc:Q96PH1]
W	B024C01R010	O60500	NPHS1	0.0038465	0.0176579	604	124.7	129.8	nephrosis 1, congenital, Finnish type (nephrin)	Nephrin precursor (Renal glomerulus-specific cell adhesion receptor). [Source:Uniprot/SWISSPROT;Acc:O60500]
W	B012C015R04	P06748	NPM1	0.0004327	0.0039385	3248	14065.5	9402.2	nucleophosmin (nucleolar phosphoprotein B23, numatrin)	Nucleophosmin (NPM) (Nucleolar phosphoprotein B23) (Numatrin) (Nucleolar protein NO38). [Source:Uniprot/SWISSPROT;Acc:P06748]
W	B022C021R09	P23582	NPPC	0.0011097	0.0072879	101	414.4	393.1	natriuretic peptide precursor C	C-type natriuretic peptide precursor [Contains: CNP-22; CNP-29; CNP- 53]. [Source:Uniprot/SWISSPROT;Acc:P23582]
W	B08C01R014	P20393	NR1D1	0.0045838	0.0199991	867	147.1	148.4	nuclear receptor subfamily 1, group D, member 1	Orphan nuclear receptor NR1D1 (V-erbA-related protein EAR-1) (Rev- erbA-alpha). [Source:Uniprot/SWISSPROT;Acc:P20393]
W	B038C018R07	Q13133	NR1H3	0.0079959	0.0292515	628	191	269.9	nuclear receptor subfamily 1, group H, member 3	Oxysterols receptor LXR-alpha (Liver X receptor alpha) (Nuclear orphan receptor LXR-alpha). [Source:Uniprot/SWISSPROT;Acc:Q13133]
W	B02C010R012	NP_006166	NRAP	0.0071948	0.0269825	8400	1205.7	2144.2	nebulin-related anchoring protein	nebulin-related anchoring protein isoform C [Source:RefSeq_peptide;Acc:NP_006166]
W	B047C023R015	NP_006166	NRAP	0.0030677	0.0149529	5925	892.3	1557.5	nebulin-related anchoring protein	nebulin-related anchoring protein isoform C [Source:RefSeq_peptide;Acc:NP_006166]
W	B047C013R07	Q92636	NSMAF	0.006576	0.0254986	23	112.5	86.8	Neutral sphingomyelinase (N-SMase) activation associated factor	Protein FAN (Factor associated with N-SMase activation) (Factor associated with neutral sphingomyelinase activation). [Source:Uniprot/SWISSPROT;Acc:Q92636]
W	B042C08R06	NP_689942	NT5DC1	0.0069398	0.0265739	6294	2445	11412	5'-nucleotidase domain containing 1	5'-nucleotidase, cytosolic II-like 1 protein [Source:RefSeq_peptide;Acc:NP_689942]
W	B010C05R03	P21589	NT5E	3.4e-05	0.0009287	58	800.1	1059.6	5'-nucleotidase, ecto (CD73)	5'-nucleotidase precursor (EC 3.1.3.5) (Ecto-5'-nucleotidase) (5'-NT) (CD73 antigen). [Source:Uniprot/SWISSPROT;Acc:P21589]
W	B04C05R04	Q16620	NTRK2	0.0084505	0.0300652	181	655.2	507.7	neurotrophic tyrosine kinase, receptor, type 2	BDNF/NT-3 growth factors receptor precursor (EC 2.7.1.112) (Neurotrophic tyrosine kinase receptor type 2) (TrkB tyrosine kinase) (GP145-TrkB) (Trk-B). [Source:Uniprot/SWISSPROT;Acc:Q16620]
W	B027C019R014	Q8TB37	NUBPL	0.0010819	0.0072088	74	343.2	277.8	nucleotide binding protein-like	Nucleotide-binding protein-like. [Source:Uniprot/SWISSPROT;Acc:Q8TB37]
W	B027C020R01	P57740	NUP107	0.0010627	0.0071446	149	724.8	655.7	nucleoporin 107kDa	Nuclear pore complex protein Nup107 (Nucleoporin Nup107) (107 kDa nucleoporin). [Source:Uniprot/SWISSPROT;Acc:P57740]
W	B016C010R08	Q9H668	OBFC1	0.0060374	0.0240687	73	229	126.3	oligonucleotide/oligosaccharide-binding fold containing 1	Oligonucleotide/oligosaccharide-binding fold-containing protein 1. [Source:Uniprot/SWISSPROT;Acc:Q9H668]
W	B025C013R02	NP_443075	OBSCN	2.6e-05	0.0008223	5261	299	952.1	obscurin, cytoskeletal calmodulin and titin-interacting RhoGEF	obscurin, cytoskeletal calmodulin and titin-interacting RhoGEF [Source:RefSeq_peptide;Acc:NP_443075]
W	B031C023R08	NP_443075	OBSCN	0.0007066	0.005329	2416	228.5	452.3	obscurin, cytoskeletal calmodulin and titin-interacting RhoGEF	obscurin, cytoskeletal calmodulin and titin-interacting RhoGEF [Source:RefSeq_peptide;Acc:NP_443075]
W	B045C05R05	NP_060300	OCIAD1	0.0064488	0.0252114	31	172.3	190.3	OCIA domain containing 1	OCIA domain containing 1 [Source:RefSeq_peptide;Acc:NP_060300]
W	B012C018R04	NP_689611	OCIAD2	0.000424	0.0038955	27	379.4	169.8	OCIA domain containing 2	OCIA domain containing 2 isoform 2 [Source:RefSeq_peptide;Acc:NP_689611]
W	B015C06R03	P11926	ODC1	0.0011637	0.0075151	948	5095.7	3524.8	ornithine decarboxylase 1	Ornithine decarboxylase (EC 4.1.1.17) (ODC). [Source:Uniprot/SWISSPROT;Acc:P11926]
W	B022C014R016	NP_065780	ODF2L	1.87e-05	0.000713	88	1557	1063.7	outer dense fiber of sperm tails 2-like	outer dense fiber of sperm tails 2-like isoform a [Source:RefSeq_peptide;Acc:NP_065780]
W	B042C018R02	P20774	OGN	2.63e-05	0.0008242	70	7531.8	9767.2	osteoglycin	Mimecan precursor (Osteoglycin) (Osteoinductive factor) (OIF). [Source:Uniprot/SWISSPROT;Acc:P20774]
W	B036C023R016	Q9NRN5	OLFML3	0.0014906	0.008846	23	333.7	259.5	olfactomedin-like 3	Olfactomedin-like protein 3 precursor (HNOEL-iso) (hOLF44). [Source:Uniprot/SWISSPROT;Acc:Q9NRN5]
W	B011C014R012	MGI:3030808	Olfr974	0.0002266	0.0026767	142	1324.4	955.8	olfactory receptor 974	olfactory receptor 974 [Source:MarkerSymbol;Acc:MGI:3030808]
W	B023C015R012	XP_230402	Olr763	3.28e-05	0.0009169	141	1736.8	1067.2	olfactory receptor 763	PREDICTED: olfactory receptor Olr763 [Source:RefSeq_peptide_predicted;Acc:XP_230402]
W	B039C015R016	NP_660286	OMA1	0.0031853	0.0153516	758	447.4	168.6	OMA1 homolog, zinc metallopeptidase (S. cerevisiae)	OMA1 homolog, zinc metallopeptidase [Source:RefSeq_peptide;Acc:NP_660286]
W	B05C017R02	NP_005857	OPRS1	0.0002227	0.0026443	1393	233	418.9	opioid receptor, sigma 1	opioid receptor, sigma 1 isoform 1 [Source:RefSeq_peptide;Acc:NP_005857]
W	B016C010R010	Q8NGR1	OR13A1	0.0064507	0.0252114	1689	365.3	471.5	olfactory receptor, family 13, subfamily A, member 1	Olfactory receptor 13A1 (Olfactory receptor OR10-3). [Source:Uniprot/SWISSPROT;Acc:Q8NGR1]
W	B030C09R08	Q9Y5N6	ORC6L	0.0016838	0.009719	101	214.9	325.1	origin recognition complex, subunit 6 like (yeast)	Origin recognition complex subunit 6. [Source:Uniprot/SWISSPROT;Acc:Q9Y5N6]
W	B017C012R014	Q9P0S3	ORMDL1	0.0020105	0.0109901	59	386	372	ORM1-like 1 (S. cerevisiae)	ORM1-like protein 1 (Adoplin-1). [Source:Uniprot/SWISSPROT;Acc:Q9P0S3]
W	B036C020R02	Q92882	OSTF1	0.0091026	0.0317596	530	1215.1	2079.4	osteoclast stimulating factor 1	Osteoclast-stimulating factor 1. [Source:Uniprot/SWISSPROT;Acc:Q92882]
W	B019C016R03	P61366	OSTN	0.0020444	0.0111267	10	420.3	84	osteocrin	Osteocrin precursor (Musclin). [Source:Uniprot/SWISSPROT;Acc:P61366]
W	B042C015R07	NP_851999	OXR1	0.0001209	0.0018291	48	419.1	384.8	oxidation resistance 1	oxidation resistance 1 [Source:RefSeq_peptide;Acc:NP_851999]
W	B026C02R06	Q93086	P2RX5	2.3e-05	0.0007853	74	693.3	638.6	purinergic receptor P2X, ligand-gated ion channel, 5	P2X purinoceptor 5 (ATP receptor) (P2X5) (Purinergic receptor). [Source:Uniprot/SWISSPROT;Acc:Q93086]
W	B026C07R07	P47900	P2RY1	0.0012154	0.0077306	1874	338.7	537.2	purinergic receptor P2Y, G-protein coupled, 1	P2Y purinoceptor 1 (ATP receptor) (P2Y1) (Purinergic receptor). [Source:Uniprot/SWISSPROT;Acc:P47900]
W	B040C05R06	P43657	P2RY5	0.0034313	0.0161849	286	1076.4	1969.5	purinergic receptor P2Y, G-protein coupled, 5	P2Y purinoceptor 5 (P2Y5) (Purinergic receptor 5) (RB intron encoded G-protein coupled receptor). [Source:Uniprot/SWISSPROT;Acc:P43657]
W	B026C05R016	P13674	P4HA1	0.0018614	0.0105142	262	1112.9	980	procollagen-proline, 2-oxoglutarate 4-dioxygenase (proline 4-hydroxylase), alpha polypeptide I	Prolyl 4-hydroxylase alpha-1 subunit precursor (EC 1.14.11.2) (4-PH alpha-1) (Procollagen-proline,2-oxoglutarate-4-dioxygenase alpha-1 subunit). [Source:Uniprot/SWISSPROT;Acc:P13674]
W	B026C023R09	NP_878907	P4HB	5.3e-06	0.0003674	10	528.3	297.1	procollagen-proline, 2-oxoglutarate 4-dioxygenase (proline 4-hydroxylase), beta polypeptide	prolyl 4-hydroxylase, alpha III subunit precursor [Source:RefSeq_peptide;Acc:NP_878907]
W	B029C05R04	P11940	PABPC1	1.8e-05	0.0006979	37	1052.2	1442.3	Poly(A) binding protein, cytoplasmic 1	Polyadenylate-binding protein 1 (Poly(A)-binding protein 1) (PABP 1). [Source:Uniprot/SWISSPROT;Acc:P11940]
W	B05C07R016	Q86U42	PABPN1	0.0004816	0.0042375	717	1984.2	3463.8	poly(A) binding protein, nuclear 1	Polyadenylate-binding protein 2 (Poly(A)-binding protein 2) (PolyA binding protein II) (PABII) (Polyadenylate-binding nuclear protein 1) (Nuclear poly(A)-binding protein 1). [Source:Uniprot/SWISSPROT;Acc:Q86U42]
W	B019C024R013	Q13177	PAK2	0.0051699	0.021648	232	637.2	649.9	p21 (CDKN1A)-activated kinase 2	Serine/threonine-protein kinase PAK 2 (EC 2.7.1.37) (p21-activated kinase 2) (PAK-2) (PAK65) (Gamma-PAK) (S6/H4 kinase). [Source:Uniprot/SWISSPROT;Acc:Q13177]
W	B019C04R014	NP_776158	PAPD4	6.59e-05	0.0012922	100	1223.5	765.4	PAP associated domain containing 4	PAP associated domain containing 4 [Source:RefSeq_peptide;Acc:NP_776158]
W	B035C014R08	Q13219	PAPPA	0.0009441	0.006578	176	270	86.2	pregnancy-associated plasma protein A, pappalysin 1	Pappalysin-1 precursor (EC 3.4.24.79) (Pregnancy-associated plasma protein-A) (PAPP-A) (Insulin-like growth factor-dependent IGF-binding protein 4 protease) (IGF-dependent IGFBP-4 protease) (IGFBP-4ase). [Source:Uniprot/SWISSPROT;Acc:Q13219]
W	B019C07R07	Q9BYG4	PARD6G	0.0057905	0.0235428	621	207.6	132.9	par-6 partitioning defective 6 homolog gamma (C. elegans)	Partitioning defective 6 homolog gamma (PAR-6 gamma) (PAR6D). [Source:Uniprot/SWISSPROT;Acc:Q9BYG4]
W	B046C07R010	NP_612151	PATE	0.0010021	0.0068705	272	162.2	420.6	expressed in prostate and testis	expressed in prostate and testis [Source:RefSeq_peptide;Acc:NP_612151]
W	B024C018R02	Q96KB5	PBK	1.2e-06	0.0002353	19	431.2	298.3	PDZ binding kinase	T-lymphokine-activated killer cell-originated protein kinase (EC 2.7.1.37) (T-LAK cell-originated protein kinase) (PDZ-binding kinase) (Spermatogenesis-related protein kinase) (SPK) (MAPKK-like protein kinase) (Nori-3). [Source:Uniprot/SWISSPROT;Acc:Q96KB
W	B013C02R010	P61457	PCBD1	6.11e-05	0.0012333	29	461.9	563.6	pterin-4 alpha-carbinolamine dehydratase/dimerization cofactor of hepatocyte nuclear factor 1 alpha (TCF1)	Pterin-4-alpha-carbinolamine dehydratase (EC 4.2.1.96) (PHS) (4-alpha- hydroxy-tetrahydropterin dehydratase) (Phenylalanine hydroxylase- stimulating protein) (Pterin carbinolamine dehydratase) (PCD) (Dimerization cofactor of hepatocyte nuclear factor 1-al
W	B046C07R03	P05165	PCCA	0.0013139	0.0081182	211	184.4	431.1	propionyl Coenzyme A carboxylase, alpha polypeptide	Propionyl-CoA carboxylase alpha chain, mitochondrial precursor (EC 6.4.1.3) (PCCase alpha subunit) (Propanoyl-CoA:carbon dioxide ligase alpha subunit). [Source:Uniprot/SWISSPROT;Acc:P05165]
W	B040C06R06	Q08174	PCDH1	0.000564	0.0046356	17631	2571.3	3265.1	protocadherin 1	Protocadherin 1 precursor (Protocadherin 42) (PC42) (Cadherin-like protein 1). [Source:Uniprot/SWISSPROT;Acc:Q08174]
W	B09C016R05	O94913	PCF11	0.0002054	0.0025354	56	355.2	649.9	PCF11, cleavage and polyadenylation factor subunit, homolog (S. cerevisiae)	Pre-mRNA cleavage complex II protein Pcf11 (Fragment). [Source:Uniprot/SWISSPROT;Acc:O94913]
W	B016C09R07	P12004	PCNA	0.0004757	0.0042126	1450	7064.5	3550.9	proliferating cell nuclear antigen	Proliferating cell nuclear antigen (PCNA) (Cyclin). [Source:Uniprot/SWISSPROT;Acc:P12004]
W	B027C05R015	Q96RV3	PCNX	0.0048221	0.0205681	74	150.8	827.2	Pecanex homolog (Drosophila)	Pecanex-like protein 1 (Pecanex homolog). [Source:Uniprot/SWISSPROT;Acc:Q96RV3]
W	B017C022R06	Q15113	PCOLCE	0.0002658	0.0029138	207	1937.8	2546.4	procollagen C-endopeptidase enhancer	Procollagen C-endopeptidase enhancer 1 precursor (Procollagen COOH- terminal proteinase enhancer 1) (Procollagen C-proteinase enhancer 1) (PCPE-1) (Type I procollagen COOH-terminal proteinase enhancer) (Type 1 procollagen C-proteinase enhancer protein). [
W	B020C06R09	Q92824	PCSK5	0.0013566	0.0083351	152	582.6	359.9	proprotein convertase subtilisin/kexin type 5	Proprotein convertase subtilisin/kexin type 5 precursor (EC 3.4.21.-) (Proprotein convertase PC5) (Subtilisin/kexin-like protease PC5) (PC6) (hPC6). [Source:Uniprot/SWISSPROT;Acc:Q92824]
W	B010C023R015	NP_055271	PDCD4	0.0009901	0.0067951	176	1548.1	1011.3	programmed cell death 4 (neoplastic transformation inhibitor)	programmed cell death 4 isoform 1 [Source:RefSeq_peptide;Acc:NP_055271]
W	B040C021R03	Q07343	PDE4B	0.0057249	0.0233179	681	188.6	439.1	phosphodiesterase 4B, cAMP-specific (phosphodiesterase E4 dunce homolog, Drosophila)	cAMP-specific 3',5'-cyclic phosphodiesterase 4B (EC 3.1.4.17) (DPDE4) (PDE32). [Source:Uniprot/SWISSPROT;Acc:Q07343]
W	B02C022R03	NP_149126	PDGFD	0.0043316	0.019204	136	1199.1	847.4	platelet derived growth factor D	platelet derived growth factor D isoform 2 precursor [Source:RefSeq_peptide;Acc:NP_149126]
W	B02C04R02	P09619	PDGFRB	0.0002385	0.0027509	58	337.9	373.9	platelet-derived growth factor receptor, beta polypeptide	Beta platelet-derived growth factor receptor precursor (EC 2.7.1.112) (PDGF-R-beta) (CD140b antigen). [Source:Uniprot/SWISSPROT;Acc:P09619]
W	B010C01R016	NP_006198	PDGFRL	0.0082783	0.0297611	180	410.1	703.4	platelet-derived growth factor receptor-like	platelet-derived growth factor receptor-like protein [Source:RefSeq_peptide;Acc:NP_006198]
W	B044C09R04	P08559	PDHA1	0.0055266	0.0226848	415	186	366.4	pyruvate dehydrogenase (lipoamide) alpha 1	Pyruvate dehydrogenase E1 component alpha subunit, somatic form, mitochondrial precursor (EC 1.2.4.1) (PDHE1-A type I). [Source:Uniprot/SWISSPROT;Acc:P08559]
W	B038C08R01	P13667	PDIA4	0.0030395	0.0148455	337.5	912.05	1211.45	protein disulfide isomerase family A, member 4	Protein disulfide-isomerase A4 precursor (EC 5.3.4.1) (Protein ERp-72) (ERp72). [Source:Uniprot/SWISSPROT;Acc:P13667]
W	B020C010R09	Q15084	PDIA6	0.000345	0.0034068	238	1146.4	1056.1	protein disulfide isomerase family A, member 6	Protein disulfide-isomerase A6 precursor (EC 5.3.4.1) (Protein disulfide isomerase P5) (Thioredoxin domain-containing protein 7). [Source:Uniprot/SWISSPROT;Acc:Q15084]
W	B043C03R03	Q15084	PDIA6	0.0046421	0.0201066	1166	4539.5	3558.8	protein disulfide isomerase family A, member 6	Protein disulfide-isomerase A6 precursor (EC 5.3.4.1) (Protein disulfide isomerase P5) (Thioredoxin domain-containing protein 7). [Source:Uniprot/SWISSPROT;Acc:Q15084]
W	B011C021R015	O00151	PDLIM1	0.0009221	0.0064707	2114	580.6	552.3	PDZ and LIM domain 1 (elfin)	PDZ and LIM domain protein 1 (Elfin) (LIM domain protein CLP-36) (C- terminal LIM domain protein 1). [Source:Uniprot/SWISSPROT;Acc:O00151]
W	B05C02R016	Q53GG5	PDLIM3	1.13e-05	0.0005579	10	134.8	277.3	PDZ and LIM domain 3	PDZ and LIM domain protein 3 (Actinin-associated LIM protein) (Alpha- actinin-2-associated LIM protein). [Source:Uniprot/SWISSPROT;Acc:Q53GG5]
W	B028C03R010	NP_056015	PDS5A	0.0025739	0.013232	93	336.8	335.9	PDS5, regulator of cohesion maintenance, homolog A (S. cerevisiae)	SCC-112 protein [Source:RefSeq_peptide;Acc:NP_056015]
W	B018C021R02	Q96S96	PEBP4	0.0035273	0.0164791	11702	1228.2	2929.6	phosphatidylethanolamine-binding protein 4	PEBP family protein precursor. [Source:Uniprot/SWISSPROT;Acc:Q96S96]
W	B021C02R06	P16284	PECAM1	0.0011892	0.0076204	77	242.4	567.6	platelet/endothelial cell adhesion molecule (CD31 antigen)	Platelet endothelial cell adhesion molecule precursor (PECAM-1) (EndoCAM) (GPIIA') (CD31 antigen). [Source:Uniprot/SWISSPROT;Acc:P16284]
W	B02C016R09	Q9BRX2	PELO	0.0065874	0.0255276	35	191.7	167.3	pelota homolog (Drosophila)	Pelota homolog. [Source:Uniprot/SWISSPROT;Acc:Q9BRX2]
W	B041C013R013	P12955	PEPD	0.0070313	0.0267122	50	200	425.4	peptidase D	Xaa-Pro dipeptidase (EC 3.4.13.9) (X-Pro dipeptidase) (Proline dipeptidase) (Prolidase) (Imidodipeptidase). [Source:Uniprot/SWISSPROT;Acc:P12955]
W	B017C07R06	Q96HA9	PEX11G	0.0032005	0.0154032	282	157.1	329.9	peroxisomal biogenesis factor 11 gamma	Peroxisomal membrane protein 11C (Peroxin-11C) (Peroxisomal biogenesis factor 11C) (PEX11gamma) (Pex11pgamma). [Source:Uniprot/SWISSPROT;Acc:Q96HA9]
W	B046C04R011	P17858	PFKL	0.0071251	0.0268531	25	68.3	99.4	phosphofructokinase, liver	6-phosphofructokinase, liver type (EC 2.7.1.11) (Phosphofructokinase 1) (Phosphohexokinase) (Phosphofructo-1-kinase isozyme B) (PFK-B). [Source:Uniprot/SWISSPROT;Acc:P17858]
W	B026C020R01	P08237	PFKM	1.44e-05	0.00061	56274	2301.4	2893.7	phosphofructokinase, muscle	6-phosphofructokinase, muscle type (EC 2.7.1.11) (Phosphofructokinase 1) (Phosphohexokinase) (Phosphofructo-1-kinase isozyme A) (PFK-A) (Phosphofructokinase-M). [Source:Uniprot/SWISSPROT;Acc:P08237]
W	B028C04R05	P00558	PGK1	0.0004266	0.0039037	15742	3158.7	2122.2	phosphoglycerate kinase 1	Phosphoglycerate kinase 1 (EC 2.7.2.3) (Primer recognition protein 2) (PRP 2). [Source:Uniprot/SWISSPROT;Acc:P00558]
W	B014C016R016	P36871	PGM1	1.61e-05	0.0006538	9214	998.5	554.1	phosphoglucomutase 1	Phosphoglucomutase-1 (EC 5.4.2.2) (Glucose phosphomutase 1) (PGM 1). [Source:Uniprot/SWISSPROT;Acc:P36871]
W	B019C04R019	O00264	PGRMC1	0.0002818	0.0030313	91	587.4	580.4	progesterone receptor membrane component 1	Membrane-associated progesterone receptor component 1 (mPR). [Source:Uniprot/SWISSPROT;Acc:O00264]
W	B010C09R05	Q9UIL8	PHF11	0.0002946	0.0031258	115	654	736.3	PHD finger protein 11	PHD finger protein 11 (BRCA1-C terminus-associated protein) (NY-REN-34 antigen). [Source:Uniprot/SWISSPROT;Acc:Q9UIL8]
W	B018C010R013	Q93100	PHKB	0.0018102	0.010319	5437	1032	1739.1	phosphorylase kinase, beta	Phosphorylase b kinase beta regulatory chain (Phosphorylase kinase beta subunit). [Source:Uniprot/SWISSPROT;Acc:Q93100]
W	B043C03R06	Q16816	PHKG1	0.0002515	0.0028111	1571	245.5	352.4	phosphorylase kinase, gamma 1 (muscle)	Phosphorylase b kinase gamma catalytic chain, skeletal muscle isoform (EC 2.7.1.38) (Phosphorylase kinase gamma subunit 1). [Source:Uniprot/SWISSPROT;Acc:Q16816]
W	B039C018R015	P15735	PHKG2	0.0014216	0.0085845	535	332.9	96.4	phosphorylase kinase, gamma 2 (testis)	Phosphorylase b kinase gamma catalytic chain, testis/liver isoform (EC 2.7.1.38) (PHK-gamma-T) (Phosphorylase kinase gamma subunit 2) (PSK-C3). [Source:Uniprot/SWISSPROT;Acc:P15735]
W	B039C018R05	O14832	PHYH	0.0040034	0.0181835	6912	1330.6	2480.5	phytanoyl-CoA 2-hydroxylase	Phytanoyl-CoA dioxygenase, peroxisomal precursor (EC 1.14.11.18) (Phytanoyl-CoA alpha-hydroxylase) (PhyH) (Phytanic acid oxidase). [Source:Uniprot/SWISSPROT;Acc:O14832]
W	B029C021R015	O75925	PIAS1	0.0028849	0.014285	2152	386.4	643.8	protein inhibitor of activated STAT, 1	Protein inhibitor of activated STAT protein 1 (Gu-binding protein) (GBP) (RNA helicase II-binding protein) (DEAD/H box-binding protein 1). [Source:Uniprot/SWISSPROT;Acc:O75925]
W	B08C020R02	Q8TEQ8	PIGO	0.0010349	0.007032	530	2535.6	2007.5	phosphatidylinositol glycan anchor biosynthesis, class O	Phosphatidylinositol-glycan biosynthesis, class O protein (PIG-O). [Source:Uniprot/SWISSPROT;Acc:Q8TEQ8]
W	B07C024R03	P42336	PIK3CA	0.0001519	0.002142	31	300.9	319.1	phosphoinositide-3-kinase, catalytic, alpha polypeptide	Phosphatidylinositol-4,5-bisphosphate 3-kinase catalytic subunit alpha isoform (EC 2.7.1.153) (PI3-kinase p110 subunit alpha) (PtdIns-3- kinase p110) (PI3K). [Source:Uniprot/SWISSPROT;Acc:P42336]
W	B040C023R09	P61925	PKIA	0.0095053	0.0326501	1233	3303.3	3549.2	protein kinase (cAMP-dependent, catalytic) inhibitor alpha	cAMP-dependent protein kinase inhibitor alpha (PKI-alpha) (cAMP- dependent protein kinase inhibitor, muscle/brain isoform). [Source:Uniprot/SWISSPROT;Acc:P61925]
W	B012C08R011	Q9Y2B9	PKIG	2.5e-06	0.0002908	29	339.7	350.7	protein kinase (cAMP-dependent, catalytic) inhibitor gamma	cAMP-dependent protein kinase inhibitor gamma (PKI-gamma). [Source:Uniprot/SWISSPROT;Acc:Q9Y2B9]
W	B021C07R07	Q9Y2B9	PKIG	2.46e-05	0.0008072	15	149.8	226.8	protein kinase (cAMP-dependent, catalytic) inhibitor gamma	cAMP-dependent protein kinase inhibitor gamma (PKI-gamma). [Source:Uniprot/SWISSPROT;Acc:Q9Y2B9]
W	B022C017R010	P14618	PKM2	1.05e-05	0.0005378	19554	766.7	889.6	pyruvate kinase, muscle	Pyruvate kinase isozymes M1/M2 (EC 2.7.1.40) (Pyruvate kinase muscle isozyme) (Cytosolic thyroid hormone-binding protein) (CTHBP) (THBP1). [Source:Uniprot/SWISSPROT;Acc:P14618]
W	B041C022R015	P14618	PKM2	5.11e-05	0.0011386	7040	403.9	673.6	pyruvate kinase, muscle	Pyruvate kinase isozymes M1/M2 (EC 2.7.1.40) (Pyruvate kinase muscle isozyme) (Cytosolic thyroid hormone-binding protein) (CTHBP) (THBP1). [Source:Uniprot/SWISSPROT;Acc:P14618]
W	B048C06R011	P14618	PKM2	4.11e-05	0.0010123	2529	119	134.4	pyruvate kinase, muscle	Pyruvate kinase isozymes M1/M2 (EC 2.7.1.40) (Pyruvate kinase muscle isozyme) (Cytosolic thyroid hormone-binding protein) (CTHBP) (THBP1). [Source:Uniprot/SWISSPROT;Acc:P14618]
W	B015C06R016	NP_001012991	PLAC9	0.0085487	0.0303046	204	869.6	575.5	placenta-specific 9	placenta-specific 9 [Source:RefSeq_peptide;Acc:NP_001012991]
W	B025C023R014	P51178	PLCD1	0.0080471	0.0293606	178	137.6	332	phospholipase C, delta 1	1-phosphatidylinositol-4,5-bisphosphate phosphodiesterase delta 1 (EC 3.1.4.11) (Phosphoinositide phospholipase C) (PLC-delta-1) (Phospholipase C-delta-1) (PLC-III). [Source:Uniprot/SWISSPROT;Acc:P51178]
W	B025C014R06	Q9H4M7	PLEKHA4	0.0095192	0.0326651	10	85.3	89.8	pleckstrin homology domain containing, family A (phosphoinositide binding specific) member 4	Pleckstrin homology domain-containing family A member 4 (Phosphoinositol 3-phosphate-binding protein 1) (PEPP-1). [Source:Uniprot/SWISSPROT;Acc:Q9H4M7]
W	B09C016R04	Q9HAU0	PLEKHA5	6.49e-05	0.0012782	22	184.7	161.8	pleckstrin homology domain containing, family A member 5	Pleckstrin homology domain-containing family A member 5 (Phosphoinositol 3-phosphate-binding protein 2) (PEPP-2). [Source:Uniprot/SWISSPROT;Acc:Q9HAU0]
W	B04C012R014	Q96AC1	PLEKHC1	0.0030983	0.0150379	888	3523.2	1934.4	pleckstrin homology domain containing, family C (with FERM domain) member 1	Pleckstrin homology domain-containing family C member 1 (Kindlin-2) (Mitogen-inducible gene 2 protein) (Mig-2). [Source:Uniprot/SWISSPROT;Acc:Q96AC1]
W	B033C024R04	Q9NYY3	PLK2	0.0077051	0.0284761	128	470.9	566.1	polo-like kinase 2 (Drosophila)	Serine/threonine-protein kinase PLK2 (EC 2.7.1.37) (Polo-like kinase 1) (PLK-2) (Serine/threonine-protein kinase SNK) (Serum-inducible kinase). [Source:Uniprot/SWISSPROT;Acc:Q9NYY3]
W	B030C03R012	Q02809	PLOD1	0.0084417	0.0300626	55	161.5	197.7	procollagen-lysine 1, 2-oxoglutarate 5-dioxygenase 1	Procollagen-lysine,2-oxoglutarate 5-dioxygenase 1 precursor (EC 1.14.11.4) (Lysyl hydroxylase 1) (LH1). [Source:Uniprot/SWISSPROT;Acc:Q02809]
W	B041C011R07	O00469	PLOD2	0.0058172	0.0235905	34	139.1	141.2	procollagen-lysine, 2-oxoglutarate 5-dioxygenase 2	Procollagen-lysine,2-oxoglutarate 5-dioxygenase 2 precursor (EC 1.14.11.4) (Lysyl hydroxylase 2) (LH2). [Source:Uniprot/SWISSPROT;Acc:O00469]
W	B048C03R019	P13797	PLS3	0.0010311	0.0070133	91	545	498.4	plastin 3 (T isoform)	Plastin-3 (T-plastin). [Source:Uniprot/SWISSPROT;Acc:P13797]
W	B09C017R01	Q9Y4D7	PLXND1	9.57e-05	0.0015864	32	192.5	377.2	plexin D1	Plexin-D1 precursor. [Source:Uniprot/SWISSPROT;Acc:Q9Y4D7]
W	B034C024R013	Q01453	PMP22	0.0005259	0.0044822	257	1290.2	1879.7	peripheral myelin protein 22	Peripheral myelin protein 22 (PMP-22). [Source:Uniprot/SWISSPROT;Acc:Q01453]
W	B023C09R04	P54277	PMS1	2.79e-05	0.0008586	95	636.7	607.7	PMS1 postmeiotic segregation increased 1 (S. cerevisiae)	PMS1 protein homolog 1 (DNA mismatch repair protein PMS1). [Source:Uniprot/SWISSPROT;Acc:P54277]
W	B015C01R014	P11086	PNMT	0.0053691	0.0222218	73	165.6	275.8	phenylethanolamine N-methyltransferase	Phenylethanolamine N-methyltransferase (EC 2.1.1.28) (PNMTase) (Noradrenaline N-methyltransferase). [Source:Uniprot/SWISSPROT;Acc:P11086]
W	B020C019R014	Q9H307	PNN	6.98e-05	0.0013344	26	273.5	226.3	pinin, desmosome associated protein	Pinin (140 kDa nuclear and cell adhesion-related phosphoprotein) (Domain-rich serine protein) (DRS-protein) (DRSP) (Melanoma metastasis clone A protein) (Desmosome-associated protein) (SR-like protein) (Nuclear protein SDK3). [Source:Uniprot/SWISSPROT;Acc
W	B05C03R010	Q13519	PNOC	0.0031626	0.0152738	214	263.7	554	prepronociceptin	Nociceptin precursor [Contains: Neuropeptide 1; Nociceptin (Orphanin FQ) (PPNOC); Neuropeptide 2]. [Source:Uniprot/SWISSPROT;Acc:Q13519]
W	B027C022R04	Q8TCS8	PNPT1	0.0039417	0.0180086	42	309.9	166.2	polyribonucleotide nucleotidyltransferase 1	Polyribonucleotide nucleotidyltransferase 1, mitochondrial precursor (EC 2.7.7.8) (PNPase 1) (Polynucleotide phosphorylase-like protein) (PNPase old-35) (3'-5' RNA exonuclease OLD35). [Source:Uniprot/SWISSPROT;Acc:Q8TCS8]
W	B012C09R01	P56282	POLE2	0.00591225	0.0235446	287.5	685.8	374.4	polymerase (DNA directed), epsilon 2 (p59 subunit)	DNA polymerase epsilon subunit 2 (EC 2.7.7.7) (DNA polymerase II subunit 2) (DNA polymerase epsilon subunit B). [Source:Uniprot/SWISSPROT;Acc:P56282]
W	B012C021R01	Q9NW08	POLR3B	0.0081219	0.0294747	147	355	212.3	polymerase (RNA) III (DNA directed) polypeptide B	DNA-directed RNA polymerase III subunit 127.6 kDa polypeptide (EC 2.7.7.6) (RNA polymerase III subunit 2) (RPC2). [Source:Uniprot/SWISSPROT;Acc:Q9NW08]
W	B022C010R07	Q9H1D9	POLR3F	0.0011389	0.0074088	64	304.4	260.9	polymerase (RNA) III (DNA directed) polypeptide F, 39 kDa	DNA-directed RNA polymerase III 39 kDa polypeptide (EC 2.7.7.6) (RNA polymerase III C39 subunit). [Source:Uniprot/SWISSPROT;Acc:Q9H1D9]
W	B03C05R01	Q15165	PON2	0.00363075	0.0154657	132.5	492.55	366.85	paraoxonase 2	Serum paraoxonase/arylesterase 2 (EC 3.1.1.2) (EC 3.1.8.1) (PON 2) (Serum aryldialkylphosphatase 2) (A-esterase 2) (Aromatic esterase 2). [Source:Uniprot/SWISSPROT;Acc:Q15165]
W	B047C011R015	Q9HBV1	POPDC3	0.0053466	0.0221829	5057	740.2	1461.8	popeye domain containing 3	Popeye domain-containing protein 3 (Popeye protein 3). [Source:Uniprot/SWISSPROT;Acc:Q9HBV1]
W	B022C04R08	P09086	POU2F2	0.0002203	0.0026432	4430	757.4	1098.7	POU domain, class 2, transcription factor 2	POU domain, class 2, transcription factor 2 (Octamer-binding transcription factor 2) (Oct-2) (OTF-2) (Lymphoid-restricted immunoglobulin octamer-binding protein NF-A2). [Source:Uniprot/SWISSPROT;Acc:P09086]
W	B038C019R09	P09086	POU2F2	0.0004482	0.004042	3906	578.6	851.8	POU domain, class 2, transcription factor 2	POU domain, class 2, transcription factor 2 (Octamer-binding transcription factor 2) (Oct-2) (OTF-2) (Lymphoid-restricted immunoglobulin octamer-binding protein NF-A2). [Source:Uniprot/SWISSPROT;Acc:P09086]
W	B09C01R016	O14494	PPAP2A	0.0018659	0.0105223	681	1985.1	3441.7	phosphatidic acid phosphatase type 2A	Lipid phosphate phosphohydrolase 1 (EC 3.1.3.4) (Phosphatidic acid phosphatase 2a) (Phosphatidate phosphohydrolase type 2a) (PAP2a) (PAP- 2a) (PAP2-alpha). [Source:Uniprot/SWISSPROT;Acc:O14494]
W	B030C011R08	Q86W92	PPFIBP1	0.0006295	0.0049318	412	1266.8	422.6	PTPRF interacting protein, binding protein 1 (liprin beta 1)	Liprin-beta-1 (Protein tyrosine phosphatase receptor type f polypeptide-interacting protein-binding protein 1) (PTPRF-interacting protein-binding protein 1) (hSGT2). [Source:Uniprot/SWISSPROT;Acc:Q86W92]
W	B03C022R05	P23284	PPIB	0.0011411	0.0074161	1840	12729.8	9100.7	peptidylprolyl isomerase B (cyclophilin B)	Peptidyl-prolyl cis-trans isomerase B precursor (EC 5.2.1.8) (PPIase) (Rotamase) (Cyclophilin B) (S-cyclophilin) (SCYLP) (CYP-S1). [Source:Uniprot/SWISSPROT;Acc:P23284]
W	B07C022R05	P23284	PPIB	0.0004188	0.0038528	67	534.4	303.3	peptidylprolyl isomerase B (cyclophilin B)	Peptidyl-prolyl cis-trans isomerase B precursor (EC 5.2.1.8) (PPIase) (Rotamase) (Cyclophilin B) (S-cyclophilin) (SCYLP) (CYP-S1). [Source:Uniprot/SWISSPROT;Acc:P23284]
W	B012C013R02	P45877	PPIC	0.0003114	0.0032172	236	1772.4	1013.5	peptidylprolyl isomerase C (cyclophilin C)	Peptidyl-prolyl cis-trans isomerase C (EC 5.2.1.8) (PPIase) (Rotamase) (Cyclophilin C). [Source:Uniprot/SWISSPROT;Acc:P45877]
W	B015C011R014	Q13427	PPIG	5.19e-05	0.0011446	49	796.9	592.6	peptidylprolyl isomerase G (cyclophilin G)	Peptidyl-prolyl cis-trans isomerase G (EC 5.2.1.8) (Peptidyl-prolyl isomerase G) (PPIase G) (Rotamase G) (Cyclophilin G) (Clk-associating RS-cyclophilin) (CARS-cyclophilin) (CARS-Cyp) (SR-cyclophilin) (SRcyp) (SR-cyp) (CASP10). [Source:Uniprot/SWISSPROT;A
W	B034C023R08	Q13427	PPIG	0.0005806	0.0047017	1542	222.5	209.5	peptidylprolyl isomerase G (cyclophilin G)	Peptidyl-prolyl cis-trans isomerase G (EC 5.2.1.8) (Peptidyl-prolyl isomerase G) (PPIase G) (Rotamase G) (Cyclophilin G) (Clk-associating RS-cyclophilin) (CARS-cyclophilin) (CARS-Cyp) (SR-cyclophilin) (SRcyp) (SR-cyp) (CASP10). [Source:Uniprot/SWISSPROT;A
W	B01C023R012	Q13356	PPIL2	0.0003729	0.0035843	31	161	160.9	peptidylprolyl isomerase (cyclophilin)-like 2	Peptidyl-prolyl cis-trans isomerase-like 2 (EC 5.2.1.8) (PPIase) (Rotamase) (Cyclophilin-60) (Cyclophilin-like protein Cyp-60). [Source:Uniprot/SWISSPROT;Acc:Q13356]
W	B034C015R03	NP_624311	PPIL4	0.0006661	0.0051117	51	278.1	218.7	peptidylprolyl isomerase (cyclophilin)-like 4	peptidylprolyl isomerase-like 4 [Source:RefSeq_peptide;Acc:NP_624311]
W	B023C022R09	P62140	PPP1CB	0.0026252	0.0134253	4018	9427.7	4512.5	protein phosphatase 1, catalytic subunit, beta isoform	Serine/threonine-protein phosphatase PP1-beta catalytic subunit (EC 3.1.3.16) (PP-1B). [Source:Uniprot/SWISSPROT;Acc:P62140]
W	B042C03R013	Q96A00	PPP1R14A	0.0020609	0.0111633	227	167.2	439.1	protein phosphatase 1, regulatory (inhibitor) subunit 14A	Protein phosphatase 1 regulatory subunit 14A (17-kDa PKC-potentiated inhibitory protein of PP1) (CPI-17). [Source:Uniprot/SWISSPROT;Acc:Q96A00]
W	B030C018R01	Q13522	PPP1R1A	1.9e-06	0.000264	63824	1650.8	1657.7	protein phosphatase 1, regulatory (inhibitor) subunit 1A	Protein phosphatase inhibitor 1 (IPP-1) (I-1). [Source:Uniprot/SWISSPROT;Acc:Q13522]
W	B05C024R03	Q9Y5P8	PPP2R3B	0.0004701	0.0041954	83	541.2	1001.4	protein phosphatase 2 (formerly 2A), regulatory subunit B'', beta	Serine/threonine-protein phosphatase 2A 48 kDa regulatory subunit B (PP2A, subunit B, PR48 isoform). [Source:Uniprot/SWISSPROT;Acc:Q9Y5P8]
W	B015C024R014	NP_777567	PPP4R2	0.0070342	0.0267122	94	459.5	198.3	protein phosphatase 4, regulatory subunit 2	protein phosphatase 4, regulatory subunit 2 [Source:RefSeq_peptide;Acc:NP_777567]
W	B037C023R015	NP_055877	PPRC1	0.0070348	0.0267122	291	474.7	759.3	peroxisome proliferator-activated receptor gamma, coactivator-related 1	PGC-1 related co-activator [Source:RefSeq_peptide;Acc:NP_055877]
W	B021C016R010	P42785	PRCP	0.0002622	0.0028838	30	118.3	238.7	prolylcarboxypeptidase (angiotensinase C)	Lysosomal Pro-X carboxypeptidase precursor (EC 3.4.16.2) (Prolylcarboxypeptidase) (PRCP) (Proline carboxypeptidase) (Angiotensinase C) (Lysosomal carboxypeptidase C). [Source:Uniprot/SWISSPROT;Acc:P42785]
W	B017C013R09	Q9GZV8	PRDM14	0.0083743	0.0299026	79	100.5	182.1	PR domain containing 14	PR-domain zinc finger protein 14. [Source:Uniprot/SWISSPROT;Acc:Q9GZV8]
W	B031C013R02	Q9Y255	PRELID1	0.0005287	0.0044851	380	2162	1800.5	PRELI domain containing 1	Px19-like protein (25 kDa protein of relevant evolutionary and lymphoid interest) (PRELI). [Source:Uniprot/SWISSPROT;Acc:Q9Y255]
W	B016C020R01	P49642	PRIM1	0.0013187	0.0081382	165	1011.4	710.8	primase, polypeptide 1, 49kDa	DNA primase small subunit (EC 2.7.7.-) (DNA primase 49 kDa subunit) (p49). [Source:Uniprot/SWISSPROT;Acc:P49642]
W	B04C014R016	P54646	PRKAA2	0.0012737	0.0079757	5360	925	675.6	protein kinase, AMP-activated, alpha 2 catalytic subunit	5'-AMP-activated protein kinase catalytic subunit alpha-2 (EC 2.7.1.-) (AMPK alpha-2 chain). [Source:Uniprot/SWISSPROT;Acc:P54646]
W	B05C07R01	Q9UGJ0	PRKAG2	1.9e-05	0.0007202	10	130.8	202.7	protein kinase, AMP-activated, gamma 2 non-catalytic subunit	5'-AMP-activated protein kinase, gamma-2 subunit (AMPK gamma-2 chain) (AMPK gamma2) (H91620p). [Source:Uniprot/SWISSPROT;Acc:Q9UGJ0]
W	B044C09R05	P10644	PRKAR1A	0.0064816	0.0252847	455	1696.8	1870.1	protein kinase, cAMP-dependent, regulatory, type I, alpha (tissue specific extinguisher 1)	cAMP-dependent protein kinase type I-alpha regulatory subunit (Tissue- specific extinguisher 1) (TSE1). [Source:Uniprot/SWISSPROT;Acc:P10644]
W	B012C01R04	NP_659477	PRKCDBP	0.0046534	0.0201364	487	742.1	1522.3	protein kinase C, delta binding protein	protein kinase C, delta binding protein [Source:RefSeq_peptide;Acc:NP_659477]
W	B045C012R02	P14314	PRKCSH	0.0052271	0.0218209	297	115.9	392.2	protein kinase C substrate 80K-H	Glucosidase II beta subunit precursor (Protein kinase C substrate, 60.1 kDa protein, heavy chain) (PKCSH) (80K-H protein). [Source:Uniprot/SWISSPROT;Acc:P14314]
W	B047C019R014	Q15139	PRKD1	0.0002185	0.0026298	52	353.2	477.2	protein kinase D1	Protein kinase D1 (EC 2.7.1.-) (nPKC-D1) (Protein kinase D) (Protein kinase C mu type) (nPKC-mu). [Source:Uniprot/SWISSPROT;Acc:Q15139]
W	B040C021R06	Q6S5B0	PRKDC	0.0001536	0.0021581	106	239.3	539.6	protein kinase, DNA-activated, catalytic polypeptide	DNA-dependent protein kinase catalytic subunit (Fragment). [Source:Uniprot/SPTREMBL;Acc:Q6S5B0]
W	B028C010R07	Q9UKY0	PRND	0.0002614	0.0028796	15	251.5	329.5	prion protein 2 (dublet)	Prion-like protein doppel precursor (PrPLP) (Prion protein 2). [Source:Uniprot/SWISSPROT;Acc:Q9UKY0]
W	B011C09R013	P07225	PROS1	0.0001124	0.0017652	87	741	593.6	protein S (alpha)	Vitamin K-dependent protein S precursor. [Source:Uniprot/SWISSPROT;Acc:P07225]
W	B09C09R07	Q99633	PRPF18	0.0001724	0.0022943	46	242.3	310.5	PRP18 pre-mRNA processing factor 18 homolog (S. cerevisiae)	Pre-mRNA-splicing factor 18 (PRP18 homolog) (hPRP18). [Source:Uniprot/SWISSPROT;Acc:Q99633]
W	B025C04R02	P56730	PRSS12	0.0046149	0.0200584	10	44.5	180.3	protease, serine, 12 (neurotrypsin, motopsin)	Neurotrypsin precursor (EC 3.4.21.-) (Motopsin) (Leydin). [Source:Uniprot/SWISSPROT;Acc:P56730]
W	B048C024R011	Q9BXM0	PRX	0.0020234	0.0110474	32216	6780.7	9138.4	periaxin	Periaxin. [Source:Uniprot/SWISSPROT;Acc:Q9BXM0]
W	B06C012R05	Q9Y617	PSAT1	0.0004089	0.0037923	43	220	306.3	phosphoserine aminotransferase 1	Phosphoserine aminotransferase (EC 2.6.1.52) (PSAT). [Source:Uniprot/SWISSPROT;Acc:Q9Y617]
W	B018C020R02	O75475	PSIP1	0.0001591	0.0021838	223	1711.3	1422.5	PC4 and SFRS1 interacting protein 1	PC4 and SFRS1-interacting protein (Lens epithelium-derived growth factor) (Transcriptional coactivator p75/p52) (Dense fine speckles 70 kDa protein) (DFS 70) (CLL-associated antigen KW-7). [Source:Uniprot/SWISSPROT;Acc:O75475]
W	B037C010R013	P40306	PSMB10	0.0089654	0.0314247	93	49.2	148.9	proteasome (prosome, macropain) subunit, beta type, 10	Proteasome subunit beta type 10 precursor (EC 3.4.25.1) (Proteasome MECl-1) (Macropain subunit MECl-1) (Multicatalytic endopeptidase complex subunit MECl-1). [Source:Uniprot/SWISSPROT;Acc:P40306]
W	B011C07R014	MGI:97803	Ptma	0.0005799	0.0047017	2475	13064.4	14160.2	prothymosin alpha	prothymosin alpha [Source:MarkerSymbol;Acc:MGI:97803]
W	B023C06R01	P21246	PTN	2.9e-06	0.00029165	10	2412.35	1110	pleiotrophin (heparin binding growth factor 8, neurite growth-promoting factor 1)	Pleiotrophin precursor (PTN) (Heparin-binding growth-associated molecule) (HB-GAM) (Heparin-binding growth factor 8) (HBGF-8) (Osteoblast-specific factor 1) (OSF-1) (Heparin-binding neurite outgrowth-promoting factor 1) (HBNF-1) (Heparin-binding brain mit
W	B048C015R03	O75365	PTP4A3	0.0007622	0.0056429	1151	261.1	694.5	protein tyrosine phosphatase type IVA, member 3	Protein tyrosine phosphatase type IVA protein 3 (EC 3.1.3.48) (Protein-tyrosine phosphatase 4a3) (Protein-tyrosine phosphatase of regenerating liver 3) (PRL-3) (PRL-R). [Source:Uniprot/SWISSPROT;Acc:O75365]
W	B032C023R01	Q12923	PTPN13	0.0007137	0.0053707	10	145.6	141.1	protein tyrosine phosphatase, non-receptor type 13 (APO-1/CD95 (Fas)-associated phosphatase)	Tyrosine-protein phosphatase non-receptor type 13 (EC 3.1.3.48) (Protein-tyrosine phosphatase 1E) (PTP-E1) (hPTPE1) (PTP-BAS) (Protein-tyrosine phosphatase PTPL1) (Fas-associated protein-tyrosine phosphatase 1) (FAP-1). [Source:Uniprot/SWISSPROT;Acc:Q1292
W	B040C010R014	Q99952	PTPN18	0.0018831	0.0105759	199	738.8	924.9	protein tyrosine phosphatase, non-receptor type 18 (brain-derived)	Tyrosine-protein phosphatase non-receptor type 18 (EC 3.1.3.48) (Brain-derived phosphatase). [Source:Uniprot/SWISSPROT;Acc:Q99952]
W	B014C06R07	Q15262	PTPRK	0.0039641	0.0180648	124	707.2	562.9	protein tyrosine phosphatase, receptor type, K	Receptor-type tyrosine-protein phosphatase kappa precursor (EC 3.1.3.48) (Protein-tyrosine phosphatase kappa) (R-PTP-kappa). [Source:Uniprot/SWISSPROT;Acc:Q15262]
W	B042C011R015	P28827	PTPRM	0.0098376	0.0335027	265	298.8	593.1	protein tyrosine phosphatase, receptor type, M	Receptor-type tyrosine-protein phosphatase mu precursor (EC 3.1.3.48) (Protein-tyrosine phosphatase mu) (R-PTP-mu). [Source:Uniprot/SWISSPROT;Acc:P28827]
W	B016C09R010	Q15256	PTPRR	0.0005002	0.004329	126	582.2	1104.4	protein tyrosine phosphatase, receptor type, R	Receptor-type tyrosine-protein phosphatase R precursor (EC 3.1.3.48) (Protein-tyrosine phosphatase PCPTP1) (NC-PTPCOM1) (Ch-1PTPase). [Source:Uniprot/SWISSPROT;Acc:Q15256]
W	B035C01R03	Q8TB72	PUM2	0.0098414	0.0335027	246	388.8	127.4	pumilio homolog 2 (Drosophila)	Pumilio homolog 2 (Pumilio-2). [Source:Uniprot/SWISSPROT;Acc:Q8TB72]
W	B046C012R01	P20472	PVALB	0.0001643	0.0022417	507	66.1	289.5	parvalbumin	Parvalbumin alpha. [Source:Uniprot/SWISSPROT;Acc:P20472]
W	B016C016R013	Q9NQS3	PVRL3	0.0006095	0.0048303	401	2756.1	1403	poliovirus receptor-related 3	Poliovirus receptor-related protein 3 precursor (Nectin-3) (CDw113 antigen). [Source:Uniprot/SWISSPROT;Acc:Q9NQS3]
W	B048C018R08	Q96GF5	PXDN	9.45e-05	0.0015703	36	441.8	568.9	peroxidasin homolog (Drosophila)	PXDN protein (Fragment). [Source:Uniprot/SPTREMBL;Acc:Q96GF5]
W	B021C017R04	Q16769	QPCT	0.0002188	0.0026298	24	186.2	294.3	glutaminyl-peptide cyclotransferase (glutaminyl cyclase)	Glutaminyl-peptide cyclotransferase precursor (EC 2.3.2.5) (QC) (Glutaminyl-tRNA cyclotransferase) (Glutaminyl cyclase). [Source:Uniprot/SWISSPROT;Acc:Q16769]
W	B09C01R02	P62820	RAB1A	0.0080811	0.029437	417	1878.2	2308.6	RAB1A, member RAS oncogene family	Ras-related protein Rab-1A (YPT1-related protein). [Source:Uniprot/SWISSPROT;Acc:P62820]
W	B027C019R04	P51157	RAB28	0.0058347	0.0235905	282	1029.4	775.2	RAB28, member RAS oncogene family	Ras-related protein Rab-28 (Rab-26). [Source:Uniprot/SWISSPROT;Acc:P51157]
W	B030C015R06	Q9BZG1	RAB34	0.0003239	0.0032787	95	538.4	406.8	RAB34, member RAS oncogene family	Ras-related protein Rab-34 (Rab-39) (Ras-related protein Rah). [Source:Uniprot/SWISSPROT;Acc:Q9BZG1]
W	B028C04R09	Q15042	RAB3GAP1	0.001434	0.0086377	79	286.2	184.7	RAB3 GTPase activating protein subunit 1 (catalytic)	Rab3 GTPase-activating protein catalytic subunit (RAB3 GTPase- activating protein 130 kDa subunit) (Rab3-GAP p130) (Rab3-GAP). [Source:Uniprot/SWISSPROT;Acc:Q15042]
W	B037C017R08	Q96QF0	RAB3IP	0.0001147	0.001781	46	278.9	434.6	RAB3A interacting protein (rabin3)	RAB3A-interacting protein (Rabin-3) (SSX2-interacting protein). [Source:Uniprot/SWISSPROT;Acc:Q96QF0]
W	B043C04R013	P61018	RAB4B	0.0053342	0.0221701	639	183.5	334.2	RAB4B, member RAS oncogene family	Ras-related protein Rab-4B. [Source:Uniprot/SWISSPROT;Acc:P61018]
W	B025C09R016	P20339	RAB5A	0.0032126	0.0154398	121	273.7	471.8	RAB5A, member RAS oncogene family	Ras-related protein Rab-5A. [Source:Uniprot/SWISSPROT;Acc:P20339]
W	B019C02R019	P51151	RAB9A	0.0013624	0.0083483	208	833.7	708.3	RAB9A, member RAS oncogene family	Ras-related protein Rab-9A (Rab-9). [Source:Uniprot/SWISSPROT;Acc:P51151]
W	B019C014R05	NP_036329	RABGAP1	0.0086964	0.0307171	649	297.2	235.8	RAB GTPase activating protein 1	RAB GTPase activating protein 1 [Source:RefSeq_peptide;Acc:NP_036329]
W	B039C01R016	Q92696	RABGGTA	0.0020491	0.0111346	1704	181.4	175.7	Rab geranylgeranyltransferase, alpha subunit	Geranylgeranyl transferase type II alpha subunit (EC 2.5.1.60) (Rab geranylgeranyltransferase alpha subunit) (Rab geranyl- geranyltransferase alpha subunit) (Rab GG transferase alpha) (Rab GGTase alpha). [Source:Uniprot/SWISSPROT;Acc:Q92696]
W	B021C019R015	NP_073614	RABL5	0.0058288	0.0235905	52	136.9	170.4	RAB, member RAS oncogene family-like 5	RAB, member RAS oncogene family-like 5 [Source:RefSeq_peptide;Acc:NP_073614]
W	B026C09R010	NP_037409	RACGAP1	0.0005566	0.0046023	10	105.5	77.2	Rac GTPase activating protein 1	Rac GTPase activating protein 1 [Source:RefSeq_peptide;Acc:NP_037409]
W	B015C08R03	O75943	RAD17	0.0001002	0.0016257	11	156.1	122.7	RAD17 homolog (S. pombe)	Cell cycle checkpoint protein RAD17 (hRad17) (RF-C/activator 1 homolog). [Source:Uniprot/SWISSPROT;Acc:O75943]
W	B039C09R02	P54725	RAD23A	0.0008037	0.005843	1016	243	262	RAD23 homolog A (S. cerevisiae)	UV excision repair protein RAD23 homolog A (hHR23A). [Source:Uniprot/SWISSPROT;Acc:P54725]
W	B037C010R010	Q96B01	RAD51AP1	7.67e-05	0.0013963	10	63.3	109.8	RAD51 associated protein 1	RAD51-associated protein 1 (RAD51-interacting protein). [Source:Uniprot/SWISSPROT;Acc:Q96B01]
W	B047C016R016	Q92698	RAD54L	5.61e-05	0.0011795	1254	81.5	87.4	RAD54-like (S. cerevisiae)	DNA repair and recombination protein RAD54-like (EC 3.6.1.-) (RAD54 homolog) (hRAD54) (hHR54). [Source:Uniprot/SWISSPROT;Acc:Q92698]
W	B03C021R03	P43487	RANBP1	0.0069691	0.0266302	932	2814.8	1966.8	RAN binding protein 1	Ran-specific GTPase-activating protein (Ran-binding protein 1) (RanBP1). [Source:Uniprot/SWISSPROT;Acc:P43487]
W	B025C014R05	Q9Y3L5	RAP2C	3.6e-06	0.0003088	63	1299.8	1857.4	RAP2C, member of RAS oncogene family	Ras-related protein Rap-2c precursor. [Source:Uniprot/SWISSPROT;Acc:Q9Y3L5]
W	B023C03R011	P10826	RARB	0.0002361	0.0027371	26	182.1	91.6	retinoic acid receptor, beta	Retinoic acid receptor beta (RAR-beta) (RAR-epsilon) (HBV-activated protein). [Source:Uniprot/SWISSPROT;Acc:P10826]
W	B035C013R08	P49788	RARRES1	0.0062822	0.0247604	49	258.4	141.3	retinoic acid receptor responder (tazarotene induced) 1	Retinoic acid receptor responder protein 1 (Tazarotene-induced gene 1 protein) (RAR-responsive protein TIG1). [Source:Uniprot/SWISSPROT;Acc:P49788]
W	B026C07R019	Q99969	RARRES2	0.0021406	0.0115313	608	1889.8	3168.3	retinoic acid receptor responder (tazarotene induced) 2	Retinoic acid receptor responder protein 2 precursor (Tazarotene- induced gene 2 protein) (RAR-responsive protein TIG2). [Source:Uniprot/SWISSPROT;Acc:Q99969]
W	B024C010R07	P50749	RASSF2	0.0047381	0.0203235	34	284.5	20.2	Ras association (RalGDS/AF-6) domain family 2	Ras association domain-containing protein 2. [Source:Uniprot/SWISSPROT;Acc:P50749]
W	B04C06R016	NP_114412	RASSF4	0.0002772	0.0029912	25	199.1	165.6	Ras association (RalGDS/AF-6) domain family member 4	Ras association domain family 4 isoform a [Source:RefSeq_peptide;Acc:NP_114412]
W	B06C018R05	Q9HCJ3	RAVER2	0.0048037	0.0205151	29	121.8	120.5	ribonucleoprotein, PTB-binding 2	Protein raver-2. [Source:Uniprot/SWISSPROT;Acc:Q9HCJ3]
W	B08C015R04	NP_061173	RBBP6	0.0009544	0.0066296	159	1127.2	912.1	retinoblastoma binding protein 6	retinoblastoma-binding protein 6 isoform 2 [Source:RefSeq_peptide;Acc:NP_061173]
W	B024C022R010	Q9NTZ6	RBM12	0.000152	0.002142	18	209.6	209.2	RNA binding motif protein 12	RNA-binding protein 12 (RNA-binding motif protein 12) (SH3/WW domain anchor protein in the nucleus) (SWAN). [Source:Uniprot/SWISSPROT;Acc:Q9NTZ6]
W	B012C06R015	P49756	RBM25	0.0015762	0.009258	471	3018.1	2709.6	RNA binding motif protein 25	Probable RNA-binding protein 25 (RNA-binding motif protein 25) (RNA- binding region-containing protein 7) (Protein S164). [Source:Uniprot/SWISSPROT;Acc:P49756]
W	B08C05R016	P42696	RBM34	0.0006288	0.0049318	629	3555.2	2441.3	RNA binding motif protein 34	RNA-binding protein 34 (RNA-binding motif protein 34). [Source:Uniprot/SWISSPROT;Acc:P42696]
W	B040C09R03	Q8TDM3	RBMS1	0.0004324	0.0039385	240	2027.4	2732.8	RNA binding motif, single stranded interacting protein 1	Protein C2orf12 (Cervical cancer oncogene 4) (HCC-4). [Source:Uniprot/SWISSPROT;Acc:Q8TDM3]
W	B039C014R07	P09455	RBP1	3e-07	0.0001806	17	519.8	538.4	retinol binding protein 1, cellular	Retinol-binding protein I, cellular (Cellular retinol-binding protein) (CRBP). [Source:Uniprot/SWISSPROT;Acc:P09455]
W	B020C05R06	O95199	RCBTB2	0.0004662	0.0041769	141	925.5	759.6	regulator of chromosome condensation (RCC1) and BTB (POZ) domain containing protein 2	RCC1 and BTB domain-containing protein 2 (Regulator of chromosome condensation and BTB domain-containing protein 2) (Chromosome condensation 1-like) (CHC1-L) (RCC1-like G exchanging factor). [Source:Uniprot/SWISSPROT;Acc:O95199]
W	B010C021R03	Q15293	RCN1	7.25e-05	0.0013632	1143	147.2	204.3	reticulocalbin 1, EF-hand calcium binding domain	Reticulocalbin-1 precursor. [Source:Uniprot/SWISSPROT;Acc:Q15293]
W	B06C021R03	Q15293	RCN1	0.000764	0.005647	10	331	183.3	reticulocalbin 1, EF-hand calcium binding domain	Reticulocalbin-1 precursor. [Source:Uniprot/SWISSPROT;Acc:Q15293]
W	B01C014R06	Q96D15	RCN3	0.000717	0.0053897	42	657.4	793.6	reticulocalbin 3, EF-hand calcium binding domain	Reticulocalbin-3 precursor (EF-hand calcium-binding protein RLP49). [Source:Uniprot/SWISSPROT;Acc:Q96D15]
W	B01C016R011	P35241	RDX	0.0070562	0.0267407	70	297.5	270.5	radixin	Radixin. [Source:Uniprot/SWISSPROT;Acc:P35241]
W	B016C07R06	P46063	RECQL	3.54e-05	0.0009371	52	510.2	399.9	RecQ protein-like (DNA helicase Q1-like)	ATP-dependent DNA helicase Q1 (EC 3.6.1.-) (DNA-dependent ATPase Q1). [Source:Uniprot/SWISSPROT;Acc:P46063]
W	B07C016R010	P46063	RECQL	9.81e-05	0.001603	33	387.2	173.5	RecQ protein-like (DNA helicase Q1-like)	ATP-dependent DNA helicase Q1 (EC 3.6.1.-) (DNA-dependent ATPase Q1). [Source:Uniprot/SWISSPROT;Acc:P46063]
W	B015C010R016	Q6NUK4	REEP3	0.0002405	0.0027509	107	753.7	520.7	Receptor accessory protein 3	Receptor expression-enhancing protein 3. [Source:Uniprot/SWISSPROT;Acc:Q6NUK4]
W	B033C06R07	O75628	REM1	0.0051294	0.0215309	59	216.6	391.7	RAS (RAD and GEM)-like GTP-binding 1	GTP-binding protein REM 1 (Rad and Gem-like GTP-binding protein 1) (GTPase-regulating endothelial cell sprouting). [Source:Uniprot/SWISSPROT;Acc:O75628]
W	B039C019R013	Q8WZ73	RFFL	0.0051946	0.0217299	920	318.7	178.9	ring finger and FYVE-like domain containing 1	Rififylin (RING finger and FYVE-like domain-containing protein 1) (FYVE-RING finger protein Sakura) (Fring) (Caspases-8 and -10- associated RING finger protein 2) (CARP-2) (Caspase regulator CARP2) (RING finger protein 189) (RING finger protein 34-like).
W	B027C02R02	NP_689505	RG9MTD2	3.6e-06	0.0003088	116	1479.5	1008.9	RNA (guanine-9-) methyltransferase domain containing 2	RNA (guanine-9-) methyltransferase domain containing 2 [Source:RefSeq_peptide;Acc:NP_689505]
W	B042C021R07	XP_225396	RGD1560511	0.0003953	0.0037062	60	206.5	276.6	similar to Vps41 protein	PREDICTED: similar to Vps41 protein [Source:RefSeq_peptide_predicted;Acc:XP_225396]
W	B041C03R08	XP_574375	RGD1563892	0.0020485	0.0111346	37	28.9	81.3	similar to MGC15476 protein	PREDICTED: similar to MGC15476 protein [Source:RefSeq_peptide_predicted;Acc:XP_574375]
W	B036C05R011	P41220	RGS2	9.4e-06	0.0004962	21	569.9	379	regulator of G-protein signalling 2, 24kDa	Regulator of G-protein signaling 2 (RGS2) (G0/G1 switch regulatory protein 8). [Source:Uniprot/SWISSPROT;Acc:P41220]
W	B035C02R03	P62745	RHOB	0.0034549	0.0162738	53	287.6	212	ras homolog gene family, member B	Rho-related GTP-binding protein RhoB precursor (H6). [Source:Uniprot/SWISSPROT;Acc:P62745]
W	B01C09R016	NP_068751	RIC8A	0.0015002	0.0088834	41	111.9	396.2	resistance to inhibitors of cholinesterase 8 homolog A (C. elegans)	resistance to inhibitors of cholinesterase 8 homolog A [Source:RefSeq_peptide;Acc:NP_068751]
W	B08C04R012	XP_036936	RIMBP3B	4.69e-05	0.0010874	65377	5537.4	9540.2	RIMS binding protein 3B	PREDICTED: similar to Peripheral-type benzodiazepine receptor-associated protein 1 (PRAX-1) (Peripheral benzodiazepine receptor interacting protein) (PBR-IP) (RIM binding protein 1) (RIM-BP1) [Source:RefSeq_peptide_predicted;Acc:XP_036936]
W	B04C010R015	O14730	RIOK3	0.0015783	0.009258	265	943.9	654.5	RIO kinase 3 (yeast)	Serine/threonine-protein kinase RIO3 (EC 2.7.1.37) (RIO kinase 3) (sudD homolog). [Source:Uniprot/SWISSPROT;Acc:O14730]
W	B023C012R07	O43353	RIPK2	0.0027218	0.0137553	133	815.6	727	receptor-interacting serine-threonine kinase 2	Receptor-interacting serine/threonine-protein kinase 2 (EC 2.7.1.37) (RIP-like-interacting CLARP kinase) (Receptor-interacting protein 2) (RIP-2) (CARD-containing interleukin-1 beta-converting enzyme- associated kinase) (CARD-containing IL-1 beta ICE-kina
W	B04C020R016	Q92963	RIT1	5.55e-05	0.001172	25	262.6	173.6	Ras-like without CAAX 1	GTP-binding protein Rit1 (Ras-like protein expressed in many tissues) (Ras-like without CAAX protein 1). [Source:Uniprot/SWISSPROT;Acc:Q92963]
W	B031C023R02	O00584	RNASET2	7.25e-05	0.0013632	21	223.1	183.8	ribonuclease T2	Ribonuclease T2 precursor (EC 3.1.27.-) (Ribonuclease 6). [Source:Uniprot/SWISSPROT;Acc:O00584]
W	B040C018R011	Q9NUY9	RNF17	0.0002414	0.0027509	10	108.8	100.1	ring finger protein 17	Tudor domain-containing protein 4. [Source:Uniprot/SWISSPROT;Acc:Q9NUY9]
W	B023C08R05	MGI:1919066	Rnf180	0.0030595	0.0149235	62	310.1	185.9	ring finger protein 180	ring finger protein 180 [Source:MarkerSymbol;Acc:MGI:1919066]
W	B017C015R011	Q9NV58	RNF19	0.0003999	0.0037391	31	186	225.5	ring finger protein 19	RING finger protein 19 (Dorfin) (Double ring-finger protein) (p38 protein). [Source:Uniprot/SWISSPROT;Acc:Q9NV58]
W	B041C016R010	Q99496	RNF2	8.19e-05	0.0014562	48	317.9	520	ring finger protein 2	RING finger protein 2 (RING finger protein 1B) (RING finger protein BAP-1) (DinG protein) (Huntingtin-interacting protein 2-interacting protein 3) (HIP2-interacting protein 3). [Source:Uniprot/SWISSPROT;Acc:Q99496]
W	B025C024R05	Q6GVH0	rnpc2	0.0003373	0.0033647	62	447	499.2	RNA-binding region (RNP1, RRM) containing 2	RNA-binding region containing protein 2. [Source:Uniprot/SPTREMBL;Acc:Q6GVH0]
W	B011C03R03	O75116	ROCK2	0.0057546	0.0234107	206	700	687.4	Rho-associated, coiled-coil containing protein kinase 2	Rho-associated protein kinase 2 (EC 2.7.1.37) (Rho-associated, coiled- coil-containing protein kinase 2) (p164 ROCK-2) (Rho kinase 2). [Source:Uniprot/SWISSPROT;Acc:O75116]
W	B036C021R06	Q5VXS7	RP11-11C5.2	0.0016457	0.0095554	37	223.8	231.2	similar to RIKEN cDNA 2410129H14	OTTHUMP00000018497. [Source:Uniprot/SPTREMBL;Acc:Q5VXS7]
W	B043C023R07	Q5W187	RP11-218C14.6	0.0006155	0.0048608	18	135.6	101.3	cystatin pseudogene	OTTHUMP00000030438. [Source:Uniprot/SPTREMBL;Acc:Q5W187]
W	B03C018R05	Q5T256	RP11-297I6.1	0.0005982	0.0047738	180	1082.3	1031.7	arginine and glutamate rich 1	OTTHUMP00000018685 (Fragment). [Source:Uniprot/SPTREMBL;Acc:Q5T256]
W	B036C022R015	NP_056263	RP11-529I10.4	0.0095146	0.0326651	949	370.2	403.5	deleted in a mouse model of primary ciliary dyskinesia	DPCD protein [Source:RefSeq_peptide;Acc:NP_056263]
W	B033C09R015	Q5T4T1	RP11-679B17.1	0.0038155	0.017539	1386	1514.6	5206.7	hypothetical LOC100113407	Novel protein. [Source:Uniprot/SPTREMBL;Acc:Q5T4T1]
W	B041C018R01	Q9BVL4	RP3-402G11.5	0.0014475	0.0086837	275	74	166.8	selenoprotein O	Selenoprotein O. [Source:Uniprot/SWISSPROT;Acc:Q9BVL4]
W	B039C023R012	Q5T8I0	RP3-405J24.3	0.0053399	0.0221704	1430	4610.7	4451	cytochrome c oxidase subunit VIa polypeptide 1 pseudogene 2	OTTHUMP00000016319. [Source:Uniprot/SPTREMBL;Acc:Q5T8I0]
W	B022C08R01	P35244	RPA3	0.0032404	0.0155532	770	3596.45	2427.05	replication protein A3, 14kDa	Replication protein A 14 kDa subunit (RP-A) (RF-A) (Replication factor-A protein 3) (p14). [Source:Uniprot/SWISSPROT;Acc:P35244]
W	B024C017R03	P49247	RPIA	0.0013689	0.0083732	511	146.1	147.7	ribose 5-phosphate isomerase A (ribose 5-phosphate epimerase)	Ribose-5-phosphate isomerase (EC 5.3.1.6) (Phosphoriboisomerase). [Source:Uniprot/SWISSPROT;Acc:P49247]
W	B014C016R01	P39023	RPL3	0.0003178	0.0029043	2497	34156.5	23615.2	ribosomal protein L3	60S ribosomal protein L3 (HIV-1 TAR RNA-binding protein B) (TARBP-B). [Source:Uniprot/SWISSPROT;Acc:P39023]
W	B035C019R06	Q92901	RPL3L	0.0087201	0.0307376	4199	311	940	ribosomal protein L3-like	60S ribosomal protein L3-like. [Source:Uniprot/SWISSPROT;Acc:Q92901]
W	B046C014R08	P62277	RPS13	0.0034213	0.0161488	37385	23711.7	51748.9	ribosomal protein S13	40S ribosomal protein S13. [Source:Uniprot/SWISSPROT;Acc:P62277]
W	B033C012R019	NP_919307	RPS19BP1	0.006086	0.0242275	566	1148.3	2096.2	ribosomal protein S19 binding protein 1	S19 binding protein [Source:RefSeq_peptide;Acc:NP_919307]
W	B026C014R09	P23396	RPS3	0.0023136	0.0122517	1467	431.7	371.2	ribosomal protein S3	40S ribosomal protein S3. [Source:Uniprot/SWISSPROT;Acc:P23396]
W	B017C023R07	Q6XPR3	RPTN	0.0077469	0.028569	321	1210.6	875.8	repetin	Repetin. [Source:Uniprot/SWISSPROT;Acc:Q6XPR3]
W	B042C011R013	P55042	RRAD	0.0041045	0.018508	2369	416	930.3	Ras-related associated with diabetes	GTP-binding protein RAD (RAS associated with diabetes) (RAD1). [Source:Uniprot/SWISSPROT;Acc:P55042]
W	B027C05R03	P31350	RRM2	0.0009463	0.0065867	42	244.7	154.5	ribonucleotide reductase M2 polypeptide	Ribonucleoside-diphosphate reductase M2 subunit (EC 1.17.4.1) (Ribonucleotide reductase small subunit) (Ribonucleotide reductase small chain). [Source:Uniprot/SWISSPROT;Acc:P31350]
W	B06C016R04	Q96T23	RSF1	0.0050592	0.0212623	90	431.7	383	remodeling and spacing factor 1	Hepatitis B virus X-associated protein (HBV pX-associated protein 8) (Remodeling and spacing factor 1) (Rsf-1) (p325 subunit of RSF chromatin remodelling complex). [Source:Uniprot/SWISSPROT;Acc:Q96T23]
W	B08C013R04	Q96IZ7	RSRC1	8.91e-05	0.0015326	85	696.7	404.7	arginine/serine-rich coiled-coil 1	Arginine/serine-rich coiled coil protein 1. [Source:Uniprot/SWISSPROT;Acc:Q96IZ7]
W	B04C015R011	Q15404	RSU1	0.0069951	0.0266708	384	1055.6	807.1	Ras suppressor protein 1	Ras suppressor protein 1 (Rsu-1) (RSP-1). [Source:Uniprot/SWISSPROT;Acc:Q15404]
W	B046C011R06	Q86UN3	RTN4RL2	0.0041125	0.0185319	226	38.3	92.6	reticulon 4 receptor-like 2	Reticulon-4 receptor-like 2 precursor (Nogo-66 receptor homolog 1) (Nogo-66 receptor-related protein 2) (NgR2) (Nogo receptor-like 3). [Source:Uniprot/SWISSPROT;Acc:Q86UN3]
W	B042C08R09	Q5TC48	rufy2	0.0045487	0.0198712	161	181	403.8	RUN and FYVE domain containing 2	RUN and FYVE domain containing 2. [Source:Uniprot/SPTREMBL;Acc:Q5TC48]
W	B047C012R07	Q06455	RUNX1	0.002534	0.0130758	108	287.6	490	runt-related transcription factor 1 (acute myeloid leukemia 1; aml1 oncogene)	Protein CBFA2T1 (Protein MTG8) (Protein ETO) (Eigth twenty one protein) (Cyclin D-related protein) (Zinc finger MYND domain- containing protein 2). [Source:Uniprot/SWISSPROT;Acc:Q06455]
W	B013C06R08	Q13950	RUNX2	0.0070919	0.0267869	35	87.5	197.6	runt-related transcription factor 2	Runt-related transcription factor 2 (Core-binding factor, alpha 1 subunit) (CBF-alpha 1) (Acute myeloid leukemia 3 protein) (Oncogene AML-3) (Polyomavirus enhancer-binding protein 2 alpha A subunit) (PEBP2-alpha A) (PEA2-alpha A) (SL3-3 enhancer factor 1
W	B017C022R016	P23297	S100A1	0.0002869	0.0030718	1128	212.6	503.6	S100 calcium binding protein A1	S-100 protein, alpha chain (S100 calcium-binding protein A1). [Source:Uniprot/SWISSPROT;Acc:P23297]
W	B042C022R016	P60903	S100A10	0.0011493	0.0074535	1110	5676.7	6524.6	S100 calcium binding protein A10	Calpactin I light chain (S100 calcium-binding protein A10) (p10 protein) (p11) (Cellular ligand of annexin II). [Source:Uniprot/SWISSPROT;Acc:P60903]
W	B026C03R017	NM_001004045.1	S100A11	0.0003757	0.0036012	387	3486.8	2939.6	S100C protein	S100C protein
W	B046C022R016	P31949	S100A11	0.0046814	0.0202032	306	2552.3	2242.4	S100 calcium binding protein A11	Calgizzarin (S100 calcium-binding protein A11) (S100C protein) (MLN 70). [Source:Uniprot/SWISSPROT;Acc:P31949]
W	B046C021R016	P06703	S100A6	0.0004064	0.0037793	90	47.6	266.3	S100 calcium binding protein A6	Calcyclin (Prolactin receptor-associated protein) (PRA) (Growth factor-inducible protein 2A9) (S100 calcium-binding protein A6) (MLN 4). [Source:Uniprot/SWISSPROT;Acc:P06703]
W	B031C022R05	P04271	S100B	0.003884	0.0177943	136	412.2	626.8	S100 calcium binding protein B	S-100 calcium-binding protein beta subunit (S-100 protein, beta chain). [Source:Uniprot/SWISSPROT;Acc:P04271]
W	B022C03R015	MGI:1933169	Sacm1l	0.0011446	0.0074318	67	448.2	263.2	SAC1 (suppressor of actin mutations 1, homolog)-like (S. cerevisiae)	SAC1 (suppressor of actin mutations 1, homolog)-like (S. cerevisiae) [Source:MarkerSymbol;Acc:MGI:1933169]
W	B041C014R013	Q9UBT2	SAE2	0.0083566	0.0298705	21	111.2	109.3	SUMO1 activating enzyme subunit 2	Ubiquitin-like 1-activating enzyme E1B (SUMO-1-activating enzyme subunit 2) (Anthracycline-associated resistance ARX). [Source:Uniprot/SWISSPROT;Acc:Q9UBT2]
W	B017C015R07	NP_997389	SAMD12	0.0018981	0.010607	416	191.5	502.1	sterile alpha motif domain containing 12	sterile alpha motif domain containing 12 [Source:RefSeq_peptide;Acc:NP_997389]
W	B044C010R04	Q5K651	SAMD9	0.0027812	0.0138817	30	158.1	180.9	sterile alpha motif domain containing 9	Sterile alpha motif domain-containing protein 9. [Source:Uniprot/SWISSPROT;Acc:Q5K651]
W	B046C017R05	NP_078908	SAP30L	0.0009897	0.0067951	148	206.6	497.5	SAP30-like	Sin3A associated protein p30-like [Source:RefSeq_peptide;Acc:NP_078908]
W	B012C08R05	Q9Y6B6	SAR1B	0.0062437	0.0246693	19794	6040.8	5094.3	SAR1 gene homolog B (S. cerevisiae)	GTP-binding protein SAR1b (GTBPB). [Source:Uniprot/SWISSPROT;Acc:Q9Y6B6]
W	B017C01R017	P49591	SARS	0.0096875	0.0330937	593	169.6	312.2	seryl-tRNA synthetase	Seryl-tRNA synthetase (EC 6.1.1.11) (Serine--tRNA ligase) (SerRS). [Source:Uniprot/SWISSPROT;Acc:P49591]
W	B046C012R016	O43290	SART1	0.0095048	0.0326501	280	113.5	205.6	squamous cell carcinoma antigen recognized by T cells	U4/U6.U5 tri-snRNP-associated protein 1 (U4/U6.U5 tri-snRNP-associated 110 kDa protein) (Squamous cell carcinoma antigen recognized by T cells 1) (SART-1) (hSART-1) (hSnu66). [Source:Uniprot/SWISSPROT;Acc:O43290]
W	B034C02R019	P21673	SAT1	5.54e-05	0.001172	241	1845.9	3539.3	spermidine/spermine N1-acetyltransferase 1	Diamine acetyltransferase 1 (EC 2.3.1.57) (Spermidine/spermine N(1)- acetyltransferase 1) (SSAT) (SSAT-1) (Putrescine acetyltransferase) (Polyamine N-acetyltransferase 1). [Source:Uniprot/SWISSPROT;Acc:P21673]
W	B029C01R012	O95248	SBF1	0.0013392	0.0082504	2297	470.4	822.2	SET binding factor 1	SET-binding factor 1 (Sbf1) (Myotubularin-related protein 5). [Source:Uniprot/SWISSPROT;Acc:O95248]
W	B07C010R011	NP_940940	SBSN	0.0081081	0.0294677	49	106.6	146.9	suprabasin	suprabasin [Source:RefSeq_peptide;Acc:NP_940940]
W	B012C023R012	Q15800	SC4MOL	0.0003104	0.0032172	108	1090.9	363.2	sterol-C4-methyl oxidase-like	C-4 methylsterol oxidase (EC 1.14.13.72) (Methylsterol monooxygenase). [Source:Uniprot/SWISSPROT;Acc:Q15800]
W	B036C017R06	Q92791	SC65	5.3e-06	0.0003674	26	579.4	550.3	synaptonemal complex protein SC65	Nucleolar autoantigen No55. [Source:Uniprot/SWISSPROT;Acc:Q92791]
W	B03C017R015	NP_932347	SCML4	6.1e-06	0.0003949	30073	896.2	1429.9	sex comb on midleg-like 4 (Drosophila)	sex comb on midleg-like 4 [Source:RefSeq_peptide;Acc:NP_932347]
W	B026C020R08	O75880	SCO1	0.001083	0.0072091	33	282.5	217.5	SCO cytochrome oxidase deficient homolog 1 (yeast)	SCO1 protein homolog, mitochondrial precursor. [Source:Uniprot/SWISSPROT;Acc:O75880]
W	B042C07R04	P22307	SCP2	0.0004476	0.0040419	246	974.2	1431.6	sterol carrier protein 2	Nonspecific lipid-transfer protein, mitochondrial precursor (EC 2.3.1.176) (Propanoyl-CoA C-acyltransferase) (NSL-TP) (Sterol carrier protein 2) (SCP-2) (Sterol carrier protein X) (SCP-X) (SCP- chi) (SCPX). [Source:Uniprot/SWISSPROT;Acc:P22307]
W	B041C012R06	Q14160	SCRIB	0.0023401	0.012373	1357	324.6	602.7	scribbled homolog (Drosophila)	LAP4 protein (Scribble homolog protein) (hScrib). [Source:Uniprot/SWISSPROT;Acc:Q14160]
W	B045C04R010	Q9NQ03	SCRT2	0.0092641	0.032052	10	18.8	53.1	scratch homolog 2, zinc finger protein (Drosophila)	Transcriptional repressor scratch 2 (Scratch homolog 2 zinc finger protein). [Source:Uniprot/SWISSPROT;Acc:Q9NQ03]
W	B04C06R09	NP_066025	SCUBE2	0.0097154	0.033156	131	476.1	347.4	signal peptide, CUB domain, EGF-like 2	CEGP1 protein [Source:RefSeq_peptide;Acc:NP_066025]
W	B027C020R04	Q12904	SCYE1	0.005515	0.0226553	2882	5888	10947.3	small inducible cytokine subfamily E, member 1 (endothelial monocyte-activating)	Multisynthetase complex auxiliary component p43 [Contains: Endothelial monocyte-activating polypeptide 2 (EMAP-II) (Small inducible cytokine subfamily E member 1)]. [Source:Uniprot/SWISSPROT;Acc:Q12904]
W	B037C08R010	P34741	SDC2	0.0002752	0.002979	65	501.8	697.7	syndecan 2	Syndecan-2 precursor (Fibroglycan) (Heparan sulfate proteoglycan core protein) (HSPG) (SYND2). [Source:Uniprot/SWISSPROT;Acc:P34741]
W	B043C013R07	O00560	SDCBP	0.0044788	0.0196448	472	1873.8	1074.3	syndecan binding protein (syntenin)	Syntenin-1 (Syndecan-binding protein 1) (Melanoma differentiation- associated protein 9) (MDA-9) (Scaffold protein Pbp1) (Pro-TGF-alpha cytoplasmic domain-interacting protein 18) (TACIP18). [Source:Uniprot/SWISSPROT;Acc:O00560]
W	B07C014R014	NP_005860	SDCCAG10	8.56e-05	0.0014977	35	494.9	308.6	serologically defined colon cancer antigen 10	serologically defined colon cancer antigen 10 [Source:RefSeq_peptide;Acc:NP_005860]
W	B04C016R06	P21912	SDHB	0.0084636	0.0300806	19830	5987.5	6166.7	succinate dehydrogenase complex, subunit B, iron sulfur (Ip)	Succinate dehydrogenase [ubiquinone] iron-sulfur protein, mitochondrial precursor (EC 1.3.5.1) (Ip) (Iron-sulfur subunit of complex II). [Source:Uniprot/SWISSPROT;Acc:P21912]
W	B021C021R04	NP_004648	SDPR	0.0014787	0.0088136	41	185.4	346.7	serum deprivation response (phosphatidylserine binding protein)	serum deprivation response protein [Source:RefSeq_peptide;Acc:NP_004648]
W	B047C017R014	P67812	SEC11A	0.0027591	0.013852	381	1779.6	1958.6	SEC11 homolog A (S. cerevisiae)	Microsomal signal peptidase 18 kDa subunit (EC 3.4.-.-) (SPase 18 kDa subunit) (SPC18) (Endopeptidase SP18) (SEC11-like 1). [Source:Uniprot/SWISSPROT;Acc:P67812]
W	B027C06R02	O94855	SEC24D	0.0039263	0.0179522	349	1148.1	798.7	SEC24 related gene family, member D (S. cerevisiae)	Protein transport protein Sec24D (SEC24-related protein D). [Source:Uniprot/SWISSPROT;Acc:O94855]
W	B036C023R05	Q14242	SELPLG	4.3e-06	0.0003354	8630	265.6	278.5	selectin P ligand	P-selectin glycoprotein ligand 1 precursor (PSGL-1) (Selectin P ligand) (CD162 antigen). [Source:Uniprot/SWISSPROT;Acc:Q14242]
W	B07C023R02	Q9GZR1	SENP6	0.0002158	0.0026075	119	1475.9	997.7	SUMO1/sentrin specific peptidase 6	Sentrin-specific protease 6 (EC 3.4.22.-) (Sentrin/SUMO-specific protease SENP6) (SUMO-1-specific protease 1). [Source:Uniprot/SWISSPROT;Acc:Q9GZR1]
W	B04C014R014	MGI:894288	Sepp1	0.0001035	0.0016596	2418	18276.1	11804.4	selenoprotein P, plasma, 1	selenoprotein P, plasma, 1 [Source:MarkerSymbol;Acc:MGI:894288]
W	B014C014R016	O60613	SEPT15	0.0091125	0.0317723	2143	7240.1	4744.2	15 kDa selenoprotein	15 kDa selenoprotein precursor. [Source:Uniprot/SWISSPROT;Acc:O60613]
W	B035C04R01	Q14141	SEPT6	0.0006948	0.005269	53	232.5	291	septin 6	Septin-6. [Source:Uniprot/SWISSPROT;Acc:Q14141]
W	B031C010R01	Q16181	SEPT7	0.0001031	0.00164	130	3147.95	1971.05	Septin 7	Septin-7 (CDC10 protein homolog). [Source:Uniprot/SWISSPROT;Acc:Q16181]
W	B033C019R02	Q8NC51	SERBP1	0.0004779	0.0042211	713	2640.3	3825.4	SERPINE1 mRNA binding protein 1	Plasminogen activator inhibitor 1 RNA-binding protein (PAI1 RNA- binding protein 1) (PAI-RBP1) (SERPINE1 mRNA-binding protein 1). [Source:Uniprot/SWISSPROT;Acc:Q8NC51]
W	B048C015R01	Q9H4I8	SERHL	0.0076084	0.0278643	237.5	614.15	877.75	serine hydrolase-like	Serine hydrolase-like protein (EC 3.1.-.-). [Source:Uniprot/SWISSPROT;Acc:Q9H4I8]
W	B025C09R011	P35237	SERPINB6	0.0026904	0.0136595	1216	255.5	433	serpin peptidase inhibitor, clade B (ovalbumin), member 6	Placental thrombin inhibitor (Cytoplasmic antiproteinase) (CAP) (Protease inhibitor 6) (PI-6) (Serpin B6). [Source:Uniprot/SWISSPROT;Acc:P35237]
W	B03C04R03	P35237	SERPINB6	0.0094514	0.0325464	1517	481.3	474.8	serpin peptidase inhibitor, clade B (ovalbumin), member 6	Placental thrombin inhibitor (Cytoplasmic antiproteinase) (CAP) (Protease inhibitor 6) (PI-6) (Serpin B6). [Source:Uniprot/SWISSPROT;Acc:P35237]
W	B03C017R07	P05155	SERPING1	0.0036839	0.0170828	218	819.5	1076.9	serpin peptidase inhibitor, clade G (C1 inhibitor), member 1, (angioedema, hereditary)	Plasma protease C1 inhibitor precursor (C1 Inh) (C1Inh). [Source:Uniprot/SWISSPROT;Acc:P05155]
W	B046C014R09	P05155	SERPING1	9.73e-05	0.0015937	384	942.4	2486.2	serpin peptidase inhibitor, clade G (C1 inhibitor), member 1, (angioedema, hereditary)	Plasma protease C1 inhibitor precursor (C1 Inh) (C1Inh). [Source:Uniprot/SWISSPROT;Acc:P05155]
W	B08C022R07	MGI:894696	Serping1	0.0058517	0.0236376	1314	394.9	142.5	serine (or cysteine) peptidase inhibitor, clade G, member 1	serine (or cysteine) peptidase inhibitor, clade G, member 1 [Source:MarkerSymbol;Acc:MGI:894696]
W	B037C05R014	O75533	SF3B1	0.0007997	0.0058263	458	2573.8	3879.5	splicing factor 3b, subunit 1, 155kDa	Splicing factor 3B subunit 1 (Spliceosome-associated protein 155) (SAP 155) (SF3b155) (Pre-mRNA-splicing factor SF3b 155 kDa subunit). [Source:Uniprot/SWISSPROT;Acc:O75533]
W	B012C022R02	Q9Y3B4	SF3B14	0.0054662	0.0225177	4357	8642.3	4506.5	Splicing factor 3B, 14 kDa subunit	Pre-mRNA branch site protein p14 (SF3B 14 kDa subunit). [Source:Uniprot/SWISSPROT;Acc:Q9Y3B4]
W	B034C024R012	Q96HF1	SFRP2	0.0069541	0.0265883	41	954	467.7	secreted frizzled-related protein 2	Secreted frizzled-related protein 2 precursor (sFRP-2) (Secreted apoptosis-related protein 1) (SARP-1) (Frizzled-related protein 2) (FRP-2). [Source:Uniprot/SWISSPROT;Acc:Q96HF1]
W	B05C05R03	Q6FHJ7	SFRP4	0.0037976	0.0174802	202	974.9	1538.4	secreted frizzled-related protein 4	Secreted frizzled-related protein 4 precursor (sFRP-4) (Frizzled protein, human endometrium) (FrpHE). [Source:Uniprot/SWISSPROT;Acc:Q6FHJ7]
W	B029C019R013	Q07955	SFRS1	0.0003633	0.0035295	17	165.3	199.2	splicing factor, arginine/serine-rich 1 (splicing factor 2, alternate splicing factor)	Splicing factor, arginine/serine-rich 1 (pre-mRNA-splicing factor SF2, P33 subunit) (Alternative splicing factor ASF-1). [Source:Uniprot/SWISSPROT;Acc:Q07955]
W	B02C021R05	P62995	SFRS10	0.007909	0.0289954	378	2182.7	1761.9	splicing factor, arginine/serine-rich 10 (transformer 2 homolog, Drosophila)	Arginine/serine-rich splicing factor 10 (Transformer-2-beta) (HTRA2- beta) (Transformer 2 protein homolog). [Source:Uniprot/SWISSPROT;Acc:P62995]
W	B07C016R09	Q8WXA9	SFRS12	5.25e-05	0.0011446	128	1161.8	990.1	splicing factor, arginine/serine-rich 12	Splicing factor, arginine/serine-rich 12 (Serine-arginine-rich splicing regulatory protein 86) (SRrp86) (Splicing regulatory protein 508) (SRrp508). [Source:Uniprot/SWISSPROT;Acc:Q8WXA9]
W	B035C017R013	Q01130	SFRS2	0.0008071	0.0058615	292	1261	1020.2	splicing factor, arginine/serine-rich 2	Splicing factor, arginine/serine-rich 2 (Splicing factor SC35) (SC-35) (Splicing component, 35 kDa) (PR264 protein). [Source:Uniprot/SWISSPROT;Acc:Q01130]
W	B011C08R09	Q99590	SFRS2IP	0.0003121	0.0032172	145	1352.5	1210.1	splicing factor, arginine/serine-rich 2, interacting protein	SFRS2-interacting protein (Splicing factor, arginine/serine-rich 2- interacting protein) (SC35-interacting protein 1) (CTD-associated SR protein 11) (Splicing regulatory protein 129) (SRrp129). [Source:Uniprot/SWISSPROT;Acc:Q99590]
W	B042C02R015	Q13243	SFRS5	0.0003592	0.0035017	82	526.6	767.1	splicing factor, arginine/serine-rich 5	Splicing factor, arginine/serine-rich 5 (Pre-mRNA-splicing factor SRP40) (Delayed-early protein HRS). [Source:Uniprot/SWISSPROT;Acc:Q13243]
W	B03C04R09	Q16629	SFRS7	0.00124	0.0078423	839	5609.5	4633.4	splicing factor, arginine/serine-rich 7, 35kDa	Splicing factor, arginine/serine-rich 7 (Splicing factor 9G8). [Source:Uniprot/SWISSPROT;Acc:Q16629]
W	B027C023R012	Q13242	SFRS9	9.27e-05	0.0015646	443	2520.6	2116.2	splicing factor, arginine/serine-rich 9	Splicing factor, arginine/serine-rich 9 (Pre-mRNA-splicing factor SRp30C). [Source:Uniprot/SWISSPROT;Acc:Q13242]
W	B04C08R04	Q5FBB7	SGOL1	0.0002807	0.0030242	10	239.2	82.6	shugoshin-like 1 (S. pombe)	Shugoshin-like 1 (hSgo1) (Serologically defined breast cancer antigen NY-BR-85). [Source:Uniprot/SWISSPROT;Acc:Q5FBB7]
W	B012C04R014	Q562F6	SGOL2	0.0001265	0.0018847	10	257.2	103.9	shugoshin-like 2 (S. pombe)	Shugoshin-like 2 (Tripin). [Source:Uniprot/SWISSPROT;Acc:Q562F6]
W	B017C02R010	O95470	SGPL1	0.0002845	0.0030508	22	183.3	245.5	sphingosine-1-phosphate lyase 1	Sphingosine-1-phosphate lyase 1 (EC 4.1.2.27) (SP-lyase) (hSPL) (Sphingosine-1-phosphate aldolase). [Source:Uniprot/SWISSPROT;Acc:O95470]
W	B01C010R09	NP_055668	SGSM2	0.0033658	0.0159637	97	468.7	426.1	small G protein signaling modulator 2	RUN and TBC1 domain containing 1 [Source:RefSeq_peptide;Acc:NP_055668]
W	B014C022R07	O14796	SH2D1B	3.62e-05	0.0009401	23	172.7	52	SH2 domain containing 1B	SH2 domain protein 1B (EWS/FLI1-activated transcript 2) (EAT-2). [Source:Uniprot/SWISSPROT;Acc:O14796] [from human gene ENSG00000198574]
W	B046C016R010	NP_733745	SH2D3C	0.0010891	0.0072217	783	182.2	400.1	SH2 domain containing 3C	SH2 domain containing 3C isoform 2 [Source:RefSeq_peptide;Acc:NP_733745]
W	B024C017R04	O75368	SH3BGRL	1.2e-06	0.0002353	10	1204.9	717.3	SH3 domain binding glutamic acid-rich protein like	SH3 domain-binding glutamic acid-rich-like protein. [Source:Uniprot/SWISSPROT;Acc:O75368]
W	B041C010R014	Q9H299	SH3BGRL3	0.0015384	0.0090758	217	758.9	1228.7	SH3 domain binding glutamic acid-rich protein like 3	SH3 domain-binding glutamic acid-rich-like protein 3 (SH3 domain- binding protein 1) (SH3BP-1). [Source:Uniprot/SWISSPROT;Acc:Q9H299]
W	B05C024R012	NP_001009555	SH3D19	7.86e-05	0.0014139	28	233.8	248.3	SH3 domain containing 19	SH3 domain protein D19 [Source:RefSeq_peptide;Acc:NP_001009555]
W	B028C018R014	Q99963	SH3GL3	0.0018115	0.010319	10	215.6	111.7	SH3-domain GRB2-like 3	SH3-containing GRB2-like protein 3 (SH3 domain protein 2C) (EEN-B2). [Source:Uniprot/SWISSPROT;Acc:Q99963]
W	B048C07R016	Q9BYB0	SHANK3	0.0005754	0.0046869	5816	925.6	1492.8	SH3 and multiple ankyrin repeat domains 3	SH3 and multiple ankyrin repeat domains protein 3 (Shank3) (Proline- rich synapse-associated protein 2) (ProSAP2) (Fragment). [Source:Uniprot/SWISSPROT;Acc:Q9BYB0]
W	B021C013R03	Q8NEM2	SHCBP1	0.0021762	0.01168	31	227.7	182.3	SHC SH2-domain binding protein 1	SHC SH2 domain-binding protein 1. [Source:Uniprot/SWISSPROT;Acc:Q8NEM2]
W	B018C023R015	Q9UQ13	SHOC2	0.0004536	0.00408	63	360.5	242.3	soc-2 suppressor of clear homolog (C. elegans)	Leucine-rich repeat protein SHOC-2 (Ras-binding protein Sur-8). [Source:Uniprot/SWISSPROT;Acc:Q9UQ13]
W	B05C010R015	Q9NXA8	SIRT5	0.008927	0.0313061	268	113.6	242.4	sirtuin (silent mating type information regulation 2 homolog) 5 (S. cerevisiae)	NAD-dependent deacetylase sirtuin-5 (EC 3.5.1.-) (SIR2-like protein 5). [Source:Uniprot/SWISSPROT;Acc:Q9NXA8]
W	B030C06R08	NP_003921	SKAP2	5.13e-05	0.0011394	15	149.6	153.8	src kinase associated phosphoprotein 2	src family associated phosphoprotein 2 [Source:RefSeq_peptide;Acc:NP_003921]
W	B08C07R04	Q13309	SKP2	0.0027253	0.0137629	148	746.8	285.6	S-phase kinase-associated protein 2 (p45)	S-phase kinase-associated protein 2 (F-box protein Skp2) (Cyclin A/CDK2-associated protein p45) (p45skp2) (F-box/LRR-repeat protein 1). [Source:Uniprot/SWISSPROT;Acc:Q13309]
W	B044C013R016	Q9P0V8	SLAMF8	0.0019345	0.0107188	1420	189.4	146.8	SLAM family member 8	SLAM family member 8 precursor (B-lymphocyte activator macrophage expressed) (BCM-like membrane protein). [Source:Uniprot/SWISSPROT;Acc:Q9P0V8]
W	B031C05R05	Q14493	SLBP	0.0001971	0.0024684	101	662.1	632.2	stem-loop (histone) binding protein	Histone RNA hairpin-binding protein (Histone stem-loop-binding protein). [Source:Uniprot/SWISSPROT;Acc:Q14493]
W	B012C011R07	NP_001010893	SLC10A5	0.0053717	0.0222218	87	449.3	348.7	solute carrier family 10 (sodium/bile acid cotransporter family), member 5	solute carrier family 10 (sodium/bile acid cotransporter family), member 5 [Source:RefSeq_peptide;Acc:NP_001010893]
W	B044C014R011	O15427	SLC16A3	0.0010783	0.0071918	1077	118.4	192.8	solute carrier family 16, member 3 (monocarboxylic acid transporter 4)	Monocarboxylate transporter 4 (MCT 4) (MCT 3). [Source:Uniprot/SWISSPROT;Acc:O15427]
W	B033C07R016	Q8WUG5	SLC22A17	0.000246	0.0027677	924	651.4	3020	solute carrier family 22 (organic cation transporter), member 17	Brain-type organic cation transporter (Solute carrier family 22 member 17). [Source:Uniprot/SWISSPROT;Acc:Q8WUG5]
W	B026C010R05	O95258	SLC25A14	0.0015917	0.0093203	12	85.5	72.1	solute carrier family 25 (mitochondrial carrier, brain), member 14	Brain mitochondrial carrier protein 1 (BMCP-1) (Mitochondrial uncoupling protein 5) (UCP 5) (Solute carrier family 25 member 14). [Source:Uniprot/SWISSPROT;Acc:O95258]
W	B09C02R011	Q9BQT8	SLC25A21	0.0032159	0.0154449	259	553.6	1092.9	solute carrier family 25 (mitochondrial oxodicarboxylate carrier), member 21	Mitochondrial 2-oxodicarboxylate carrier (Solute carrier family 25 member 21). [Source:Uniprot/SWISSPROT;Acc:Q9BQT8]
W	B039C04R019	P05141	SLC25A5	0.0044361	0.0195285	358	908	1366.8	solute carrier family 25 (mitochondrial carrier; adenine nucleotide translocator), member 5	ADP/ATP translocase 2 (Adenine nucleotide translocator 2) (ANT 2) (ADP,ATP carrier protein 2) (Solute carrier family 25 member 5) (ADP,ATP carrier protein, fibroblast isoform). [Source:Uniprot/SWISSPROT;Acc:P05141]
W	B030C06R02	Q9H2B4	SLC26A1	0.0018714	0.0105274	1349	201.2	286.6	solute carrier family 26 (sulfate transporter), member 1	Sulfate anion transporter 1 (SAT-1) (Solute carrier family 26 member 1). [Source:Uniprot/SWISSPROT;Acc:Q9H2B4]
W	B024C08R09	NP_722518	SLC38A6	0.0046073	0.0200584	186	1093.4	781.5	solute carrier family 38, member 6	N system amino acid transporter NAT-1 [Source:RefSeq_peptide;Acc:NP_722518]
W	B015C010R015	NP_065075	SLC39A10	0.00026	0.0028699	210	1096.4	546.7	solute carrier family 39 (zinc transporter), member 10	solute carrier family 39 (zinc transporter), member 10 [Source:RefSeq_peptide;Acc:NP_065075]
W	B030C023R08	Q9NP59	SLC40A1	0.0027647	0.0138599	208	1232.3	1017.7	solute carrier family 40 (iron-regulated transporter), member 1	Solute carrier family 40 member 1 (Ferroportin-1) (Iron-regulated transporter 1). [Source:Uniprot/SWISSPROT;Acc:Q9NP59]
W	B029C024R07	MGI:1347355	Slc7a11	0.0074556	0.0277447	40	220.2	101	solute carrier family 7 (cationic amino acid transporter, y+ system), member 11	solute carrier family 7 (cationic amino acid transporter, y+ system), member 11 [Source:MarkerSymbol;Acc:MGI:1347355]
W	B038C09R015	Q9UIG8	SLCO3A1	0.0094776	0.0325876	338	116.2	204.6	solute carrier organic anion transporter family, member 3A1	Solute carrier organic anion transporter family member 3A1 (Solute carrier family 21 member 11) (Sodium-independent organic anion transporter D) (Organic anion-transporting polypeptide D) (OATP-D) (Organic anion transporter polypeptide-related protein 3)
W	B035C021R04	O94813	SLIT2	0.0022449	0.0119804	270	1070.6	794.3	slit homolog 2 (Drosophila)	Slit homolog 2 protein precursor (Slit-2) [Contains: Slit homolog 2 protein N-product; Slit homolog 2 protein C-product]. [Source:Uniprot/SWISSPROT;Acc:O94813]
W	B027C018R09	O43541	SMAD6	0.000577	0.0046919	1015	339.6	243.7	SMAD family member 6	Mothers against decapentaplegic homolog 6 (SMAD 6) (Mothers against DPP homolog 6) (Smad6) (hSMAD6). [Source:Uniprot/SWISSPROT;Acc:O43541]
W	B048C01R019	P28370	SMARCA1	8.55e-05	0.0014977	42	601.4	640.9	SWI/SNF related, matrix associated, actin dependent regulator of chromatin, subfamily a, member 1	Probable global transcription activator SNF2L1 (EC 3.6.1.-) (ATP- dependent helicase SMARCA1) (SWI/SNF-related matrix-associated actin- dependent regulator of chromatin subfamily A member 1). [Source:Uniprot/SWISSPROT;Acc:P28370]
W	B042C024R012	O60264	SMARCA5	0.0006166	0.0048608	15	169.1	132.2	SWI/SNF related, matrix associated, actin dependent regulator of chromatin, subfamily a, member 5	SWI/SNF-related matrix-associated actin-dependent regulator of chromatin subfamily A member 5 (EC 3.6.1.-) (SWI/SNF-related matrix- associated actin-dependent regulator of chromatin A5) (Sucrose nonfermenting protein 2 homolog) (hSNF2H). [Source:Uniprot/S
W	B01C018R03	Q9H4L7	SMARCAD1	2.13e-05	0.0007455	10	353.2	344.8	SWI/SNF-related, matrix-associated actin-dependent regulator of chromatin, subfamily a, containing DEAD/H box 1	SWI/SNF-related matrix-associated actin-dependent regulator of chromatin subfamily A containing DEAD/H box 1 (EC 3.6.1.-) (ATP- dependent helicase 1) (hHEL1). [Source:Uniprot/SWISSPROT;Acc:Q9H4L7]
W	B046C023R015	Q9UQE7	SMC3	0.0011342	0.0073922	118	933.7	1209.9	structural maintenance of chromosomes 3	Structural maintenance of chromosome 3 (Chondroitin sulfate proteoglycan 6) (Chromosome-associated polypeptide) (hCAP) (Bamacan) (Basement membrane-associated chondroitin proteoglycan). [Source:Uniprot/SWISSPROT;Acc:Q9UQE7]
W	B048C06R07	Q9NTJ3	SMC4	0.0003706	0.0035722	15	838.4	386.1	structural maintenance of chromosomes 4	Structural maintenance of chromosomes 4-like 1 protein (Chromosome- associated polypeptide C) (hCAP-C) (XCAP-C homolog). [Source:Uniprot/SWISSPROT;Acc:Q9NTJ3]
W	B06C010R03	NP_078900	SMC6	7.4e-06	0.0004232	28	1836.2	1050	structural maintenance of chromosomes 6	SMC6 protein [Source:RefSeq_peptide;Acc:NP_078900]
W	B016C023R013	NP_683684	SMCR7	6.7e-05	0.0013026	2566	360.8	355.4	Smith-Magenis syndrome chromosome region, candidate 7	Smith-Magenis syndrome chromosome region, candidate 7 [Source:RefSeq_peptide;Acc:NP_683684]
W	B014C02R019	Q9UHP9	SMPX	0.0028062	0.0139659	4586	10134.8	13768.8	small muscle protein, X-linked	Small muscular protein (Stretch-responsive skeletal muscle protein). [Source:Uniprot/SWISSPROT;Acc:Q9UHP9]
W	B019C021R09	Q8NB12	SMYD1	0.0062242	0.0246218	408	163.7	135.9	SET and MYND domain containing 1	SET and MYND domain-containing protein 1. [Source:Uniprot/SWISSPROT;Acc:Q8NB12]
W	B06C018R010	Q9NRG4	SMYD2	0.001466	0.0087641	1522	280.5	188.7	SET and MYND domain containing 2	SET and MYND domain-containing protein 2 (HSKM-B). [Source:Uniprot/SWISSPROT;Acc:Q9NRG4]
W	B042C05R06	O95295	SNAPAP	0.0017646	0.0101173	1562	511.5	1331.9	SNAP-associated protein	SNARE-associated protein Snapin (Synaptosomal-associated protein 25- binding protein) (SNAP-associated protein). [Source:Uniprot/SWISSPROT;Acc:O95295]
W	B018C08R011	P62304	SNRPE	0.0083836	0.0299131	7879	23934.4	17910.4	small nuclear ribonucleoprotein polypeptide E	Small nuclear ribonucleoprotein E (snRNP-E) (Sm protein E) (Sm-E) (SmE). [Source:Uniprot/SWISSPROT;Acc:P62304]
W	B042C06R03	Q9NRS6	SNX15	0.0050289	0.021199	1056	419.7	896.5	sorting nexin 15	Sorting nexin-15. [Source:Uniprot/SWISSPROT;Acc:Q9NRS6]
W	B08C013R02	Q9Y343	SNX24	0.0048276	0.0205788	37	282.6	146.2	sorting nexing 24	Sorting nexin-24. [Source:Uniprot/SWISSPROT;Acc:Q9Y343]
W	B024C03R06	Q9H3E2	SNX25	0.0005698	0.0046634	41	267.7	186.5	sorting nexin 25	Sorting nexin-25. [Source:Uniprot/SWISSPROT;Acc:Q9H3E2]
W	B033C06R010	Q9UNH6	SNX7	0.0031455	0.0152347	10	127.3	153.6	sorting nexin 7	Sorting nexin-7. [Source:Uniprot/SWISSPROT;Acc:Q9UNH6]
W	B046C018R01	O14508	SOCS2	0.0058688	0.0236788	163	285.4	518	suppressor of cytokine signaling 2	Suppressor of cytokine signaling 2 (SOCS-2) (Cytokine-inducible SH2 protein 2) (CIS-2) (STAT-induced STAT inhibitor 2) (SSI-2). [Source:Uniprot/SWISSPROT;Acc:O14508]
W	B015C021R015	Q9BX66	SORBS1	0.000583	0.0047017	247	966.9	1436.1	sorbin and SH3 domain containing 1	Sorbin and SH3 domain-containing protein 1 (Ponsin) (c-Cbl-associated protein) (CAP) (SH3 domain protein 5) (SH3P12). [Source:Uniprot/SWISSPROT;Acc:Q9BX66]
W	B020C07R015	Q06945	SOX4	0.0024514	0.0127904	289	1260.7	1054.3	SRY (sex determining region Y)-box 4	Transcription factor SOX-4. [Source:Uniprot/SWISSPROT;Acc:Q06945]
W	B018C011R014	Q02447	SP3	0.0009076	0.0063877	189	1434.7	716.8	Sp3 transcription factor	Transcription factor Sp3 (SPR-2). [Source:Uniprot/SWISSPROT;Acc:Q02447]
W	B036C011R08	P09486	SPARC	3.3e-05	0.0009169	67	1677.3	1479.3	secreted protein, acidic, cysteine-rich (osteonectin)	SPARC precursor (Secreted protein acidic and rich in cysteine) (Osteonectin) (ON) (Basement-membrane protein 40) (BM-40). [Source:Uniprot/SWISSPROT;Acc:P09486]
W	B041C01R07	P09486	SPARC	7.14e-05	0.0013593	22	866.8	844.3	secreted protein, acidic, cysteine-rich (osteonectin)	SPARC precursor (Secreted protein acidic and rich in cysteine) (Osteonectin) (ON) (Basement-membrane protein 40) (BM-40). [Source:Uniprot/SWISSPROT;Acc:P09486]
W	B048C023R01	Q14515	SPARCL1	0.0001544	0.0021581	178	987	1071.7	SPARC-like 1 (mast9, hevin)	SPARC-like protein 1 precursor (High endothelial venule protein) (Hevin) (MAST 9). [Source:Uniprot/SWISSPROT;Acc:Q14515]
W	B07C013R016	NP_071749	SPATA1	0.0009819	0.0067707	30	271.9	110.7	spermatogenesis associated 1	spermatogenesis associated 1 [Source:RefSeq_peptide;Acc:NP_071749]
W	B029C011R02	NP_872319	SPC24	7.1e-06	0.0004232	18	425.7	565.6	SPC24, NDC80 kinetochore complex component, homolog (S. cerevisiae)	spindle pole body component 24 homolog [Source:RefSeq_peptide;Acc:NP_872319]
W	B019C012R014	NP_065726	SPC25	3.05e-05	0.0008832	48	557.1	319.8	SPC25, NDC80 kinetochore complex component, homolog (S. cerevisiae)	spindle pole body component 25 [Source:RefSeq_peptide;Acc:NP_065726]
W	B021C04R010	NP_653323	SPEF2	0.0004896	0.0042793	137	134	837.7	sperm flagellar 2	KPL2 protein isoform 2 [Source:RefSeq_peptide;Acc:NP_653323]
W	B026C016R09	NP_653323	SPEF2	0.0004952	0.004302	10	171.2	57.4	sperm flagellar 2	KPL2 protein isoform 2 [Source:RefSeq_peptide;Acc:NP_653323]
W	B013C01R02	Q9BUD6	SPON2	0.0073129	0.0273357	216	378.5	703.5	spondin 2, extracellular matrix protein	Spondin-2 precursor (Mindin) (Differentially expressed in cancerous and noncancerous lung cells 1) (DIL-1). [Source:Uniprot/SWISSPROT;Acc:Q9BUD6]
W	B040C01R02	P10451	SPP1	0.0010756	0.0071808	24	620.6	512.5	Secreted phosphoprotein 1 (osteopontin, bone sialoprotein I, early T-lymphocyte activation 1)	Osteopontin precursor (Bone sialoprotein-1) (Secreted phosphoprotein 1) (SPP-1) (Urinary stone protein) (Nephropontin) (Uropontin). [Source:Uniprot/SWISSPROT;Acc:P10451]
W	B043C019R05	Q8TCT8	SPPL2A	0.0004032	0.0037648	2886	322.9	201.4	signal peptide peptidase-like 2A	Signal peptide peptidase-like 2A (EC 3.4.99.-) (SPP-like 2A protein) (SPPL2a protein) (Intramembrane protease 3) (IMP3) (Presenilin-like protein 2). [Source:Uniprot/SWISSPROT;Acc:Q8TCT8]
W	B023C024R012	O43609	SPRY1	0.0002678	0.0029149	28	229.4	151.7	sprouty homolog 1, antagonist of FGF signaling (Drosophila)	Sprouty homolog 1 (Spry-1). [Source:Uniprot/SWISSPROT;Acc:O43609]
W	B028C02R07	O43597	SPRY2	0.0077139	0.0284846	304	1116.2	980.5	sprouty homolog 2 (Drosophila)	Sprouty homolog 2 (Spry-2). [Source:Uniprot/SWISSPROT;Acc:O43597]
W	B042C010R06	Q13813	SPTAN1	0.0023857	0.0125581	230	676.7	1003.6	spectrin, alpha, non-erythrocytic 1 (alpha-fodrin)	Spectrin alpha chain, brain (Spectrin, non-erythroid alpha chain) (Alpha-II spectrin) (Fodrin alpha chain). [Source:Uniprot/SWISSPROT;Acc:Q13813]
W	B012C019R014	P11277	SPTB	0.0003116	0.0032172	49	202.3	96.7	spectrin, beta, erythrocytic (includes spherocytosis, clinical type I)	Spectrin beta chain, erythrocyte (Beta-I spectrin). [Source:Uniprot/SWISSPROT;Acc:P11277]
W	B028C014R02	NP_689759	SRFBP1	0.0006512	0.0050244	49	284.6	247.9	serum response factor binding protein 1	serum response factor binding protein 1 [Source:RefSeq_peptide;Acc:NP_689759]
W	B035C015R03	P10124	SRGN	0.005256	0.0219016	114	157.7	282.4	serglycin	Secretory granule proteoglycan core protein precursor (Platelet proteoglycan core protein) (P.PG) (Hematopoetic proteoglycan core protein) (Serglycin). [Source:Uniprot/SWISSPROT;Acc:P10124]
W	B037C012R01	P30626	SRI	0.0016816	0.0097162	258	1511.1	1804.6	sorcin	Sorcin (22 kDa protein) (CP-22) (V19). [Source:Uniprot/SWISSPROT;Acc:P30626]
W	B034C01R01	P78539	SRPX	0.0003299	0.0033149	87	357.5	487.7	sushi-repeat-containing protein, X-linked	Sushi repeat-containing protein SRPX precursor. [Source:Uniprot/SWISSPROT;Acc:P78539]
W	B03C020R05	Q8WXF0	SRrp35	0.0004046	0.0037728	17	388.1	190.6	serine-arginine repressor protein (35 kDa)	35 kDa SR repressor protein (SRrp35). [Source:Uniprot/SWISSPROT;Acc:Q8WXF0]
W	B029C010R05	P05455	SSB	0.0001085	0.0017197	112	946.1	1757.8	Sjogren syndrome antigen B (autoantigen La)	Lupus La protein (Sjogren syndrome type B antigen) (SS-B) (La ribonucleoprotein) (La autoantigen). [Source:Uniprot/SWISSPROT;Acc:P05455]
W	B09C016R02	Q9BWG4	SSBP4	9.35e-05	0.0015646	10	120.7	89.1	single stranded DNA binding protein 4	Single-stranded DNA-binding protein 4. [Source:Uniprot/SWISSPROT;Acc:Q9BWG4]
W	B016C020R016	P43308	SSR2	0.0028159	0.0139939	20582	5877	6613.7	signal sequence receptor, beta (translocon-associated protein beta)	Translocon-associated protein beta subunit precursor (TRAP-beta) (Signal sequence receptor beta subunit) (SSR-beta). [Source:Uniprot/SWISSPROT;Acc:P43308]
W	B026C03R019	P51571	SSR4	0.0047182	0.0202761	32918	11419.2	16218.5	signal sequence receptor, delta (translocon-associated protein delta)	Translocon-associated protein delta subunit precursor (TRAP-delta) (Signal sequence receptor delta subunit) (SSR-delta). [Source:Uniprot/SWISSPROT;Acc:P51571]
W	B030C018R07	Q8WVM7	STAG1	0.0025595	0.0131777	77	305.7	278.9	stromal antigen 1	Cohesin subunit SA-1 (Stromal antigen 1) (SCC3 homolog 1). [Source:Uniprot/SWISSPROT;Acc:Q8WVM7]
W	B040C08R03	Q8N3U4	STAG2	0.0031176	0.0151102	64	487.9	350.1	stromal antigen 2	Cohesin subunit SA-2 (Stromal antigen 2) (SCC3 homolog 2). [Source:Uniprot/SWISSPROT;Acc:Q8N3U4]
W	B033C019R012	O93436	STAM2	0.0001196	0.001824	10	84.5	57	signal transducing adaptor molecule (SH3 domain and ITAM motif) 2	Homolog of Gallus gallus "EAST protein. [Source:Uniprot/SPTREMBL;Acc:O93436]"
W	B027C03R05	O95772	STARD3NL	5.73e-05	0.0011881	27	217.7	161.7	STARD3 N-terminal like	MLN64 N-terminal domain homolog (STARD3 N-terminal-like protein). [Source:Uniprot/SWISSPROT;Acc:O95772]
W	B09C017R03	Q92502	STARD8	0.0039513	0.0180304	48	139.4	178.9	START domain containing 8	StAR-related lipid transfer protein 8 (StARD8) (START domain- containing protein 8). [Source:Uniprot/SWISSPROT;Acc:Q92502]
W	B035C015R07	Q13188	STK3	0.0010974	0.0072539	41	206.3	207.9	serine/threonine kinase 3 (STE20 homolog, yeast)	Serine/threonine-protein kinase 3 (EC 2.7.1.37) (STE20-like kinase MST2) (MST-2) (Mammalian STE20-like protein kinase 2) (Serine/threonine-protein kinase Krs-1). [Source:Uniprot/SWISSPROT;Acc:Q13188]
W	B034C010R014	P16949	STMN1	0.0001023	0.0016442	567	7028.7	6125.8	stathmin 1/oncoprotein 18	Stathmin (Phosphoprotein p19) (pp19) (Oncoprotein 18) (Op18) (Leukemia-associated phosphoprotein p18) (pp17) (Prosolin) (Metablastin) (Protein Pr22). [Source:Uniprot/SWISSPROT;Acc:P16949]
W	B016C020R03	Q93045	STMN2	0.0005817	0.0047017	57	771	284.7	stathmin-like 2	Stathmin-2 (SCG10 protein) (Superior cervical ganglion-10 protein). [Source:Uniprot/SWISSPROT;Acc:Q93045]
W	B08C01R03	O15400	STX7	0.00597	0.0238765	154	502.2	444.6	syntaxin 7	Syntaxin-7. [Source:Uniprot/SWISSPROT;Acc:O15400]
W	B022C05R06	O00186	STXBP3	0.0028144	0.0139939	197	525.5	634	syntaxin binding protein 3	Syntaxin-binding protein 3 (UNC-18 homolog 3) (UNC-18C) (UNC-18-3) (Platelet Sec1 protein) (PSP). [Source:Uniprot/SWISSPROT;Acc:O00186]
W	B028C014R012	NP_001001518	Sucnr1	0.0011748	0.0075429	20	186.4	113.7	succinate receptor 1	succinate receptor 1 [Source:RefSeq_peptide;Acc:NP_001001518]
W	B016C013R07	Q8IWU6	SULF1	0.0053366	0.0221701	142	437.7	322.9	sulfatase 1	Extracellular sulfatase Sulf-1 precursor (EC 3.1.6.-) (HSulf-1). [Source:Uniprot/SWISSPROT;Acc:Q8IWU6]
W	B018C015R011	NP_001032252	SUSD4	0.0020953	0.011314	37	210	78.3	sushi domain containing 4	sushi domain containing 4 isoform b [Source:RefSeq_peptide;Acc:NP_001032252]
W	B021C018R013	O43760	SYNGR2	0.0071096	0.0268347	2256	545.3	660.2	synaptogyrin 2	Synaptogyrin-2 (Cellugyrin). [Source:Uniprot/SWISSPROT;Acc:O43760]
W	B026C09R016	Q9HCH5	SYTL2	7.4e-06	0.0004232	53	887.6	615.3	synaptotagmin-like 2	Synaptotagmin-like protein 2 (Exophilin-4). [Source:Uniprot/SWISSPROT;Acc:Q9HCH5]
W	B043C05R05	Q9Y6A5	TACC3	0.0071163	0.0268347	26	141.9	126.1	transforming, acidic coiled-coil containing protein 3	Transforming acidic coiled-coil-containing protein 3 (ERIC-1). [Source:Uniprot/SWISSPROT;Acc:Q9Y6A5]
W	B025C07R03	NP_005671	TAF1B	0.0004852	0.0042637	27	113.2	180.1	TATA box binding protein (TBP)-associated factor, RNA polymerase I, B, 63kDa	TBP-associated factor 1B [Source:RefSeq_peptide;Acc:NP_005671]
W	B021C020R07	Q01995	TAGLN	0.0073277	0.0273583	479	815.6	1248.4	transgelin	Transgelin (Smooth muscle protein 22-alpha) (SM22-alpha) (WS3-10) (22 kDa actin-binding protein). [Source:Uniprot/SWISSPROT;Acc:Q01995]
W	B028C015R013	Q9UI15	TAGLN3	2.13e-05	0.0007455	50	662.6	975.3	transgelin 3	Transgelin-3 (Neuronal protein NP25) (Neuronal protein 22) (NP22). [Source:Uniprot/SWISSPROT;Acc:Q9UI15]
W	B046C04R016	NP_005637	TARBP1	0.0001244	0.0018682	65	253	424.1	TAR (HIV-1) RNA binding protein 1	TAR RNA binding protein 1 [Source:RefSeq_peptide;Acc:NP_005637]
W	B09C024R013	P26639	TARS	9.36e-05	0.0015646	10	133.1	105.1	threonyl-tRNA synthetase	Threonyl-tRNA synthetase, cytoplasmic (EC 6.1.1.3) (Threonine--tRNA ligase) (ThrRS). [Source:Uniprot/SWISSPROT;Acc:P26639]
W	B012C019R011	NP_114415	TATDN1	0.0012219	0.0077647	266	983.1	575.2	TatD DNase domain containing 1	TatD DNase domain containing 1 [Source:RefSeq_peptide;Acc:NP_114415]
W	B038C02R02	Q9P2M4	TBC1D14	2.45e-05	0.0008072	11570	699.8	1408.7	TBC1 domain family, member 14	TBC1 domain family member 14. [Source:Uniprot/SWISSPROT;Acc:Q9P2M4]
W	B014C013R06	Q9HA65	TBC1D17	0.0005531	0.00459	4550	1001.3	2586.8	TBC1 domain family, member 17	TBC1 domain family member 17. [Source:Uniprot/SWISSPROT;Acc:Q9HA65]
W	B011C018R05	Q9UHD2	TBK1	0.0037031	0.0171487	152	713.6	638.2	TANK-binding kinase 1	Serine/threonine-protein kinase TBK1 (EC 2.7.1.37) (TANK-binding kinase 1) (T2K) (NF-kappa-B-activating kinase). [Source:Uniprot/SWISSPROT;Acc:Q9UHD2]
W	B06C07R012	O43435	TBX1	0.0026656	0.0135743	1471	652.3	1735	T-box 1	T-box transcription factor TBX1 (T-box protein 1) (Testis-specific T- box protein). [Source:Uniprot/SWISSPROT;Acc:O43435]
W	B022C023R016	Q96SF7	TBX15	0.0061701	0.0244913	516	198.4	131.8	T-box 15	T-box transcription factor TBX15 (T-box protein 15). [Source:Uniprot/SWISSPROT;Acc:Q96SF7]
W	B042C04R07	Q15560	TCEA2	0.0002226	0.0026443	44	75.2	368.3	transcription elongation factor A (SII), 2	Transcription elongation factor A protein 2 (Transcription elongation factor S-II protein 2) (Testis-specific S-II) (Transcription elongation factor TFIIS.l). [Source:Uniprot/SWISSPROT;Acc:Q15560]
W	B05C06R02	O14776	TCERG1	0.0005326	0.0044959	22	153.8	182.2	transcription elongation regulator 1	Transcription elongation regulator 1 (TATA box-binding protein- associated factor 2S) (Transcription factor CA150). [Source:Uniprot/SWISSPROT;Acc:O14776]
W	B029C011R011	P20823	TCF1	0.007068	0.0267407	36	31.8	89.6	transcription factor 1, hepatic; LF-B1, hepatic nuclear factor (HNF1), albumin proximal factor	Hepatocyte nuclear factor 1-alpha (HNF-1A) (Liver-specific transcription factor LF-B1) (LFB1) (Transcription factor 1) (TCF-1). [Source:Uniprot/SWISSPROT;Acc:P20823]
W	B017C022R03	Q12870	TCF15	0.0007609	0.0056394	90	207	510.6	transcription factor 15 (basic helix-loop-helix)	Transcription factor 15 (bHLH-EC2 protein) (Paraxis). [Source:Uniprot/SWISSPROT;Acc:Q12870]
W	B07C012R015	P15884	TCF4	0.0096636	0.0330285	612	2326.1	2168.4	transcription factor 4	Transcription factor 4 (Immunoglobulin transcription factor 2) (ITF-2) (SL3-3 enhancer factor 2) (SEF-2). [Source:Uniprot/SWISSPROT;Acc:P15884]
W	B031C04R02	P36402	TCF7	0.0025298	0.0130758	4841	1181.7	1016.4	transcription factor 7 (T-cell specific, HMG-box)	Transcription factor 7 (T-cell-specific transcription factor 1) (TCF- 1) (T-cell factor 1). [Source:Uniprot/SWISSPROT;Acc:P36402]
W	B08C020R07	P28347	TEAD1	0.0042966	0.0190982	2950	740.6	577.1	TEA domain family member 1 (SV40 transcriptional enhancer factor)	Transcriptional enhancer factor TEF-1 (TEA domain family member 1) (TEAD-1) (Protein GT-IIC) (Transcription factor 13) (NTEF-1). [Source:Uniprot/SWISSPROT;Acc:P28347]
W	B032C023R04	Q9UGI8	TES	0.0077692	0.0286052	50	203.7	244.7	testis derived transcript (3 LIM domains)	Testin (TESS). [Source:Uniprot/SWISSPROT;Acc:Q9UGI8]
W	B08C01R011	NP_954652	TESSP5	0.00083	0.0059835	1718	159.7	156.2	testis serine protease 5	testis serine protease 5 [Source:RefSeq_peptide;Acc:NP_954652]
W	B012C024R06	NP_085128	TET1	0.0006475	0.0050043	461	414.4	147.1	tet oncogene 1	CXXC finger 6 [Source:RefSeq_peptide;Acc:NP_085128]
W	B027C04R05	NP_938207	TEX14	1.43e-05	0.00061	10	244	92.8	testis expressed 14	testis expressed sequence 14 isoform a [Source:RefSeq_peptide;Acc:NP_938207]
W	B09C010R010	Q14188	TFDP2	0.0046237	0.0200584	76	258.5	291.5	transcription factor Dp-2 (E2F dimerization partner 2)	Transcription factor Dp-2 (E2F dimerization partner 2). [Source:Uniprot/SWISSPROT;Acc:Q14188]
W	B08C04R04	P48307	TFPI2	0.0006074	0.0048287	1026	6987.3	6684.7	tissue factor pathway inhibitor 2	Tissue factor pathway inhibitor 2 precursor (TFPI-2) (Placental protein 5) (PP5). [Source:Uniprot/SWISSPROT;Acc:P48307]
W	B04C02R07	O95455	TGDS	0.005829	0.0235905	122	499	488.4	TDP-glucose 4,6-dehydratase	dTDP-D-glucose 4,6-dehydratase (EC 4.2.1.46). [Source:Uniprot/SWISSPROT;Acc:O95455]
W	B024C01R05	P10600	TGFB3	0.0014222	0.0085845	12	147	71.6	transforming growth factor, beta 3	Transforming growth factor beta-3 precursor (TGF-beta-3). [Source:Uniprot/SWISSPROT;Acc:P10600]
W	B016C02R07	Q8WY91	THAP4	0.001813	0.010319	369	485.1	120	THAP domain containing 4	THAP domain-containing protein 4. [Source:Uniprot/SWISSPROT;Acc:Q8WY91]
W	B03C09R019	NP_872335	THAP5	0.0029665	0.0145943	84	337.1	274.9	THAP domain containing 5	THAP domain containing 5 [Source:RefSeq_peptide;Acc:NP_872335]
W	B02C020R016	P49746	THBS3	5.9e-06	0.0003931	10	366.4	294.2	thrombospondin 3	Thrombospondin-3 precursor. [Source:Uniprot/SWISSPROT;Acc:P49746]
W	B034C018R014	P35443	THBS4	6.28e-05	0.0012602	67	823.4	828.1	thrombospondin 4	Thrombospondin-4 precursor. [Source:Uniprot/SWISSPROT;Acc:P35443]
W	B05C02R06	Q86V81	THOC4	0.0025365	0.0130789	236	559.6	868.3	THO complex 4	THO complex subunit 4 (Tho4) (Ally of AML-1 and LEF-1) (Transcriptional coactivator Aly/REF) (bZIP-enhancing factor BEF). [Source:Uniprot/SWISSPROT;Acc:Q86V81]
W	B013C019R04	Q9BTF0	THUMPD2	8.62e-05	0.0014977	203	1515.3	1527.3	THUMP domain containing 2	THUMP domain-containing protein 2. [Source:Uniprot/SWISSPROT;Acc:Q9BTF0]
W	B038C012R014	Q9UKI8	TLK1	0.0015057	0.0089006	489	472.6	1331.2	tousled-like kinase 1	Serine/threonine-protein kinase tousled-like 1 (EC 2.7.1.37) (Tousled- like kinase 1) (PKU-beta). [Source:Uniprot/SWISSPROT;Acc:Q9UKI8]
W	B013C021R02	NM_006289	TLN1	0.0001229	0.0018538	20	110	207.4	talin 1	talin 1 (TLN1), mRNA [Source:RefSeq_dna;Acc:NM_006289]
W	B033C08R012	NM_006289	TLN1	0.0046959	0.0202056	270	189.4	394.9	talin 1	talin 1 (TLN1), mRNA [Source:RefSeq_dna;Acc:NM_006289]
W	B028C07R011	Q99442	TLOC1	0.0011254	0.0073558	1872	8182.9	10041.8	translocation protein 1	Translocation protein SEC62 (Translocation protein 1) (TP-1) (hTP-1). [Source:Uniprot/SWISSPROT;Acc:Q99442]
W	B046C01R015	Q9NR96	TLR9	0.0070067	0.0266853	227	175.7	409.7	toll-like receptor 9	Toll-like receptor 9 precursor (CD289 antigen). [Source:Uniprot/SWISSPROT;Acc:Q9NR96]
W	B012C019R09	NP_114416	TM2D1	0.0060963	0.0242544	1097	2758.3	1776	TM2 domain containing 1	beta-amyloid binding protein precursor [Source:RefSeq_peptide;Acc:NP_114416]
W	B034C010R07	Q96CE8	TM4SF18	0.0009077	0.0063877	90	455.6	535.9	transmembrane 4 L six family member 18	Transmembrane 4 L6 family 18. [Source:Uniprot/SWISSPROT;Acc:Q96CE8]
W	B046C09R07	P48230	TM4SF4	0.0033893	0.0160309	36	25.2	148.8	transmembrane 4 L six family member 4	Transmembrane 4 L6 family member 4 (Intestine and liver tetraspan membrane protein) (IL-TMP). [Source:Uniprot/SWISSPROT;Acc:P48230]
W	B033C019R014	Q9Y3Q3	TMED3	0.0046924	0.0202032	146	768.4	672.3	transmembrane emp24 protein transport domain containing 3	Transmembrane emp24 domain-containing protein 3 precursor (Membrane protein p24B). [Source:Uniprot/SWISSPROT;Acc:Q9Y3Q3]
W	B01C016R08	Q8N131	TMEM123	0.000393	0.003701	37	220.8	153.9	transmembrane protein 123	Porimin precursor (Transmembrane protein 123) (Pro-oncosis receptor inducing membrane injury) (Keratinocytes-associated transmembrane protein 3) (KCT-3). [Source:Uniprot/SWISSPROT;Acc:Q8N131]
W	B02C020R013	NP_060340	TMEM132A	0.0006089	0.0048303	954	105.6	135.7	transmembrane protein 132A	transmembrane protein 132A isoform a [Source:RefSeq_peptide;Acc:NP_060340]
W	B031C024R02	NP_060717	TMEM30A	0.0024887	0.0129198	135	631.6	416.5	transmembrane protein 30A	transmembrane protein 30A [Source:RefSeq_peptide;Acc:NP_060717]
W	B031C01R05	Q9NWC5	TMEM45A	0.0002097	0.0025608	10	409	324.1	transmembrane protein 45A	Transmembrane protein 45a (Dermal papilla derived protein 7) (DNA polymerase-transactivated protein 4). [Source:Uniprot/SWISSPROT;Acc:Q9NWC5]
W	B016C023R04	Q9BQJ4	TMEM47	0.0028477	0.0141212	554	2137.8	1235.7	transmembrane protein 47	Transmembrane protein 47 (Transmembrane 4 superfamily member 10). [Source:Uniprot/SWISSPROT;Acc:Q9BQJ4]
W	B041C013R010	Q5HYA8	TMEM67	3.2e-05	0.0009141	73	414.9	483.9	transmembrane protein 67	Meckelin (Meckel syndrome type 3 protein) (Transmembrane protein 67). [Source:Uniprot/SWISSPROT;Acc:Q5HYA8]
W	B020C06R013	Q8N661	TMEM86B	0.009384	0.032363	17998	6926.6	6839.3	transmembrane protein 86B	Transmembrane protein 86B. [Source:Uniprot/SWISSPROT;Acc:Q8N661]
W	B031C022R016	Q9NZQ9	TMOD4	0.0030861	0.0150174	48031	1714.8	6421.6	tropomodulin 4 (muscle)	Tropomodulin-4 (Skeletal muscle tropomodulin) (Sk-Tmod). [Source:Uniprot/SWISSPROT;Acc:Q9NZQ9]
W	B03C022R01	P42166	TMPO	0.0025863	0.0132758	364	2121.7	1124.3	thymopoietin	Lamina-associated polypeptide 2 isoform alpha (Thymopoietin isoform alpha) (TP alpha) (Thymopoietin-related peptide isoform alpha) (TPRP isoform alpha) [Contains: Thymopoietin (TP) (Splenin); Thymopentin (TP5)]. [Source:Uniprot/SWISSPROT;Acc:P42166]
W	B038C08R03	P63313	TMSB10	7.2e-06	0.0004232	3227	32840.5	49164.7	thymosin, beta 10	Thymosin beta-10. [Source:Uniprot/SWISSPROT;Acc:P63313]
W	B040C01R019	NM_021278	Tmsb4x	0.0085735	0.0303768	484	7843.5	4211.5	thymosin, beta 4, X chromosome	thymosin, beta 4, X chromosome (Tmsb4x), mRNA [Source:RefSeq_dna;Acc:NM_021278]
W	B042C023R06	Q2KHM7	TMSL2	0.004617	0.0200584	11957	39415.1	47970.6	thymosin-like 2	TMSL2 protein. [Source:Uniprot/SPTREMBL;Acc:Q2KHM7]
W	B01C015R05	NP_055165	TNFAIP8	0.009308	0.0321818	10	114.6	58.9	tumor necrosis factor, alpha-induced protein 8	tumor necrosis factor, alpha-induced protein 8 [Source:RefSeq_peptide;Acc:NP_055165]
W	B02C019R012	Q93038	TNFRSF25	0.0012657	0.0079638	85	367.7	427.4	tumor necrosis factor receptor superfamily, member 25	Tumor necrosis factor receptor superfamily member 25 precursor (WSL-1 protein) (Apoptosis-mediating receptor DR3) (Apoptosis-mediating receptor TRAMP) (Death domain receptor 3) (WSL protein) (Apoptosis- inducing receptor AIR) (Apo-3) (Lymphocyte-associate
W	B03C021R04	P50591	TNFSF10	0.0015329	0.0090536	1348	223.5	352.7	tumor necrosis factor (ligand) superfamily, member 10	Tumor necrosis factor ligand superfamily member 10 (TNF-related apoptosis-inducing ligand) (TRAIL protein) (Apo-2 ligand) (Apo-2L) (CD253 antigen). [Source:Uniprot/SWISSPROT;Acc:P50591]
W	B023C04R01	Q9H2S6	TNMD	0.00168015	0.00954365	169.5	17298.8	6055.1	tenomodulin	Tenomodulin (TeM) (hTeM) (Chondromodulin-I-like protein) (ChM1L) (hChM1L) (Myodulin) (Tendin). [Source:Uniprot/SWISSPROT;Acc:Q9H2S6]
W	B09C08R013	P13805	TNNT1	0.0022874	0.0121599	44772	10050.3	17731.3	troponin T type 1 (skeletal, slow)	Troponin T, slow skeletal muscle (TnTs) (Slow skeletal muscle troponin T) (sTnT). [Source:Uniprot/SWISSPROT;Acc:P13805]
W	B044C08R016	P45378	TNNT3	9.1e-05	0.001557	59486	7577.9	11766.2	troponin T type 3 (skeletal, fast)	Troponin T, fast skeletal muscle (TnTf) (Fast skeletal muscle troponin T) (fTnT) (Beta TnTF). [Source:Uniprot/SWISSPROT;Acc:P45378]
W	B022C03R06	NP_115859	TNXB	0.0006247	0.004911	274	1397	1966.1	tenascin XB	tenascin XB isoform 2 [Source:RefSeq_peptide;Acc:NP_115859]
W	B032C01R014	Q71UQ5	TOP2A	0.000134	0.0019693	22	292.1	111.9	topoisomerase (DNA) II alpha 170kDa	Topoisomerase II alpha (Fragment). [Source:Uniprot/SPTREMBL;Acc:Q71UQ5]
W	B034C03R016	Q02880	TOP2B	0.0014054	0.0085281	720	3427.7	4652	topoisomerase (DNA) II beta 180kDa	DNA topoisomerase 2-beta (EC 5.99.1.3) (DNA topoisomerase II, beta isozyme). [Source:Uniprot/SWISSPROT;Acc:Q02880]
W	B035C018R02	NP_005793	TOPORS	0.0020606	0.0111633	56	231.9	264.7	topoisomerase I binding, arginine/serine-rich	topoisomerase I binding, arginine/serine-rich [Source:RefSeq_peptide;Acc:NP_005793]
W	B034C010R05	P04637	TP53	0.0042179	0.0188829	89	376.4	355.9	tumor protein p53 (Li-Fraumeni syndrome)	Cellular tumor antigen p53 (Tumor suppressor p53) (Phosphoprotein p53) (Antigen NY-CO-13). [Source:Uniprot/SWISSPROT;Acc:P04637]
W	B01C017R011	Q13625	TP53BP2	6.3e-06	0.0004041	13532	650.7	762	tumor protein p53 binding protein, 2	Apoptosis-stimulating of p53 protein 2 (Tumor suppressor p53-binding protein 2) (p53-binding protein 2) (53BP2) (Bcl2-binding protein) (Bbp). [Source:Uniprot/SWISSPROT;Acc:Q13625]
W	B023C023R06	P60174	TPI1	1.61e-05	0.0006538	13893	1570.6	2051.9	triosephosphate isomerase 1	Triosephosphate isomerase (EC 5.3.1.1) (TIM) (Triose-phosphate isomerase). [Source:Uniprot/SWISSPROT;Acc:P60174]
W	B09C020R016	P06753	TPM3	2.54e-05	0.0008108	161	1029.2	1426.6	tropomyosin 3	Tropomyosin alpha-3 chain (Tropomyosin-3) (Tropomyosin gamma) (hTM5). [Source:Uniprot/SWISSPROT;Acc:P06753]
W	B042C012R013	Q9BW30	TPPP3	1.8e-06	0.000264	86	677.1	1830.6	tubulin polymerization-promoting protein family member 3	Protein CGI-38. [Source:Uniprot/SWISSPROT;Acc:Q9BW30]
W	B08C07R01	Q13595	TRA2A	0.00079275	0.0057874	138.5	734.3	541.7	transformer-2 alpha	Transformer-2 protein homolog (TRA-2 alpha). [Source:Uniprot/SWISSPROT;Acc:Q13595]
W	B033C020R02	Q13077	TRAF1	9.33e-05	0.0015646	5182	2631.3	12833	TNF receptor-associated factor 1	TNF receptor-associated factor 1 (Epstein-Barr virus-induced protein 6). [Source:Uniprot/SWISSPROT;Acc:Q13077]
W	B09C010R07	O14717	TRDMT1	0.008022	0.0293158	82	366.9	349.6	tRNA aspartic acid methyltransferase 1	DNA (cytosine-5)-methyltransferase-like protein 2 (Dnmt2) (DNA methyltransferase homolog HsaIIP) (DNA MTase homolog HsaIIP) (M.HsaIIP) (PuMet). [Source:Uniprot/SWISSPROT;Acc:O14717]
W	B034C09R04	Q96RU8	TRIB1	0.0001348	0.0019726	40945	4193.7	7990.7	tribbles homolog 1 (Drosophila)	Tribbles homolog 1 (TRB-1) (SKIP1) (G-protein-coupled receptor induced protein 2) (GIG-2). [Source:Uniprot/SWISSPROT;Acc:Q96RU8]
W	B031C015R014	O75962	TRIO	0.0042169	0.0188829	161	925.3	632.5	triple functional domain (PTPRF interacting)	Triple functional domain protein (PTPRF-interacting protein). [Source:Uniprot/SWISSPROT;Acc:O75962]
W	B043C024R014	Q96Q11	TRNT1	4.69e-05	0.0010874	18	195.4	156.7	tRNA nucleotidyl transferase, CCA-adding, 1	tRNA-nucleotidyltransferase 1, mitochondrial precursor (EC 2.7.7.25) (Mitochondrial tRNA nucleotidyl transferase, CCA-adding) (mt tRNA adenylyltransferase) (mt tRNA CCA-pyrophosphorylase) (mt tRNA CCA- diphosphorylase) (mt CCA-adding enzyme). [Source:Unip
W	B042C06R011	P10155	TROVE2	0.0005531	0.00459	55	672.3	835.7	TROVE domain family, member 2	60-kDa SS-A/Ro ribonucleoprotein (60 kDa Ro protein) (60 kDa ribonucleoprotein Ro) (RoRNP) (Ro 60 kDa autoantigen) (TROVE domain family member 2) (Sjogren syndrome type A antigen) (SS-A) (Sjogren syndrome antigen A2). [Source:Uniprot/SWISSPROT;Acc:P10155]
W	B022C013R07	P48995	TRPC1	8.4e-05	0.0014858	18	190.3	152.6	transient receptor potential cation channel, subfamily C, member 1	Short transient receptor potential channel 1 (TrpC1) (TRP-1 protein). [Source:Uniprot/SWISSPROT;Acc:P48995]
W	B020C019R02	Q9BX84	TRPM6	0.0022566	0.0120148	50	188	211.6	Transient receptor potential cation channel, subfamily M, member 6	Transient receptor potential cation channel subfamily M member 6 (EC 2.7.1.37) (Channel kinase 2) (Melastatin-related TRP cation channel 6). [Source:Uniprot/SWISSPROT;Acc:Q9BX84]
W	B015C02R06	Q15714	TSC22D1	4.94e-05	0.0011152	22	234.8	167.8	TSC22 domain family, member 1	TSC22 domain family protein 1 (Transforming growth factor beta-1- induced transcript 4 protein) (Regulatory protein TSC-22) (TGFB- stimulated clone 22 homolog) (Cerebral protein 2). [Source:Uniprot/SWISSPROT;Acc:Q15714]
W	B043C08R07	Q9NRE2	TSHZ2	0.0001948	0.0024441	43	363.1	264.3	teashirt family zinc finger 2	Teashirt homolog 2 (Zinc finger protein 218) (Ovarian cancer-related protein 10-2) (OVC10-2). [Source:Uniprot/SWISSPROT;Acc:Q9NRE2]
W	B024C04R016	Q99598	TSNAX	0.0005168	0.0044335	95	602.5	330.6	translin-associated factor X	Translin-associated protein X (Translin-associated factor X). [Source:Uniprot/SWISSPROT;Acc:Q99598]
W	B028C023R04	O95859	TSPAN12	0.0001582	0.0021838	11	285.5	183.7	tetraspanin 12	Tetraspanin-12 (Tspan-12) (Transmembrane 4 superfamily member 12) (Tetraspan NET-2). [Source:Uniprot/SWISSPROT;Acc:O95859]
W	B031C09R04	O43657	TSPAN6	0.0002092	0.0025593	793	5276.9	3450.7	tetraspanin 6	Tetraspanin-6 (Tspan-6) (Transmembrane 4 superfamily member 6) (T245 protein) (Tetraspanin TM4-D) (A15 homolog). [Source:Uniprot/SWISSPROT;Acc:O43657]
W	B06C021R04	P41732	TSPAN7	0.0099856	0.0338259	984	2599	2109.7	tetraspanin 7	Tetraspanin-7 (Tspan-7) (Transmembrane 4 superfamily member 2) (Cell surface glycoprotein A15) (T-cell acute lymphoblastic leukemia- associated antigen 1) (TALLA-1) (Membrane component, X chromosome, surface marker 1) (CD231 antigen). [Source:Uniprot/SWIS
W	B020C015R01	P30536	TSPO	0.00042745	0.0039133	290.5	1661.15	965.1	translocator protein (18kDa)	Peripheral-type benzodiazepine receptor (PBR) (PKBS) (Mitochondrial benzodiazepine receptor). [Source:Uniprot/SWISSPROT;Acc:P30536]
W	B038C012R01	Q16762	TST	0.00151755	0.00899755	1730	230.5	554.25	thiosulfate sulfurtransferase (rhodanese)	Thiosulfate sulfurtransferase (EC 2.8.1.1) (Rhodanese). [Source:Uniprot/SWISSPROT;Acc:Q16762]
W	B03C021R02	Q96N46	TTC14	0.0007686	0.0056622	396	4881.9	2935.9	tetratricopeptide repeat domain 14	Tetratricopeptide repeat protein 14 (TPR repeat protein 14). [Source:Uniprot/SWISSPROT;Acc:Q96N46]
W	B08C019R04	NP_079029	TTC21B	0.0006028	0.0048049	189	1507.3	899.4	tetratricopeptide repeat domain 21B	tetratricopeptide repeat domain 21B [Source:RefSeq_peptide;Acc:NP_079029]
W	B025C024R03	Q9ULT0	TTC7A	6.67e-05	0.0013005	4175	1410.6	9426.3	Tetratricopeptide repeat domain 7A	Tetratricopeptide repeat protein 7A (TPR repeat protein 7). [Source:Uniprot/SWISSPROT;Acc:Q9ULT0]
W	B017C02R04	NP_031370	TTF1	0.0058366	0.0235905	85	142	277.7	transcription termination factor, RNA polymerase I	transcription termination factor, RNA polymerase I [Source:RefSeq_peptide;Acc:NP_031370]
W	B09C02R04	NP_031370	TTF1	0.0001839	0.0023724	32	95.3	262.5	transcription termination factor, RNA polymerase I	transcription termination factor, RNA polymerase I [Source:RefSeq_peptide;Acc:NP_031370]
W	B032C015R019	O95922	TTLL1	0.0079	0.0289944	819	273.6	222.5	tubulin tyrosine ligase-like family, member 1	Tubulin--tyrosine ligase-like protein 1. [Source:Uniprot/SWISSPROT;Acc:O95922]
W	B021C023R08	Q6ZT98	TTLL7	0.0018561	0.0104929	1299	165.7	171.2	tubulin tyrosine ligase-like family, member 7	Tubulin--tyrosine ligase-like protein 7 (Protein NYD-SP30). [Source:Uniprot/SWISSPROT;Acc:Q6ZT98]
W	B037C011R014	NP_596870	TTN	0.003221	0.0154521	17060	3711.3	7798.5	titin	titin isoform novex-3 [Source:RefSeq_peptide;Acc:NP_596870]
W	B030C010R013	P02766	TTR	0.0091246	0.0317874	629	229.4	332.9	transthyretin (prealbumin, amyloidosis type I)	Transthyretin precursor (Prealbumin) (TBPA) (TTR) (ATTR). [Source:Uniprot/SWISSPROT;Acc:P02766]
W	B037C019R01	P68363	TUBA1B	0.009318	0.0322001	2116	9464.3	8089.8	tubulin, alpha 1b	Tubulin alpha-ubiquitous chain (Alpha-tubulin ubiquitous) (Tubulin K- alpha-1). [Source:Uniprot/SWISSPROT;Acc:P68363]
W	B05C01R011	Q9BQE3	TUBA1C	0.0004723	0.0041987	522	7066.5	6080.7	tubulin, alpha 1c	Tubulin alpha-6 chain (Alpha-tubulin 6). [Source:Uniprot/SWISSPROT;Acc:Q9BQE3]
W	B021C07R014	P68366	TUBA4A	0.006303	0.0248036	3122	832.7	1378.2	tubulin, alpha 4a	Tubulin alpha-1 chain (Alpha-tubulin 1) (Testis-specific alpha- tubulin) (Tubulin H2-alpha). [Source:Uniprot/SWISSPROT;Acc:P68366]
W	B022C020R07	NP_001002230	tuba7l	0.0011128	0.0072943	3005	27904.8	18180	tubulin, alpha 7 like	tubulin, alpha 7 like [Source:RefSeq_peptide;Acc:NP_001002230]
W	B018C011R015	Q9BUF5	TUBB6	0.0065762	0.0254986	404	1562.1	1110.4	tubulin, beta 6	Tubulin beta-6 chain. [Source:Uniprot/SWISSPROT;Acc:Q9BUF5]
W	B023C09R03	Q9H3N1	TXNDC1	0.0027108	0.0137189	143	693	347.5	thioredoxin domain containing 1	Thioredoxin domain-containing protein 1 precursor (Transmembrane Trx- related protein) (Thioredoxin-related transmembrane protein). [Source:Uniprot/SWISSPROT;Acc:Q9H3N1]
W	B043C04R012	Q86VQ3	TXNDC2	0.0007888	0.0057652	62415	12783.6	23366.2	thioredoxin domain containing 2 (spermatozoa)	Thioredoxin domain-containing protein 2 (Spermatid-specific thioredoxin-1) (Sptrx-1). [Source:Uniprot/SWISSPROT;Acc:Q86VQ3]
W	B012C012R015	O43396	TXNL1	0.0053711	0.0222218	5180	2360.4	1774.1	thioredoxin-like 1	Thioredoxin-like protein 1 (32 kDa thioredoxin-related protein). [Source:Uniprot/SWISSPROT;Acc:O43396]
W	B05C011R015	P04818	TYMS	2.92e-05	0.0008832	15	479.2	355.8	thymidylate synthetase	Thymidylate synthase (EC 2.1.1.45) (TS) (TSase). [Source:Uniprot/SWISSPROT;Acc:P04818]
W	B025C05R016	NM_173555	TYSND1	0.0002474	0.0027744	2205	895.5	5647.8	trypsin domain containing 1	trypsin domain containing 1 (TYSND1), mRNA [Source:RefSeq_dna;Acc:NM_173555]
W	B029C013R010	NP_001008225	UACA	0.0008603	0.0061375	10	106.3	57.6	uveal autoantigen with coiled-coil domains and ankyrin repeats	uveal autoantigen with coiled-coil domains and ankyrin repeats isoform 2 [Source:RefSeq_peptide;Acc:NP_001008225]
W	B041C04R07	NP_057256	UBAC1	0.0021591	0.0116219	3419	612.6	1237.1	UBA domain containing 1	ubiquitin associated domain containing 1 [Source:RefSeq_peptide;Acc:NP_057256]
W	B026C024R02	Q9GZZ9	UBE1DC1	0.0091946	0.0319183	233	600.5	313.5	ubiquitin-activating enzyme E1-domain containing 1	Ubiquitin-activating enzyme E1 domain-containing protein 1 (UFM1- activating enzyme) (Ubiquitin-activating enzyme 5) (ThiFP1). [Source:Uniprot/SWISSPROT;Acc:Q9GZZ9]
W	B032C010R06	O00762	UBE2C	0.0005442	0.0045658	55	661.4	462.2	ubiquitin-conjugating enzyme E2C	Ubiquitin-conjugating enzyme E2 C (EC 6.3.2.19) (Ubiquitin-protein ligase C) (Ubiquitin carrier protein C) (UbcH10). [Source:Uniprot/SWISSPROT;Acc:O00762]
W	B043C016R02	NP_862821	UBE2D2	0.0043923	0.0193854	6425	2092.5	1994.5	ubiquitin-conjugating enzyme E2D 2 (UBC4/5 homolog, yeast)	ubiquitin-conjugating enzyme E2D 2 isoform 2 [Source:RefSeq_peptide;Acc:NP_862821]
W	B021C014R05	NP_057067	UBE2D4	1.37e-05	0.00061	1312	134.6	213.5	ubiquitin-conjugating enzyme E2D 4 (putative)	ubiquitin-conjugating enzyme E2D 4 (putative) [Source:RefSeq_peptide;Acc:NP_057067]
W	B012C04R010	P51965	UBE2E1	0.0003876	0.0036742	187	775.7	778.7	ubiquitin-conjugating enzyme E2E 1 (UBC4/5 homolog, yeast)	Ubiquitin-conjugating enzyme E2 E1 (EC 6.3.2.19) (Ubiquitin-protein ligase E1) (Ubiquitin carrier protein E1) (UbcH6). [Source:Uniprot/SWISSPROT;Acc:P51965]
W	B013C023R013	P62253	UBE2G1	0.0002469	0.0027733	11865	2122.4	2957.6	ubiquitin-conjugating enzyme E2G 1 (UBC7 homolog, yeast)	Ubiquitin-conjugating enzyme E2 G1 (EC 6.3.2.19) (Ubiquitin-protein ligase G1) (Ubiquitin carrier protein G1) (E217K) (UBC7). [Source:Uniprot/SWISSPROT;Acc:P62253]
W	B045C015R015	P63279	UBE2I	0.0017505	0.0100449	16	173	162.9	ubiquitin-conjugating enzyme E2I (UBC9 homolog, yeast)	Ubiquitin-conjugating enzyme E2 I (EC 6.3.2.19) (Ubiquitin-protein ligase I) (Ubiquitin carrier protein I) (SUMO-1-protein ligase) (SUMO- 1-conjugating enzyme) (Ubiquitin carrier protein 9) (p18). [Source:Uniprot/SWISSPROT;Acc:P63279]
W	B048C06R010	NP_689490	UBTD2	0.0041415	0.0186381	98	324.3	371.6	ubiquitin domain containing 2	dendritic cell-derived ubiquitin-like protein [Source:RefSeq_peptide;Acc:NP_689490]
W	B037C014R014	Q92575	UBXD2	0.0083703	0.0299026	103	247.9	340.8	UBX domain containing 2	UBX domain-containing protein 2. [Source:Uniprot/SWISSPROT;Acc:Q92575]
W	B016C01R02	P09936	UCHL1	0.0003163	0.0032448	1137	279.9	192.8	Ubiquitin carboxyl-terminal esterase L1 (ubiquitin thiolesterase)	Ubiquitin carboxyl-terminal hydrolase isozyme L1 (EC 3.4.19.12) (EC 6.-.-.-) (UCH-L1) (Ubiquitin thiolesterase L1) (Neuron cytoplasmic protein 9.5) (PGP 9.5) (PGP9.5). [Source:Uniprot/SWISSPROT;Acc:P09936]
W	B021C013R014	Q9NYU1	UGCGL2	0.0059114	0.0237742	10	97.6	79.4	UDP-glucose ceramide glucosyltransferase-like 2	UDP-glucose:glycoprotein glucosyltransferase 2 precursor (EC 2.4.1.-) (UDP-glucose ceramide glucosyltransferase-like 1) (UDP-- Glc:glycoprotein glucosyltransferase 2) (HUGT2). [Source:Uniprot/SWISSPROT;Acc:Q9NYU1]
W	B012C02R013	Q8TCT6	UNQ1887	0.0012684	0.0079643	387	863.8	310.5	signal peptide peptidase 3	Signal peptide peptidase-like 3 (EC 3.4.99.-) (SPP-like 3 protein) (Intramembrane protease 2) (IMP2) (Presenilin-like protein 4). [Source:Uniprot/SWISSPROT;Acc:Q8TCT6]
W	B029C021R08	Q70CQ3	USP30	0.0076847	0.0284313	518	208.4	343.4	ubiquitin specific peptidase 30	Ubiquitin carboxyl-terminal hydrolase 30 (EC 3.1.2.15) (Ubiquitin thiolesterase 30) (Ubiquitin-specific-processing protease 30) (Deubiquitinating enzyme 30). [Source:Uniprot/SWISSPROT;Acc:Q70CQ3]
W	B012C02R07	Q8TEY7	USP33	0.0003435	0.0033969	133	814.9	391.8	ubiquitin specific peptidase 33	Ubiquitin carboxyl-terminal hydrolase 33 (EC 3.1.2.15) (Ubiquitin thiolesterase 33) (Ubiquitin-specific-processing protease 33) (Deubiquitinating enzyme 33) (VHL-interacting deubiquitinating enzyme 1). [Source:Uniprot/SWISSPROT;Acc:Q8TEY7]
W	B014C021R03	Q8TEY7	USP33	0.0005564	0.0046023	46	444.6	205	ubiquitin specific peptidase 33	Ubiquitin carboxyl-terminal hydrolase 33 (EC 3.1.2.15) (Ubiquitin thiolesterase 33) (Ubiquitin-specific-processing protease 33) (Deubiquitinating enzyme 33) (VHL-interacting deubiquitinating enzyme 1). [Source:Uniprot/SWISSPROT;Acc:Q8TEY7]
W	B029C019R016	Q9NVE5	USP40	0.0006169	0.0048608	54	188.3	312	ubiquitin specific peptidase 40	Ubiquitin carboxyl-terminal hydrolase 40 (EC 3.1.2.15) (Ubiquitin thiolesterase 40) (Ubiquitin-specific-processing protease 40) (Deubiquitinating enzyme 40). [Source:Uniprot/SWISSPROT;Acc:Q9NVE5]
W	B015C021R016	P40818	USP8	0.0001912	0.0024121	108	1002.5	772.5	ubiquitin specific peptidase 8	Ubiquitin carboxyl-terminal hydrolase 8 (EC 3.1.2.15) (Ubiquitin thiolesterase 8) (Ubiquitin-specific processing protease 8) (Deubiquitinating enzyme 8) (hUBPy). [Source:Uniprot/SWISSPROT;Acc:P40818]
W	B046C013R05	Q9BV40	VAMP8	0.0024247	0.0126738	207	160.2	478.6	vesicle-associated membrane protein 8 (endobrevin)	Vesicle-associated membrane protein 8 (VAMP-8) (Endobrevin) (EDB). [Source:Uniprot/SWISSPROT;Acc:Q9BV40]
W	B042C012R015	Q9P0L0	VAPA	2.03e-05	0.0007411	7050	787.9	1727.1	VAMP (vesicle-associated membrane protein)-associated protein A, 33kDa	Vesicle-associated membrane protein-associated protein A (VAMP- associated protein A) (VAMP-A) (VAP-A) (33 kDa Vamp-associated protein) (VAP-33). [Source:Uniprot/SWISSPROT;Acc:Q9P0L0]
W	B022C018R04	P13611	VCAN	0.0035074	0.0164113	37	504.1	165.5	versican	Versican core protein precursor (Large fibroblast proteoglycan) (Chondroitin sulfate proteoglycan core protein 2) (PG-M) (Glial hyaluronate-binding protein) (GHAP). [Source:Uniprot/SWISSPROT;Acc:P13611]
W	B023C020R011	P13611	VCAN	1.2e-06	0.0002353	21	1592.6	689.7	versican	Versican core protein precursor (Large fibroblast proteoglycan) (Chondroitin sulfate proteoglycan core protein 2) (PG-M) (Glial hyaluronate-binding protein) (GHAP). [Source:Uniprot/SWISSPROT;Acc:P13611]
W	B025C08R02	P13611	VCAN	7.34e-05	0.0013652	10	597.9	436.8	versican	Versican core protein precursor (Large fibroblast proteoglycan) (Chondroitin sulfate proteoglycan core protein 2) (PG-M) (Glial hyaluronate-binding protein) (GHAP). [Source:Uniprot/SWISSPROT;Acc:P13611]
W	B040C010R08	P08670	VIM	0.0006833	0.0051948	3130	29270.1	26453.2	vimentin	Vimentin. [Source:Uniprot/SWISSPROT;Acc:P08670]
W	B05C010R07	P08670	VIM	7.94e-05	0.0014191	352	8418.2	6823.1	vimentin	Vimentin. [Source:Uniprot/SWISSPROT;Acc:P08670]
W	B08C01R012	P08670	VIM	0.000616	0.0048608	283	2455.5	1876.9	vimentin	Vimentin. [Source:Uniprot/SWISSPROT;Acc:P08670]
W	B048C016R015	Q9BQB6	VKORC1	0.0082675	0.0297389	5162	1180.2	1420.3	vitamin K epoxide reductase complex, subunit 1	Vitamin K epoxide reductase complex subunit 1 (EC 1.1.4.1) (Vitamin K1 2,3-epoxide reductase subunit 1). [Source:Uniprot/SWISSPROT;Acc:Q9BQB6]
W	B09C017R015	Q8N0U8	VKORC1L1	0.0096559	0.0330285	2083	695.4	513.9	vitamin K epoxide reductase complex, subunit 1-like 1	Vitamin K epoxide reductase complex subunit 1-like protein 1 (VKORC1- like protein 1). [Source:Uniprot/SWISSPROT;Acc:Q8N0U8]
W	B046C021R013	Q7Z5L0	VMO1	0.0048496	0.0206469	58	90.3	175.7	vitelline membrane outer layer 1 homolog (chicken)	Vitelline membrane outer layer protein 1 homolog precursor. [Source:Uniprot/SWISSPROT;Acc:Q7Z5L0]
W	B041C014R015	O75351	VPS4B	0.0014842	0.0088267	52	152.3	249	vacuolar protein sorting 4 homolog B (S. cerevisiae)	Vacuolar sorting protein 4b (SKD1 protein). [Source:Uniprot/SWISSPROT;Acc:O75351]
W	B036C02R02	Q9P1Q0	VPS54	0.0080852	0.029437	186	570.7	365.3	vacuolar protein sorting 54 homolog (S. cerevisiae)	Vacuolar protein sorting protein 54 (Tumor antigen SLP-8p) (Hepatocellular carcinoma protein 8). [Source:Uniprot/SWISSPROT;Acc:Q9P1Q0]
W	B029C017R01	Q99986	VRK1	0.0080421	0.0293579	41	151.4	149.3	vaccinia related kinase 1	Serine/threonine-protein kinase VRK1 (EC 2.7.1.37) (Vaccinia-related kinase 1). [Source:Uniprot/SWISSPROT;Acc:Q99986]
W	B045C018R05	Q86Y07	VRK2	0.0039439	0.0180086	1678	80	174.6	vaccinia related kinase 2	Serine/threonine-protein kinase VRK2 (EC 2.7.1.37) (Vaccinia-related kinase 2). [Source:Uniprot/SWISSPROT;Acc:Q86Y07]
W	B04C020R06	O75554	WBP4	0.0043171	0.0191645	111	618	396	WW domain binding protein 4 (formin binding protein 21)	WW domain-binding protein 4 (WBP-4) (Formin-binding protein 21). [Source:Uniprot/SWISSPROT;Acc:O75554]
W	B034C012R014	O75717	WDHD1	0.0001773	0.0023266	20	207.2	207.1	WD repeat and HMG-box DNA binding protein 1	WD repeat and HMG-box DNA-binding protein 1 (Acidic nucleoplasmic DNA- binding protein 1) (And-1). [Source:Uniprot/SWISSPROT;Acc:O75717]
W	B013C05R014	Q9GZL7	WDR12	0.0064442	0.0252114	23	103.7	112.4	WD repeat domain 12	WD-repeat protein 12 (YTM1 homolog). [Source:Uniprot/SWISSPROT;Acc:Q9GZL7]
W	B046C04R02	NP_079408	WDR19	0.0010532	0.0071003	13	49.1	128	WD repeat domain 19	WD repeat domain 19 [Source:RefSeq_peptide;Acc:NP_079408]
W	B05C012R014	NP_689741	WDSUB1	5e-07	0.0001806	20	439.1	909.7	WD repeat, sterile alpha motif and U-box domain containing 1	WD repeat, SAM and U-box domain containing 1 [Source:RefSeq_peptide;Acc:NP_689741]
W	B014C019R08	P30291	WEE1	0.0011749	0.0075429	42	252.7	142	WEE1 homolog (S. pombe)	Wee1-like protein kinase (EC 2.7.1.112) (WEE1hu). [Source:Uniprot/SWISSPROT;Acc:P30291]
W	B042C019R013	Q8IUB2	WFDC3	0.0002088	0.0025589	7222	232.1	1068.7	WAP four-disulfide core domain 3	WAP four-disulfide core domain protein 3 precursor (Putative protease inhibitor WAP14). [Source:Uniprot/SWISSPROT;Acc:Q8IUB2]
W	B06C02R09	Q9Y6I7	WSB1	0.0001461	0.0020846	49	454.2	414	WD repeat and SOCS box-containing 1	WD repeat and SOCS box-containing protein 1 (WSB-1) (SOCS box- containing WD protein SWiP-1). [Source:Uniprot/SWISSPROT;Acc:Q9Y6I7]
W	B040C011R07	Q9H0M0	WWP1	0.0049172	0.0208493	2054	433.1	481	WW domain containing E3 ubiquitin protein ligase 1	NEDD4-like E3 ubiquitin-protein ligase WWP1 (EC 6.3.2.-) (WW domain- containing protein 1) (Atropin-1-interacting protein 5) (AIP5). [Source:Uniprot/SWISSPROT;Acc:Q9H0M0]
W	B043C020R01	Q8IY57	YAF2	0.0009055	0.0063877	119	575.6	379.8	YY1 associated factor 2	YY1-associated factor 2. [Source:Uniprot/SWISSPROT;Acc:Q8IY57]
W	B017C07R05	O95619	YEATS4	0.0002445	0.0027587	27	236.8	191.2	YEATS domain containing 4	YEATS domain-containing protein 4 (Glioma-amplified sequence-41) (Gas41) (NuMA-binding protein 1) (NuBI-1) (NuBI1). [Source:Uniprot/SWISSPROT;Acc:O95619]
W	B041C018R04	Q96MU7	YTHDC1	0.0018546	0.0104929	35	152.9	204.6	YTH domain containing 1	Putative splicing factor YT521. [Source:Uniprot/SWISSPROT;Acc:Q96MU7]
W	B014C07R07	P31946	YWHAB	0.0077401	0.0285593	942	2673.6	2758.8	tyrosine 3-monooxygenase/tryptophan 5-monooxygenase activation protein, beta polypeptide	14-3-3 protein beta/alpha (Protein kinase C inhibitor protein 1) (KCIP-1) (Protein 1054). [Source:Uniprot/SWISSPROT;Acc:P31946]
W	B027C019R01	P27348	YWHAQ	0.0003037	0.0031773	191	1149.3	1005.6	tyrosine 3-monooxygenase/tryptophan 5-monooxygenase activation protein, theta polypeptide	14-3-3 protein theta (14-3-3 protein tau) (14-3-3 protein T-cell) (HS1 protein). [Source:Uniprot/SWISSPROT;Acc:P27348]
W	B046C019R014	Q9Y2K1	ZBTB1	0.0018928	0.0106043	10	48.4	154	zinc finger and BTB domain containing 1	Zinc finger and BTB domain-containing protein 1. [Source:Uniprot/SWISSPROT;Acc:Q9Y2K1]
W	B08C023R03	NP_997545	ZC3H14	0.0023987	0.0125955	214	526.2	161.1	zinc finger CCCH-type containing 14	nuclear protein UKp68 isoform 4 [Source:RefSeq_peptide;Acc:NP_997545]
W	B016C010R014	NP_060941	ZC3H15	0.0042225	0.0188871	162	459	237.9	zinc finger CCCH-type containing 15	erythropoietin 4 immediate early response [Source:RefSeq_peptide;Acc:NP_060941]
W	B020C010R014	NP_060941	ZC3H15	0.0007553	0.0056161	1004	5010.5	3120.5	zinc finger CCCH-type containing 15	erythropoietin 4 immediate early response [Source:RefSeq_peptide;Acc:NP_060941]
W	B035C016R02	Q8TBK6	ZCCHC10	0.0071496	0.0268872	63	237.6	204.3	zinc finger, CCHC domain containing 10	Zinc finger CCHC domain-containing protein 10. [Source:Uniprot/SWISSPROT;Acc:Q8TBK6]
W	B031C09R010	Q8IZN3	ZDHHC14	2e-07	0.0001806	171	8893.6	5475.3	zinc finger, DHHC-type containing 14	Probable palmitoyltransferase ZDHHC14 (EC 2.3.1.-) (Zinc finger DHHC domain-containing protein 14) (DHHC-14) (NEW1 domain-containing protein) (NEW1CP). [Source:Uniprot/SWISSPROT;Acc:Q8IZN3]
W	B026C018R016	Q9H2Y7	ZFP106	0.0081142	0.0294677	2295	1776.7	552.7	zinc finger protein 106 homolog (mouse)	Zinc finger protein 106 homolog (Zfp-106) (Zinc finger protein 474). [Source:Uniprot/SWISSPROT;Acc:Q9H2Y7]
W	B036C05R03	NP_085116	ZFP2	0.0092658	0.032052	60	242.1	189.8	zinc finger protein 2 homolog (mouse)	zinc finger protein 2 homolog [Source:RefSeq_peptide;Acc:NP_085116]
W	B04C09R04	NP_085116	ZFP2	0.0002038	0.0025214	715	3102.1	3112.1	zinc finger protein 2 homolog (mouse)	zinc finger protein 2 homolog [Source:RefSeq_peptide;Acc:NP_085116]
W	B040C016R011	Q9Y2G7	ZFP30	0.0008442	0.0060541	113	791.3	617	zinc finger protein 30 homolog (mouse)	Zinc finger protein 30 homolog (Zfp-30). [Source:Uniprot/SWISSPROT;Acc:Q9Y2G7]
W	B041C07R02	Q7Z3T8	ZFYVE16	0.0009826	0.0067707	41	191.1	218.7	zinc finger, FYVE domain containing 16	Zinc finger FYVE domain-containing protein 16 (Endofin) (Endosome- associated FYVE domain protein). [Source:Uniprot/SWISSPROT;Acc:Q7Z3T8]
W	B06C08R013	NP_001010879	ZIK1	0.0083269	0.0298265	86	315	257	zinc finger protein interacting with K protein 1 homolog (mouse)	zinc finger protein interacting with K protein 1 [Source:RefSeq_peptide;Acc:NP_001010879]
W	B034C07R08	O75844	ZMPSTE24	0.0020924	0.0113072	3365	2030.9	5087.8	zinc metallopeptidase (STE24 homolog, S. cerevisiae)	CAAX prenyl protease 1 homolog (EC 3.4.24.84) (Prenyl protein-specific endoprotease 1) (Farnesylated proteins-converting enzyme 1) (FACE-1) (Zinc metalloproteinase Ste24 homolog). [Source:Uniprot/SWISSPROT;Acc:O75844]
W	B022C024R011	Q5SVZ6	ZMYM1	0.0001846	0.0023725	55	393.5	263.4	zinc finger, MYM-type 1	Zinc finger MYM-type protein 1. [Source:Uniprot/SWISSPROT;Acc:Q5SVZ6]
W	B028C018R016	Q5SVZ6	ZMYM1	0.001901	0.010607	70	443.8	483.5	zinc finger, MYM-type 1	Zinc finger MYM-type protein 1. [Source:Uniprot/SWISSPROT;Acc:Q5SVZ6]
W	B020C018R016	O95789	ZMYM6	6.87e-05	0.0013281	87	1167.1	895.6	zinc finger, MYM-type 6	Zinc finger MYM-type protein 6 (Zinc finger protein 258). [Source:Uniprot/SWISSPROT;Acc:O95789]
W	B024C018R016	O95789	ZMYM6	0.0002326	0.0027241	44	402.6	382.6	zinc finger, MYM-type 6	Zinc finger MYM-type protein 6 (Zinc finger protein 258). [Source:Uniprot/SWISSPROT;Acc:O95789]
W	B041C022R013	Q9UQR1	ZNF148	0.0062942	0.0247832	423	314.9	674.5	zinc finger protein 148	Zinc finger protein 148 (Zinc finger DNA-binding protein 89) (Transcription factor ZBP-89). [Source:Uniprot/SWISSPROT;Acc:Q9UQR1]
W	B01C013R09	P17020	ZNF16	0.0023568	0.0124479	2180	463.9	484.7	zinc finger protein 16	Zinc finger protein 16 (Zinc finger protein KOX9). [Source:Uniprot/SWISSPROT;Acc:P17020]
W	B041C011R06	Q9BRH9	ZNF251	0.0005701	0.0046634	183	609.8	875.5	zinc finger protein 251	Zinc finger protein 251 (Fragment). [Source:Uniprot/SWISSPROT;Acc:Q9BRH9]
W	B016C023R012	P17031	ZNF26	0.000236	0.0027371	170	1946.5	1215.8	zinc finger protein 26	Zinc finger protein 26 (Zinc finger protein KOX20). [Source:Uniprot/SWISSPROT;Acc:P17031]
W	B020C020R010	Q9UN33	ZNF271	0.000572	0.0046678	47	252.1	271.7	zinc finger protein 271	Epstein-Barr virus-induced zinc finger protein (ZNF-EB) (CT-ZFP48) (Zinc finger protein dp) (ZNF-dp). [Source:Uniprot/SWISSPROT;Acc:Q9UN33]
W	B029C015R07	Q8N7M2	ZNF283	0.0090901	0.0317483	38	92.1	142	zinc finger protein 283	Zinc finger protein 283. [Source:Uniprot/SWISSPROT;Acc:Q8N7M2]
W	B040C013R04	Q9HBT7	ZNF287	0.0028334	0.0140706	438	95.8	95.7	zinc finger protein 287	Zinc finger protein 287. [Source:Uniprot/SWISSPROT;Acc:Q9HBT7]
W	B019C02R03	O60281	ZNF292	0.0003254	0.0032884	27	414.4	245.7	zinc finger protein 292	Zinc finger protein 292. [Source:Uniprot/SWISSPROT;Acc:O60281]
W	B024C010R014	Q96PQ6	ZNF317	0.009773	0.033336	85	229.9	213.8	zinc finger protein 317	Zinc finger protein 317. [Source:Uniprot/SWISSPROT;Acc:Q96PQ6]
W	B07C07R011	O60765	ZNF354A	0.0046917	0.0202032	251	972.8	892.5	zinc finger protein 354A	Zinc finger protein 354A (Transcription factor 17) (Zinc finger protein eZNF). [Source:Uniprot/SWISSPROT;Acc:O60765]
W	B014C011R02	Q9NW07	ZNF358	0.0081124	0.0294677	3353	1102.9	1052.2	zinc finger protein 358	Zinc finger protein 358. [Source:Uniprot/SWISSPROT;Acc:Q9NW07]
W	B047C011R010	Q8N895	ZNF366	0.0006661	0.0051117	557	143.3	178.6	zinc finger protein 366	Zinc finger protein 366. [Source:Uniprot/SWISSPROT;Acc:Q8N895]
W	B028C013R04	NP_877432	ZNF438	0.0002344	0.0027312	19	130	168.1	zinc finger protein 438	ZNF438 transcript variant 3 [Source:RefSeq_peptide;Acc:NP_877432]
W	B048C05R011	Q8TF39	ZNF483	0.009148	0.0318262	104	281.6	295.2	zinc finger protein 483	Zinc finger protein 483. [Source:Uniprot/SWISSPROT;Acc:Q8TF39]
W	B041C04R013	Q8NB42	ZNF527	0.0005185	0.0044425	173	725.6	1148.1	zinc finger protein 527	Zinc finger protein 527. [Source:Uniprot/SWISSPROT;Acc:Q8NB42]
W	B08C06R013	NP_001034743	ZNF550	0.0001206	0.0018291	47	269	187.2	zinc finger protein 550	zinc finger protein 550 [Source:RefSeq_peptide;Acc:NP_001034743]
W	B017C08R013	Q7Z340	ZNF551	0.0001433	0.0020603	75	434.2	434.1	zinc finger protein 551	Zinc finger protein 551 (Zinc finger protein KOX23). [Source:Uniprot/SWISSPROT;Acc:Q7Z340]
W	B04C01R010	NP_653291	ZNF582	0.0020371	0.0111045	171	629.5	274.5	zinc finger protein 582	zinc finger protein 582 [Source:RefSeq_peptide;Acc:NP_653291]
W	B040C010R010	NP_116217	ZNF587	0.0013124	0.0081182	32	119.3	137.6	zinc finger protein 587	zinc finger protein 587 [Source:RefSeq_peptide;Acc:NP_116217]
W	B022C06R013	NP_079116	ZNF613	0.0003748	0.0035976	54	327.9	235.8	zinc finger protein 613	zinc finger protein 613 isoform 2 [Source:RefSeq_peptide;Acc:NP_079116]
W	B030C03R016	Q9H6B1	ZNF659	8.59e-05	0.0014977	10	91.5	174.6	zinc finger protein 659	Zinc finger protein 659. [Source:Uniprot/SWISSPROT;Acc:Q9H6B1]
W	B037C019R015	O43257	ZNHIT1	0.0072423	0.02711	5541	1785	3399.8	zinc finger, HIT type 1	Zinc finger HIT domain-containing protein 1 (Cyclin G1-binding protein 1). [Source:Uniprot/SWISSPROT;Acc:O43257]
