# Supplementary material for: Integrated analysis of miRNA and mRNA paired expression profiling of prenatal skeletal muscle development in three genotype pigs
Source: Sci Rep. 2015 Oct 26;5:15544. doi: 10.1038/srep15544 (PMC4620456; doi:10.1038/srep15544)
Supplement: Supplementary Table S4 [file srep15544-s5.xls]

## Sheet: Sheet1
Table S4 Differentially expressed miRNA and its target mRNAs during prenatal skeletal muscle development in Landrace pigs;33, 65 and 90 refer to days post coitus.
MicroRNA	p-value	FDR	33 dpc	65 dpc	90 dpc	Number of targets	Target genes
let-7d	0.009149	0.042669	1.389	0.888	0.96	23	ACAD10,AGL,AHNAK,C6orf111,FSD2,GENX-3414,GJB1,GLUL,HLA-DQA1,IQGAP2,JPH2,LDB3,MAP3K7IP2,MMD,PKIA,PRPF38B,RAB3IP,RPS6KA3,RUNX2,SESN1,TEAD1,TOB2,TRIB1
miR-106b	0.036307	0.094332	1.09	1.842	0.85
miR-125b	0.018383	0.056914	0.6985	1.0065	1.155
miR-133b	0.000896	0.015403	0.285	0.63275	1.61375	12	ABCF2,ARID3A,ATOX1,C9orf19,EIF4A1,HPGD,NNAT,ODC1,SCP2,SMARCD1,SMC2,SQLE
miR-136	0.023409	0.069048	1.5405	1.069	1.0055	36	ANK1,ARHGEF12,C6orf111,C6orf62,CA3,CAV1,CEACAM7,COBL,DPP4,DYX1C1,EIF4EBP3,FOXO1A,GENX-3414,HLA-DQA1,JPH2,LDB3,MAF,MRPS36,MVP,MYOZ1,OTUD1,PBLD,Ppargc1a,PRCP,PROS1,RAD9B,RPS6KA3,SGPP1,SKIP,SOCS2,ST8SIA4,TOB2,USP25,WDR45,YPEL3,ZNF81
miR-138	0.017947	0.05972	0.754	0.83	1.171	8	CKB,Fanca,MYBL2,PLEKHA8,PPP2R1B,SMARCD1,SMG1,VIM
miR-192	0.016798	0.05864	0.774	0.858	1.214	1	NOV
miR-193b	0.022633	0.069198	0.6445	0.839	1.1995	7	AP1S2,HEBP1,NUDT21,SCP2,SFRS2,SMC2,STMN1
miR-198	0.032305	0.08753	1.008	1.749	1.028	1	SLC25A37
miR-202	0.021055	0.058346	1.536	1.0295	0.8925	24	BTG2,C1orf21,CACNB1,CCDC62,CCL21,COL4A1,DTNA,EIF4EBP1,FHL1,FOXP1,GPC3,KLHDC3,MAP3K7IP2,MMD,NDRG2,Ppargc1a,PPP1R2,PPP1R3A,RAB3IP,SKIP,ST8SIA4,TAP2,TRIB1,UBAP2
miR-206	0.020061	0.064109	0.539	1.13175	1.0045	5	CKAP2,SFRS3,TPM3,YWHAB,YWHAQ
miR-207	0.002353	0.021869	0.669	0.866	1.243	25	4930471M23Rik,ARL4A,ATP1B3,BASP1,CDH11,CHRNG,CNTN3,DES,DNAJB11,EIF4E2,ENAH,EPHA4,F11R,H2AFY2,HES6,HN1,LMNB1,LRRN1,MBNL3,MYH7B,NONO,NPM1,SKAP2,TSHZ2,ZFP106
miR-214	0.021492	0.06199	1.0915	0.7915	1.1605	9	ACADL,ACSL4,ARL4A,CAPN6,CHMP4B,NFKB1,REV3L,TAOK3,ZNF449
miR-302b	0.005632	0.032211	1.54	1.21	1.0145	46	AHNAK,CAV1,CCNJ,CEBPD,COBL,DPP4,DSCR1L1,FBXO39,FEZ2,FGL2,FOXP1,GENX-3414,GLUL,HLA-DQA1,IPO11,JPH2,LAMA3,LNPEP,MFAP5,MTMR3,MYBPC1,MYOZ3,OTUD1,PLAC8,Ppargc1a,PPP1R2,PPP2R5A,PSTPIP2,RGS5,RPS6KA3,RUNX2,SDPR,SESN1,SGPP1,SH3D19,SLC6A13,ST8SIA4,TIMP3,TMOD4,TNFRSF12A,TNFSF10,TRDN,WDR45,XPO1,ZBTB20,Zbtb4
miR-320	0.003025	0.023907	0.948	1.456	2.7
miR-328	0.029472	0.081383	0.592	0.795333	1.12367	13	EPHB3,F11R,FKBP1B,GPRC5C,HMGCS1,HPGD,MIB1,MTA3,MYBL2,RBM14,SCP2,SDF2L1,VIM
miR-370	0.034651	0.091704	1.581	1.114	1.458	2	GPT2,TOB2
miR-376c	0.006869	0.037867	0.7105	1.064	1.1665	20	ABCF2,AP1S2,BASP1,CCND1,CDH11,EIF4A1,FZD1,GPM6B,GTF2IRD1,HDAC1,HEBP1,JARID1B,KHDRBS3,KPNA2,LMNB1,PLS3,RBM14,RBM4,SDC2,SFRS2
miR-382	0.002136	0.018564	1.874	1.002	0.752333	28	C1orf21,CXCR4,FOXN2,FOXP1,GLUL,HLA-DQA1,IL13RA1,IQGAP2,MAP3K7IP2,MFAP5,MNDA,NDRG2,NFIA,OTUD1,PDE4B,PKIA,PPP1R2,PROS1,PRX,PTPLA,RAB3IP,SERTAD1,SKIP,SOCS2,SYNE1,TNFSF10,TPM1,TPM3
miR-422a	0.011212	0.047254	0.831	0.581	0.956	5	FRRS1,GPT2,LGI1,MVK,SH2D1B
miR-422b	0.046027	0.109815	0.819	1.317	1.091
miR-467	0.030715	0.085034	0.724	1.219	1.145
miR-487a	0.008269	0.035694	0.768	1.1525	1.37475	6	GPR177,PPP2R1B,PRKRA,S100PBP,SC5DL,Slc15a2
miR-500	0.007312	0.035486	0.696	0.93225	1.12125	11	EIF4E2,FRMD3,GPM6B,IDI1,MTA3,NONO,PDLIM7,PLXDC2,SEC11A,SFRS3,STMN2
miR-519d	0.011616	0.048243	0.714	1.295	1.074	6	CDH11,CXCL14,EIF4E2,NPM1,SFRS2,SOX4
miR-552	0.036162	0.094332	0.991	0.864	0.659	14	C1orf21,CAV1,CDH13,CEACAM7,CLEC1A,DUSP26,EDG1,FYCO1,IGF2,IGFBP7MRPS36,PAK1,PTPN4,RAP2C
miR-608	0.008668	0.041561	1.486	1.023	0.762	52	ACAD10,ACO2,ADM,AGPAT1,AK1,ALDOA,ANKRD23,ATP2A1,C6orf189,CACNB1,DTNA,EDG1,EFNA1,EIF4EBP1,EIF4EBP3,FXYD1,GENX-3414,GJB1,GPD1,HCFC1,Hfe2,HLA-DQA1,HLA-DQB1,IDH3B,IQGAP2,KIAA0664,KLHDC3,LAMB2,LAS1L,MAF,MMD,MTMR3,PDCD4,PDLIM1,PECAM1,PGM1,PIAS1,PLP2,Ppargc1a,RTN4,S100A1,SHANK3,SLC25A4,SPAG7,SPON2,TCN2,TIMP3,TPM3,TRDN,VAMP2,Zbtb4,ZDHHC18
miR-619	0.006564	0.036918	0.616	0.879	0.984	24	ACVR2B,C6orf108,CPM,CSTF3,DNAJC15,Fanca,FHOD3,FKBP1B,GPRC5C,HES6,IL11RA,KIF11,MARCKSL1,MYBL2,NDRG3,NPM1,NUDT2,RBM14,SFRS2,SFRS3,SMARCD1,SOX4,TPM3,TUSC3
miR-625	0.005265	0.033762	1.391	0.983	0.8075	36	ADRB2,AGPAT1,ANK1,ATPIF1,CACNB1,DPP4,FABP4,FHL1,FOXO1A,FOXP1,GPD1,HLA-DMA,IGF2,IHH,IVNS1ABP,JPH2,KCTD6,KLHDC3,Lrrc28,MYLK,NDRG2,PAK1,PDLIM1,PGM1,PKIA,PPP1R3A,PRX,RGS5,RPS6KA3,S100A1,SLN,TIMP3,TMEM86B,TOB2,VAMP2,WDR45
miR-665	0.009134	0.040995	0.55275	1.23575	1.19825	17	CHEK1,CXCL14,DIABLO,EMILIN1,GPR143,HES6,MTA3,MYBL2,PDLIM7,PLS3,PPP2R1B,SFRS3,SLC25A1,SMARCD1,SSX2IP,VRK1,YWHAQ
miR-697	0.037726	0.096572	0.6335	0.843	1.151	14	ATP1B3,B4GALT4,DES,DNAJB11,ENPP6,FUSIP1,H2AFY2,HSPA5,MTA3,MYBL2,PPP2R1B,RNF2,SDC2,SMARCD1
miR-705	0.006615	0.036918	1.469	0.885	2.208	3	ACSL4,CAPN6,ZFP106
miR-770-3p	0.00285	0.023266	0.764	0.995	1.238	10	AP1S2,CDO1,EIF4E2,EMILIN1,GPR177,GPRC5C,MYH7B,NEK6,RBM14,,SH3GL3
