# Supplementary material for: Integrated analysis of miRNA and mRNA paired expression profiling of prenatal skeletal muscle development in three genotype pigs
Source: Sci Rep. 2015 Oct 26;5:15544. doi: 10.1038/srep15544 (PMC4620456; doi:10.1038/srep15544)
Supplement: Supplementary Table S5 [file srep15544-s6.xls]

## Sheet: Sheet1
Table S5 Differentially expressed miRNA and its target mRNAs during prenatal skeletal muscle development in Tongcheng pigs
MicroRNA	p-value	FDR	33 dpc	65 dpc	90 dpc	Number of targets	Target genes
miR-1	0.014701	0.059767	0.747333	1.12467	1.588	10	C9orf19,DLG7,FKBP1B,GJA7,HMGCS1,MAP1A,NCALD,PCDH19,RAP2A,SFRP2
miR-125b	0.021977	0.090637	0.698	0.832	1.18
miR-133b	0.00757	0.016925	0.659	1.00025	2.0933	4	C9orf19,NAV1,NNAT,SQLE
miR-202	0.020682	0.089803	1.679	0.903	1.415
miR-206	0.011781	0.039424	0.673	1.0205	2.1408	9	C9orf19,CKAP2,CNN3,FKBP1B,HMGCS1,MAP1A,NCALDSFRP2,VCAN
miR-302b	0.01482	0.068652	1.523	0.91	0.776	21	AHNAK,DPP4,FEZ2,FGL2,HLA-DQA1,KLHDC5,LAMA3,MYOZ3,NR3C1,PPP2R5A,RGS5,RPS6KA3,SAR1B,SH3D19,SLC31A2,SLC6A13,TMOD4,TRDN,WDR45,ZBTB20,Zbtb4
miR-320	0.011539	0.045231	0.644	1.166	1.041
miR-487a	0.012162	0.049625	0.58	1.28	0.801	1	MPPED2
miR-500	0.004249	0.080852	0.608	0.92	1.2803	8	CCNE1,CRELD1,EIF4E2,FRMD3,PLCH2,PSPH,STMN2,TMEM56
miR-546	0.003834	0.097289	1.466	0.882	0.682	7	AHNAK,DTNA,HADH,Lrrc28,MAGIX,MMD,RAB6B
miR-625	0.030546	0.041398	0.866	1.323	1.226	2	NTRK2,PCDH19
miR-663	0.045173	0.034998	0.91	0.574	0.972	1	Nfib
miR-665	0.045583	0.034998	0.699	1.17	1.068	2	Prim2,TM7SF2
miR-669c	0.028514	0.031675	1.057	0.8875	1.714	2	DPT,Slc15a2
miR-705	0.004118	0.097289	1.725	0.678	0.898	7	AGPAT1,CST6,DHRS7C,LAMA2,NPPC,TRIB1,ZDHHC18
miR-762	0.045158	0.034998	0.693	0.522	0.834	3	HUWE1,SYVN1,TMEM56
miR-765	0.030436	0.041398	1.251	0.822	0.771	22	ACTN4,AGPAT1,ATP2A1,C1orf21,CAV1,EIF4EBP1,EIF4EBP3,GPD1,HCFC1,IGF2,IGSF1,ITGA7,KLHDC5,MYBPC1,PAK1,PCOLCE,PLP2,TAGLN3,TPM1,WNK2,ZADH2,Zbtb4
miR-let-7a	0.025235	0.012837	0.806	0.987333	1.8883	9	ANTXR1,C9orf19,EPHA4,FKBP1B,HMGCS1,LRRC17,MIB1,NNAT,PTN
