# Supplementary material for: Integrated analysis of miRNA and mRNA paired expression profiling of prenatal skeletal muscle development in three genotype pigs
Source: Sci Rep. 2015 Oct 26;5:15544. doi: 10.1038/srep15544 (PMC4620456; doi:10.1038/srep15544)
Supplement: Supplementary Table S6 [file srep15544-s7.xls]

## Sheet: Sheet1
Table S6 Differentially expressed miRNA and its target mRNAs during prenatal skeletal muscle development in Wuzhishan pigs;33, 65 and 90 refer to days post coitus.
MicroRNA	p-value	FDR	33 dpc	65 dpc	90 dpc	Number of targets	target
let-7a	1.27e-05	4.45e-05	0.7223	2.392	1.7553	20	AHNAK,AMT,APH1A,C4orf8,CALM1,CCNJ,DMD,KAL1,LDB3,LITAF,LRIG3,POU2F2,PRX,SCRIB,SLCO3A1,SMCR7,SNX15,TBX15,TEAD1,TRIB1
let-7b	4.14e-05	0.000104	0.4723	1.1415	1.5823	19	AHNAK,AMT,APH1A,C4orf8,CCNJ,DMD,LDB3,LITAF,LRIG3,NDUFS7,OPRS1,POU2F2,PRX,SCRIB,SHANK3,SMCR7,TBX15,TEAD1,TRIB1
let-7d	0.011327	0.013281	0.8033	1.991	1.6157	18	AGL,AHNAK,AMT,APH1A,C4orf8,CCNJ,DMD,FSD2,KAL1,LDB3,LRIG3,OPRS1,POU2F2,SLCO3A1,SMCR7,TBX15,TEAD1,TRIB1
let-7e	4e-06	1.95e-05	2.672	1.135	0.83	77	ABCG2,ACSL4,AEBP2,ANGPTL2,ANTXR1,B4GALT4,BUB1B,C6orf111,C9orf19,CALD1,CCND2,CDC73,CDK6,CHEK1,CLIC4,COL3A1,DHX15,DMTF1,EZH2,FAM13C1,FAM46A,FUSIP1,GPM6B,Hif3a,HPGD,IGF2,IGSF1,IL11RA,JUB,LMO7,MACF1,MEOX2,MIB1,MMD,MSH5,,MTAP,MYLK,N6AMT1,NARG2,NBN,NEK3,NFAT5,NIPBL,NME6,PAPD4,PDGFD,PELO,PGRMC1,PKIA,PPIL4,RAB3IP,RAD17,RASSF4,RDX,RHOB,RIOK3,RUNX1,RUNX2,SCRT2,SEC24D,Sepp1,SFRS12,SLC38A6,SMARCA1,SMARCAD1,S…
let-7i	0.008947	0.011238	0.87	3.125	1.689	5	AHNAK,AMT,C4orf8,CALM1,KAL1
miR-106b	0.000307	0.000554	1.2825	3.1445	0.92	15	AHNAK,BTG3,CXCL12,EDG1,FBXO40,FYCO1,HEG1,LIN7B,MECP2,MKL2,MRPL17,MTCP1,PSMB10,TBC1D17,TRIB1
miR-129-5p	0.000259	0.000464	1.4315	2.728	1.057
miR-130a	1.85e-06	1.02e-05	0.6073	4.4688	0.7395	15	BTG3,CENTG3,CRYAB,CXCL12,DYNLL2,EDG1,FYCO1,HEG1,JTB,MAF,MECP2,NAT13,PDE4B,SAMD12,TNFSF10
miR-133b	1.44e-05	4.64e-05	6.021	4.0123	1.458	15	AKAP9,ANKRD29,CHCHD6,DUSP1,ELOVL1,FAM46A,GEM,GNG2,MACF1,NFAT5,PRCP,RAP2C,SCP2,SCRT2,SPON2
miR-136	0.014735	0.017839	0.582	0.639	1.027	1	EIF4ENIF1
miR-138	0.002033	0.002796	0.3013	0.5267	0.796	12	ANK1,APH1A,CGRRF1,CRYAA,DUSP13,HCFC1,ITIH3,MAPKAPK2,PDLIM1,POU2F2,RPIA,TEAD1
miR-17-5p	1.5e-07	1.38e-06	0.8243	6.3753	0.673
miR-185	0.011648	0.014314	1.197	1.955	1.093	3	CENTG3,PATE,TBC1D17
miR-192	0.000589	0.000937	1.2873	0.528	1.2073	3	RECQL,Slc7a11,ZC3H15
miR-193b	5.95e-06	2.41e-05	0.2895	1.7708	1.0145	9	AGPAT1,CALM1,CRYAA,DHRS3,HEG1,IDH3G,PRX,SHANK3,TBX15
miR-198	0.011936	0.014605	0.899	1.744	1.237	5	ABCF2,CCNJ,CENTG3,LIN7B,POU2F2
miR-202	0.0031	0.004111	1.1178	1.907	0.806	1	DUSP1
miR-206	0.000401	0.000666	0.9893	2.9835	2.1118	21	ACTN1,AGPAT1,AMT,ANK1,C20orf186,CALM1,CCNJ,CXCL12,DHRS3,FOXO1A,IRS1,JTB,LDB3,LITAF,PGK1,RPIA,SARS,SLAMF8,TEAD1,TTR,UBE2D2
miR-207	0.00021	0.000396	0.4315	1.087	1.0205	22	AGPAT1,AHNAK,ALS2CR2,ANK1,APH1A,CCNJ,CDC23,CENTG3,CST6,CXCL12,DMD,DYNLL2,GPR39,MRPL17,MTCP1,NPHS1,OPRS1,PRX,TBX15,TRIB1,UBE2G1,WWP1
miR-214	0.0002	0.000394	0.8687	2.3117	1.1123	26	ABCF2,ACTN4,AK1,ALS2CR2,AMT,CENTG3,DNAJC5,HLA-DQB1,LAMC3,LDB3,MECP2,NAT13,NT5DC1,OPRS1,PCDH1,PIAS1,POU2F2,PRX,RAB4B,RPIA,SARS,SH2D3C,SHANK3,SMCR7,TBC1D17,VAPA
miR-23a	3.81e-05	0.0001	2.909	3.8513	1.301	12	ABCA13,COBL,DIP2C,DOCK10,ETV1,GOSR2,HPS5,KLF3,MKL2,SAMD12,SRGN,TLK1
miR-300	0.000108	0.00024	0.675	1.927	0.896	12	ALS2CR2,CXCL12,GPD1,MAF,MAPKAPK2,OPRS1,P2RY1,PDE4B,PHKB,PIAS1,TUBA4A,WFDC3
miR-302a*	0.004062	0.005305	0.707	0.5825	1.1175
miR-302b	0.000704	0.00113	0.547	0.659	1.2173	6	CASC1,CCNG1,FBXO39,RABGAP1,TBX15,TEAD1
miR-320	0.000972	0.001307	0.9735	3.7925	1.1803
miR-325	4e-07	3.3e-06	0.249	0.975	0.947	17	ALS2CR2,CALM1,,CCNG1,CCNJ,CYB5R1,DMD,ENO1,JTB,MYOZ1,PHKB,,PKM2,PRKAA2,RFFL,RPS3,RRAD,TRIB1,VRK2
miR-328	0.018865	0.02194	0.7555	1.5915	1.0988	11	AGPAT1,ANK1,MAPKAPK2,MECP2,MTCP1,NDUFS7,PDE4B,POU2F2,PRX,SYNGR2,TRIB1
miR-346	0.007258	0.009093	1.6023	0.844	1.3723	11	CCND2,CYGB,EME1,EMP1,FUSIP1,KRAS,LARP5,LMNB1,SPRY1,TSPAN7,YAF2
miR-370	0.01319	0.016037	0.5955	1.044	0.9535	16	ABCA1,C20orf186,C4orf8,CCNJ,CXCL12,DUSP13,FHL3,FXYD1,GPD1,LDB3,POU2F2,PRX,SARS,SHANK3,SLAMF8,VKORC1L1
miR-376c	0.020674	0.024508	1.606	0.914	1.214	14	ARHGAP5,CHODL,EEA1,EMP1,GNAI1,KLHL2,KRAS,LGR4,RARB,RSRC1,SDCBP,STAG2,TATDN1,TMEM47
miR-382	0.049567	0.054978	0.746	0.913	1.167	1	SLAMF8
miR-411	< 1e-07	< 1e-07	0.7628	7.2325	1.2273	7	ABCF2,CALM1,FUNDC2,HLA-DQB1,MAF,MECP2,SLCO3A
miR-422a	9e-07	6.2e-06	3.3363	0.4813	0.639	41	ABI3BP,BAZ1A,C2orf30,CALD1,CAMK2N1,CDC40,CDCA7L,CHSY-2,CLIC4,Col12a1,COMMD10,DHX36,Fanca,FMR1,FRRS1,FSTL1,FUSIP1,GARNL1,GPM6B,HPGD,LGI1,MOBKL1A,MVK,PDIA4,PIK3CA,PMP22,RAB1A,RABL5,RAP2C,RCN1,RDX,RIT1,RPTN,SH2D1B,SLBP,STAM2,SULF1,TLOC1,TNMD,VPS4B,ZC3H15
miR-422b	0.003702	0.004681	2.8728	4.02	1.5315
miR-433-5p	1.4e-05	4.97e-05	0.4895	1.5815	0.9805
miR-467*	0.006002	0.00785	1.589	0.833	0.899
miR-467a	0.000281	0.00054	0.551	0.726	1.258	2	RPS3,SSR2
miR-468	0.000428	0.000756	0.577	0.602	1.085	1	PAPPA
miR-500	6.05e-05	0.000147	2.4188	1.3803	0.9885	32	AEBP2,B4GALT5,BCLAF1,CCND2,ENPP2,FBN2,GARNL1,GNAI1,GOLIM4,GPM6B,GUCY1B3,HNRPH1,IGSF1,IPO11,KRAS,MICAL1,MTA3,NTRK2,PCNX,PKIA,PROS1,RBBP6,RBM25,SEC11A,SFRS12,SH3D19,SMARCAD1,STMN2,TFDP2,TLK1,TMPO,WEE1
miR-503	0.000229	0.000449	1.693	1.9365	0.842	5	ART3,CAPNS1,DNAJC5,ETV1,SLC22A17
miR-504	1.07e-06	6.8e-06	0.2055	0.2745	0.8938	4	OMA1,RFFL,RPS3,SLAMF8
miR-519d	0.000811	0.001286	1.961	1.02	1.24	72	ABCG2,ACSL4,AKAP9,ANKRD29,ARL4A,ATG5,B4GALT5,BMPR2,CALD1,CAMK2N1,CAPRIN1,CCDC16,CCND2,CDC40,CDH11,CDK6,CNOT6L,Col12a1,COL4A1,CTSK,CTSS,DDX5,DMTF1,EEA1,FAM13C1,FEZ2,FGL2,Fjx1,FMR1,FUSIP1,GNG2,GPC3,HSPD1,JUB,KLF10,KLHL2,LAMA3,LAPTM4A,LAPTM4B,MSH2,MTAP,NIN,NPM1,NTRK2,OXR1,PDGFD,PKIA,PLEKHC1,PPP4R2,PXDN,RACGAP1,REEP3,RIT1,RNF2,RUNX1,SC4MOL,SCP2,SDC2,SFRS2,SHCBP1,SHOC2,SLC40A1,Slc7a11,SOX4,SPTB,TMEM12…
miR-526c	0.007836	0.009908	0.567	0.549	0.864
miR-546	0.024808	0.028233	1.2945	1.099	0.767	20	ACSL4,ANTXR1,CRTAP,CTDSPL,ELOVL1,ETV1,GNG2,HSPD1,LRPAP1,NFAT5,PMP22,RASSF4,rufy2,RUNX1,SERBP1,SPARCL1,SPON2,TPPP3,YWHAB,ZFYVE16
miR-552	< 1e-07	< 1e-07	3.045	0.552	0.723	58	ACSL4,ACTR3,ANKRD27,ATG5,B4GALT4,CALD1,CAPRIN1,CASD1,CDK6,CLEC1A,CNOT6L,COL11A2,Col12a1,CTDSPL,CTNNBIP1,ELOVL1,FAM46A,IGF2,IGFBP7,IGSF1,IL11RA,IPO11,KIT,MACF1,MEF2C,N6AMT1,NFAT5,NIPBL,NTRK2,OXR1,PDGFD,PTN,RAB3GAP1,RAB3IP,RAB5A,RABL5,RAP2C,RBBP6,RBP1,RDX,RHOB,RP11-297I6.1,Sacm1l,SCP2,SDCBP,SFRS2,SFRS5,SPTB,SSB,STAG1,TBK1,TMEM47,TNMD,TSC22D1,TTC14,UBE2I,UBTD2,WSB1
miR-595	0.001065	0.001568	0.572	0.4755	1.0358	3	CAPN6,Hectd1,PUM2
miR-602	6e-07	4.4e-06	0.774	3.699	1.117	9	ATP2A1,C4orf8,CALM1,FSD2,HLA-DQB1,IDH3G,MECP2,POU2F2,SYNGR2
miR-608	0.032837	0.03722	0.556	0.938	0.746	18	AGPAT1,AHNAK,AK1,ALDOA,ANKRD23,ATP2A1,CXCL12,FHL3,FXYD1,GPD1,HCFC1,LRP16,MAF,MAPKAPK2,OPRS1,PIAS1,S100A1,TBC1D17
miR-625	0.004675	0.005876	0.5668	0.6286	1.0822	10	ARG2,FOXO1A,GLIS2,GPR39,PAPPA,PDLIM1,PGM1,SLAMF8,TMEM86B,UBE2D2
miR-648	0.000167	0.000341	1.516	0.836	0.734	32	ABI3BP,ARMCX3,BPHL,CHD1,CNOT6L,DMTF1,DPH4,Fanca,FMR1,HES6,HNRPR,IGF2,MACF1,MARCKS,NDN,NFAT5,NOLA1,NTRK2,PDGFD,RAB1A,RARB,RASSF4,RBBP6,RBM25,REEP3,S100A11,SFRP2,SMARCA1,SRPX,STX7,UBTD2,VPS4B
miR-658	0.001043	0.001626	0.556	1.302	0.881	13	EEF1A2,FXYD1,GOT2,GPD1,GRN,HEG1,LRP16,NDUFS7,NR1D1,PDLIM1,PRX,RAB4B,SHANK3
miR-663	5.43e-06	2.09e-05	1.2015	5.1093	0.7868	10	ANKRD23,BANP,CAPNS1,CENTG3,FIBP,MECP2,NFAT5,SART1,TBC1D17,TLN1
miR-665	0.014181	0.016872	1.3575	0.7835	1.252	21	ABCE1,CENPI,CHEK1,EMILIN1,ENDOD1,FUSIP1,GPR143,HNRPH1,KLHL2,LARP5,MTA3,PLEKHC1,PON2,RARB,RHOB,RSU1,SHOC2,SKP2,SPRY1,SYTL2,ZDHHC14
miR-668	0.000505	0.000856	1.4765	3.526	1.5725	8	CENTG3,CXCL12,FUNDC2,HEG1,KIAA0368,Mt1a,TBC1D17,TRIB1
miR-669a	0.000279	0.000512	0.506	0.5188	1.037	5	EIF4ENIF1,KRIT1,PAPPA,PUM2,ZFP106
miR-669c	0.000142	0.000297	0.5027	0.5263	1.152	4	CAPN6,FHOD3,PAPPA,UBE2D2
miR-671	0.000943	0.001482	1.295	2.106	0.885
miR-675-5p	0.000962	0.0014	1.329	1.7928	0.701	2	ALS2CL,GALP
miR-679	2.4e-06	1.37e-05	2.203	0.648	1.151	49	AEBP2,ANKIB1,BCLAF1,CNOT2,COL22A1,DDX5,EIF5B,FMR1,FUSIP1,GPRASP2,GPX7,H2AFV,H2AFZ,Hif3a,IGSF1,ING3,MAD2L1,MAP4K5,MMD,MMP11,MPHOSPH9,MTA3,ORMDL1,OXR1,PDCD4,PMP22,POLR3F,PPIG,PPP1CB,PRND,RDX,RNF2,SDCBP,SFRS10,SFRS12,SGSM2,Slc7a11,SLIT2,SMC3,SP3,STARD3NL,TATDN1,TBK1,TMEM47,TOPORS,TSC22D1,UBE2I,VCAN,YWHAB
miR-685	0.004488	0.006009	1.504	0.838	1.071	44	ANKRD27,BCLAF1,CALD1,CHCHD6,DNAJA1,EIF5B,EMILIN1,ERGIC2,FBN2,FEZ2,FKBP14,FST,GNAI1,GNAS,GPM6B,H1F0,H2AFZ,HMGB1,HSPD1,MBNL3,MIB1,MTA3,NET1,PKIA,PROS1,RAP2C,RARB,RIT1,Rnf180,Sacm1l,SDCBP,SFRS2IP,SH3BGRL,SHOC2,SKAP2,SMARCAD1,STAM2,STARD3NL,STMN2,TCERG1,THBS3,TMEM47,TNFAIP8,VCAN
miR-697	< 1e-07	< 1e-07	0.142	1.8025	1.1413	16	ANK1,ATG4D,CALM1,CCNJ,CENTG3,CYB5R1,FIBP,HOMER2,IRS1,MAF,MAPKAPK2,MRPL17,SLAMF8,SLCO3A1,TTR,UBE2D2
miR-705	0.003387	0.004311	0.7217	1.7643	1.1099	27	ABCF2,ACTN4,AGPAT1,ALS2CL,APH1A,B3GNT7,CENTG3,CST6,DBN1,DHRS7C,DNAJC5,DOK2,EVI1,GPD1,LRIG3,MAF,MRPL17,MTCP1,NAT13,NOL3,NR1D1,PFKM,PIAS1,PRX,SHANK3,SLCO3A1,TRIB1
miR-720	1.13e-06	6.93e-06	2.1228	4.689	0.5978	2	ALS2CL,PCNX
miR-744	1e-07	1e-06	1.047	3.071	0.68	2	SLC22A17,TLN1
miR-762	< 1e-07	< 1e-07	1.111	5.951	0.831	11	ABCF2,ALS2CL,ALS2CR2,COX8A,DCTD,FIBP,MECP2,PDE4B,PDHA1,SLC22A17,TLN1
miR-770-3p	7.62e-05	0.000181	1.98	0.849	1.007	25	ALDH1A3,AP1S2,CCND2,CDGAP,CDO1,COL16A1,COL27A1,CXCL14,DGKH,ELOVL1,EMILIN1,GLTSCR2,GNAS,LGI1,MGP,PECAM1,PMP22,RUNX1,SERHL,SFRS12,SGSM2,SH3GL3,TCERG1,TCF4,YEATS4
miR-801	< 1e-07	< 1e-07	0.4203	4.5883	0.4555
